# Supplementary material for: Gene co-expression analysis of tomato seed maturation reveals tissue-specific regulatory networks and hubs associated with the acquisition of desiccation tolerance and seed vigour
Source: BMC Plant Biol. 2021 Mar 1;21:124. doi: 10.1186/s12870-021-02889-8 (PMC7923611; doi:10.1186/s12870-021-02889-8)
Supplement: Supplementary file 2 — Additional file 2: Table S1. WGNCA module gene list [file 12870_2021_2889_MOESM2_ESM.xlsx]

## Sheet: sample nomenclature
MG, mature green; B, breaker; PO, pale orange; O, orange; DO, dark orange; R, red; R7, red plus 7 days; R14, red plus 14 days
sample code	age (DAF)	tissue	rep
15_S_1	15	whole seed	1
15_S_2	15	whole seed	2
15_S_3	15	whole seed	3
21_S_1	21	whole seed	1
21_S_2	21	whole seed	2
21_S_3	21	whole seed	3
28_S_1	28	whole seed	1
28_S_2	28	whole seed	2
28_S_3	28	whole seed	3
35_SC_1	35	seed coat	1
35_SC_2	35	seed coat	2
35_SC_3	35	seed coat	3
42_SC_1	42	seed coat	1
42_SC_2	42	seed coat	2
42_SC_3	42	seed coat	3
49_SC_1	49	seed coat	1
49_SC_2	49	seed coat	2
49_SC_3	49	seed coat	3
35_E_1	35	embryo	1
35_E_2	35	embryo	2
35_E_3	35	embryo	3
42_E_1	42	embryo	1
42_E_2	42	embryo	2
42_E_3	42	embryo	3
49_E_1	49	embryo	1
49_E_2	49	embryo	2
49_E_3	49	embryo	3
MG_E_2	56	embryo	1
MG_E_3	56	embryo	2
MG_E_4	56	embryo	3
B_E_1	63	embryo	1
B_E_3	63	embryo	2
B_E_4	63	embryo	3
PO_E_2	67	embryo	1
PO_E_3	67	embryo	2
PO_E_4	67	embryo	3
O_E_1	70	embryo	1
O_E_2	70	embryo	2
O_E_3	70	embryo	3
DO_E_1	72	embryo	1
DO_E_2	72	embryo	2
DO_E_4	72	embryo	3
R_E_1	76	embryo	1
R_E_2	76	embryo	2
R_E_3	76	embryo	3
R7_E_1	83	embryo	1
R7_E_2	83	embryo	2
R7_E_3	83	embryo	3
R14_E_1	90	embryo	1
R14_E_3	90	embryo	2
R14_E_4	90	embryo	3
35_Eo_1	35	endosperm	1
35_Eo_2	35	endosperm	2
35_Eo_3	35	endosperm	3
42_Eo_1	42	endosperm	1
42_Eo_2	42	endosperm	2
42_Eo_3	42	endosperm	3
49_Eo_1	49	endosperm	1
49_Eo_2	49	endosperm	2
49_Eo_3	49	endosperm	3
MG_Eo_2	56	endosperm	1
MG_Eo_3	56	endosperm	2
MG_Eo_4	56	endosperm	3
B_Eo_1	63	endosperm	1
B_Eo_3	63	endosperm	2
B_Eo_4	63	endosperm	3
PO_Eo_1	67	endosperm	1
PO_Eo_2	67	endosperm	2
PO_Eo_3	67	endosperm	3
O_Eo_1	70	endosperm	1
O_Eo_2	70	endosperm	2
O_Eo_3	70	endosperm	3
DO_Eo_1	72	endosperm	1
DO_Eo_2	72	endosperm	2
DO_Eo_4	72	endosperm	3
R_Eo_1	76	endosperm	1
R_Eo_2	76	endosperm	2
R_Eo_3	76	endosperm	3
R7_Eo_1	83	endosperm	1
R7_Eo_2	83	endosperm	2
R7_Eo_3	83	endosperm	3
R14_Eo_1	90	endosperm	1
R14_Eo_3	90	endosperm	2
R14_Eo_4	90	endosperm	3

## Sheet: Table S1
Table S1: WGCNA module gene list
ME, module eigengene; PCC, Pearson’s correlation coefficient; DT, desiccation tolerance; DR, dormancy release; G-0.3MPa, germination under osmotic stress; P50, longevity (P50); for sample name description see sheet 2
Seed preferentially expressed genes: transcripts whose abundance was a least 10 fold higher than those of other tomato plant tissues (fruit, leaves, root, flower)
Tissue preferentially expressed genes: transcripts at least 10-fold more abundant in a tissue compared to any other seed tissues
						Arabidopsis orthologs							seed prefentially expressed genes	tissue_preferentially_expressed	PPC embryo				PPC endosperm				Whole seed									Seed coat									Embryo
gene	ME	presence network	Description_ITAG4.0	InterPro	Pfam	AGI	couverture	e-value	blastvalue	Short_description	Curator_summary	Computational_description			correlation_DT_embryo	correlation_DR_embryo	correlation_G-0.3MPa_embryo	correlation_P50_embryo	correlation_DT_endosperm	correlation_DR_endosperm	correlation_G-0.3MPa_endosperm	correlation_P50_endosperm	15_S_1	15_S_2	15_S_3	21_S_1	21_S_2	21_S_3	28_S_1	28_S_2	28_S_3	35_SC_1	35_SC_2	35_SC_3	42_SC_1	42_SC_2	42_SC_3	49_SC_1	49_SC_2	49_SC_3	35_Em_1	35_Em_2	35_Em_3	42_Em_1	42_Em_2	42_Em_3	49_Em_1	49_Em_2	49_Em_3
Solyc00g011660.1.1	ME5	1	B3 domain-containing protein (AHRD V3.3 *** A0A1Q3DFU3_CEPFO)	NA	NA	NA	NA	NA	NA	NA	NA	NA	1										8.51108	6.56328	9.82722	0	0.133789	0.384675	0	0	0	0.0697579	0	0	0	0	0.0458551	0	0	0	0	0	0	0	0	0	0	0	0
Solyc00g013170.1.1	ME2	1	orf101 (mitochondrion) (AHRD V3.3 *-* YP_009430405.1)	NA	NA	NA	NA	NA	NA	NA	NA	NA	1			0.842				0.962		0.94	0.75662	1.18282	0.883229	0.374353	0.740956	0.970936	0.415671	0.274836	0.320766	0.22488	0.268674	0.177726	1.21155	0.508191	0.962957	1.13189	1.30396	0.746856	0.219932	0.62633	0.404265	0.313803	0.445517	0.399862	0.729053	0.367365	0.778184
Solyc00g013180.1.1	ME2	0	NADH-ubiquinone oxidoreductase chain 4 (AHRD V3.3 *-* A0A290WL40_SOLLC)	IPR001750	PF00361	ATMG00580.1	94.33	5e-85	263	NADH dehydrogenase subunit 4	NADH dehydrogenase subunit 4	NADH dehydrogenase subunit 4 (NAD4); CONTAINS InterPro DOMAIN/s: NADH-quinone oxidoreductase, chain M (InterPro:IPR010227), NADH:ubiquinone oxidoreductase, chain 4 (InterPro:IPR003918), NADH:ubiquinone/plastoquinone oxidoreductase (InterPro:IPR001750); BEST Arabidopsis thaliana protein match is: NADH-Ubiquinone/plastoquinone (complex I) protein (TAIR:ATCG01050.1).	0	Em									0	0	0	0	0	0.0542799	0	0	0	0	0.0578992	0	0.294454	0.422815	0.121287	0.50652	0.325618	0.69971	0	0.0740412	0	0	0.0574718	0.255023	0.0673007	0	0.088301
Solyc00g014790.2.1	ME2	0	Unknown protein	NA	NA	NA	NA	NA	NA	NA	NA	NA	0			0.941		0.909		0.879		0.908	1.13493	1.41938	0.883229	0.909142	0.648337	1.10964	0.600413	0.45806	0.641531	0.359808	0.179116	0.488746	0.969237	1.20118	1.14638	1.03757	1.07111	0.840213	0.395877	0.581592	0.404265	0.313803	0.400966	0.444291	0.364527	0.596969	0.366204
Solyc00g014800.1.1	ME2	0	Zinc finger protein KNUCKLES (AHRD V3.3 *** A0A2G3ACW4_CAPAN)	NA	NA	NA	NA	NA	NA	NA	NA	NA	1			0.973		0.956					0.425599	0.591409	0.6508	0.481311	0.277859	0.0924701	0.230928	0.137418	0.366589	0.134928	0.179116	0.0444315	0.242309	0.277195	0.229275	0.282972	0.37256	0.466785	0.0879727	0.536854	0.314428	0.134487	0.133655	0.266575	0.364527	0.137762	0.366204
Solyc00g019750.1.1	ME2	0	Unknown protein	NA	NA	NA	NA	NA	NA	NA	NA	NA	0			0.809	0.87	0.837					0.189155	0.236564	0.371886	0.053479	0.0463098	0.0924701	0.0923713	0.091612	0.0458237	0.044976	0	0.0444315	0.193847	0.230996	0.137565	0.518783	0.27942	0.326749	0.131959	0.0894757	0.0898367	0.134487	0.133655	0.266575	0.136698	0.137762	0.274653
Solyc00g019970.2.1	ME4	1	Unknown protein	NA	NA	NA	NA	NA	NA	NA	NA	NA	1			0.889		0.841		0.963	0.861	0.959	0.189155	0.473127	0.0929714	0.213916	0.324168	0.27741	0.0923713	0.183224	0.50406	0.314832	0.268674	0.133294	1.21155	1.33978	1.10052	1.3677	1.11768	1.91382	0.263918	0.536854	0.449183	0.493119	0.534621	0.48872	0.54679	1.05618	0.869735
Solyc00g019980.2.1	ME0	0	ribosomal protein L2 (chloroplast) (AHRD V3.3 *-* YP_009232109.1)	NA	NA	NA	NA	NA	NA	NA	NA	NA	0										0.472935	0.295704	0.511389	0.374353	0.463098	0.739807	0.323299	0.458106	0.412413	0.22488	0.358277	0.799766	3.34396	2.1715	2.47773	3.8206	2.79458	2.70511	0.175945	0.805595	0.809294	1.12086	0.49047	0.711088	1.36711	1.28587	1.5148
Solyc00g020010.1.1	ME0	0	Unknown protein	NA	NA	NA	NA	NA	NA	NA	NA	NA	0										0.189155	0.295704	0.3254	0.160437	0.555717	0.46235	0.230928	0.274836	0	0.0899521	0.089558	0.177726	1.0177	0.923983	1.14638	1.50919	0.745121	1.02693	0.175945	0.447379	0.134755	0.134487	0.222759	0.133287	0.364527	0.229603	0.457755
Solyc00g020020.2.1	ME0	0	Unknown protein	NA	NA	NA	NA	NA	NA	NA	NA	NA	1										0.189155	0.473127	0.139457	0.325847	0.329401	0.277225	0.139942	0.326001	0.279433	0.273769	0.451865	0.451379	1.80196	2.04662	2.2607	2.55925	2.7155	2.93374	0.0445142	0.722382	0.677863	0.542476	0.136061	0.360542	0.54679	0.826572	0.552968
Solyc00g020040.1.1	ME9	1	Cytochrome c biogenesis B (AHRD V3.3 *** A0A0C5B708_9SOLA)	NA	NA	ATMG00110.1	94.66	7e-125	355	cytochrome C biogenesis 206	Encodes a mitochondria-encoded cytochrome c biogenesis protein.	cytochrome C biogenesis 206 (CCB206); FUNCTIONS IN: heme transporter activity; INVOLVED IN: cytochrome complex assembly, heme transport; LOCATED IN: endomembrane system, membrane; EXPRESSED IN: 18 plant structures; EXPRESSED DURING: 7 growth stages; CONTAINS InterPro DOMAIN/s: Cytochrome c-type biogenesis protein CcmB (InterPro:IPR003544).	0										0.0945775	0.0591409	0.0929714	0.053479	0	0	0.0461856	0.183224	0	0.0899521	0.044779	0.0444315	1.93847	1.06258	0.779536	5.4708	5.9144	8.35545	0.0439863	0.178951	0.134755	0.313803	0.0891035	0.177716	0.182263	0.229603	0.183102
Solyc00g021630.1.1	ME2	0	NADH-ubiquinone oxidoreductase chain 6 (AHRD V3.3 *** A0A0C5B7I5_9SOLA)	IPR001457	PF00499	ATMG00270.1	96.06	8e-131	371	NADH dehydrogenase 6	NADH dehydrogenase subunit 6	NADH dehydrogenase 6 (NAD6); CONTAINS InterPro DOMAIN/s: NADH:ubiquinone/plastoquinone oxidoreductase, chain 6 (InterPro:IPR001457); BEST Arabidopsis thaliana protein match is: Cytochrome b/b6 protein (TAIR:ATMG00590.1).	0			0.972	0.895	0.986		0.966		0.936	1.08764	1.53766	0.929714	0.802185	0.833576	0.924701	0.785156	0.824508	1.558	0.899521	0.940359	1.06636	1.59924	0.923983	1.23809	1.65067	0.838261	1.7271	0.747768	0.984233	0.80853	0.986238	0.712828	1.11073	1.18471	1.1021	1.46482
Solyc00g021640.2.1	ME2	0	Ribosomal protein S4 (AHRD V3.3 *** A0A0C5B738_9SOLA)	NA	NA	ATMG00290.1	82.62	0	516	mitochondrial ribosomal protein S4	encodes a mitochondrial ribosomal protein S4, a constituent of the small subunit of the ribosomal complex	mitochondrial ribosomal protein S4 (RPS4); FUNCTIONS IN: structural constituent of ribosome, protein binding; INVOLVED IN: translation; LOCATED IN: mitochondrion, mitochondrial small ribosomal subunit; EXPRESSED IN: cultured cell; CONTAINS InterPro DOMAIN/s: RNA-binding S4 (InterPro:IPR002942); BEST Arabidopsis thaliana protein match is: Alpha-L RNA-binding motif/Ribosomal protein S4 family prote…	0			0.973	0.801	0.943			0.867	0.812	0.283733	0.236564	0.464857	0.320874	0.463098	0.416115	0.138557	0.366448	0.137471	0.269856	0.403011	0.355452	2.18078	1.15498	1.3298	1.83932	2.18879	2.46621	0.439863	0.402641	0.673775	0.582777	0.712828	0.48872	0.774619	1.01026	0.823959
Solyc00g022100.1.1	ME2	0	Ribosomal protein L10 (AHRD V3.3 *** E0D3E6_SOLLC)	NA	NA	NA	NA	NA	NA	NA	NA	NA	0			0.862		0.858		0.891		0.893	0.380296	0.536881	0.326748	0.199423	0.526033	0	0.475758	0.172368	0.414246	0.149276	0.10532	0.211938	1.03524	0.895201	0.454103	1.51989	1.05835	1.08747	0.203833	0.321352	0.123301	0.219393	0.183464	0.302473	0.327618	0.452686	0.627674
Solyc00g023590.2.1	ME2	0	Cytochrome f (AHRD V3.3 *-* A0A2G3AYY8_CAPCH)	NA	NA	NA	NA	NA	NA	NA	NA	NA	1	Em									0.0472888	0.177423	0	0	0	0.0924701	0	0	0	0	0.089558	0.0888629	0.0484618	0.323394	0.0917101	0.282972	0.0931401	0.233392	0	0	0.134755	0.089658	0.133655	0.133287	0.136698	0.321445	0.457755
Solyc00g023600.1.1	ME2	1	Unknown protein	NA	NA	NA	NA	NA	NA	NA	NA	NA	1			0.886	0.862	0.892					0.0945775	0.0591409	0.185943	0.106958	0.0926195	0.231175	0.0461856	0	0.0916473	0	0.089558	0.0444315	0.145386	0.0923983	0.18342	0.0943241	0	0.326749	0.0439863	0.0894757	0.134755	0.179316	0.311862	0	0.318961	0.183683	0.137327
Solyc00g025290.1.1	ME0	0	hypothetical protein (AHRD V3.3 *** ATMG00660.1)	NA	NA	ATMG00660.1	82.18	2e-52	167	0	hypothetical protein	unknown protein.	0			0.959	0.804	0.96					1.59642	2.17585	2.19984	0.446015	0.747856	0.725797	0.152644	1.46969	0.87065	0.711746	0.358456	0.0666916	1.61266	1.42178	1.04912	2.24095	1.69557	1.82457	0.239682	0.192418	0.540682	0.367867	0.293329	0.577579	0.74933	0.137487	0.491354
Solyc00g047200.1.1	ME2	0	Cytochrome b (AHRD V3.3 *-* A0A2G3ARK2_CAPCH)	IPR005798	PF00032	ATMG00220.1	98.7	3e-48	159	apocytochrome b	Mitochondrial apocytochrome b (cob) gene encodes a subunit of the ubiquinol-cytochrome c oxidoreductase and is part of a 5 kb transcript. The transcript also contains a pseudogene for ribosomal protein S14 called RPS15 and a tRNA(Ser) gene. Both the Cob and RPS15 genes are edited in the transcript.	apocytochrome b (COB); FUNCTIONS IN: ubiquinol-cytochrome-c reductase activity; INVOLVED IN: aerobic respiration; LOCATED IN: mitochondrion, mitochondrial respiratory chain complex III; EXPRESSED IN: cultured cell; CONTAINS InterPro DOMAIN/s: Cytochrome b/b6 (InterPro:IPR016175), Cytochrome b/b6, C-terminal (InterPro:IPR005798), Di-haem cytochrome, transmembrane (InterPro:IPR016174), Cytochrome b…	0	End									0.0701765	0	0.122815	0	0.172319	0.169451	0	0.0782367	0	0.0644507	0	0	0.127309	0	0	0.303959	0.342569	0.108434	0	0	0	0.0724437	0	0.150393	0.198439	0.244803	0.296213
Solyc00g049210.1.1	ME0	0	Cytochrome c biogenesis FN (AHRD V3.3 *** A0A0C5B9X0_9SOLA)	IPR002541	PF01578	ATMG00830.1	87.47	0	672	cytochrome C biogenesis 382	cytochrome c biogenesis orf382	cytochrome C biogenesis 382 (CCB382); FUNCTIONS IN: heme transporter activity; INVOLVED IN: cytochrome complex assembly, respiratory chain complex IV assembly, protein complex assembly, heme transport; LOCATED IN: endomembrane system, membrane; CONTAINS InterPro DOMAIN/s: Cytochrome c-type biogenesis protein (InterPro:IPR003567), Cytochrome c assembly protein (InterPro:IPR002541), Cytochrome c-ty…	0	Em									0	0.354845	0	0.106958	0.324168	0	0.138557	0	0	0.044976	0.134337	0.31102	0.367486	0	0.513256	1.04459	0.995575	0.231852	0.175945	0.134214	0.494102	0.554266	0.365191	0.140929	0	0	0.320429
Solyc00g072800.2.1	ME2	0	Unknown protein	NA	NA	NA	NA	NA	NA	NA	NA	NA	0	Em		0.946	0.816	0.926					0.236444	0.473127	0.0952028	0.053479	0.277859	0.27741	0.138557	0.138701	0.320766	0.0899521	0.044779	0.0449646	0.339233	0.230996	0.412696	0.660269	0.560564	0.610508	0.136885	0.178951	0.179673	0.282692	0.0445517	0.266575	0.563923	0.321445	0.612293
Solyc00g094530.1.1	ME0	0	NADH-ubiquinone oxidoreductase chain 1 (AHRD V3.3 *** A0A2G2XVU5_CAPAN)	IPR001694	PF00146	ATMG01275.1	97.66	6e-81	238	NADH dehydrogenase 1A	Encodes subunit of mitochondrial NAD(P)H dehydrogenase that is trans-spliced from three precursors, NAD1A, NAD1B, and NAD1C.	NADH dehydrogenase 1A (NAD1A); INVOLVED IN: oxidation reduction; LOCATED IN: mitochondrial respiratory chain complex I, respiratory chain complex I; CONTAINS InterPro DOMAIN/s: NADH:ubiquinone oxidoreductase, subunit 1 (InterPro:IPR001694), NADH:ubiquinone oxidoreductase, subunit 1, conserved site (InterPro:IPR018086); BEST Arabidopsis thaliana protein match is: NADH dehydrogenase 1C (TAIR:ATMG00…	0	SC									0.189155	0.0591409	0	0.106958	0.0463098	0.0924701	0.0923713	0	0.0916473	0.22488	0.089558	0.133294	0.920775	0.415792	0.641971	0.801755	0.745121	1.49371	0	0.0447379	0	0.089658	0.0891035	0.0888582	0.455658	0.229603	0.320429
Solyc00g094540.1.1	ME9	0	Unknown protein	NA	NA	NA	NA	NA	NA	NA	NA	NA	1	SC									0.141866	0.0591409	0.232429	0.053479	0.0926195	0.046235	0	0.045806	0.137471	0.134928	0.134337	0	0.823851	0.461992	0.458551	1.3677	1.3971	1.21364	0.131959	0.0447379	0.224592	0.224145	0.133655	0.133287	0.0455658	0.229603	0.228878
Solyc00g118680.2.1	ME2	0	Unknown protein	NA	NA	NA	NA	NA	NA	NA	NA	NA	0			0.908		0.883		0.807	0.885	0.85	1.18222	0.387254	0.844739	0.213916	0.371914	0.417086	0.184743	0.091612	0.229118	0.134928	0.317349	0.133294	1.06776	0.60313	0.32204	1.51121	0.650258	0.56551	0.219932	0.495293	0.628857	0.493119	0.223249	0.295676	0.549387	0.553895	0.369958
Solyc00g118690.1.1	ME2	1	NADH-ubiquinone oxidoreductase chain 1 (AHRD V3.3 *-* A0A2G2YI85_CAPAN)	NA	NA	NA	NA	NA	NA	NA	NA	NA	0			0.857		0.807		0.948		0.937	2.17528	3.13405	1.94417	0.962621	1.75834	1.61726	0.461856	0.68709	0.595708	0.314832	0.354336	0.488746	1.54317	0.967641	1.14532	1.17905	1.07283	0.928202	0.879727	1.42844	1.61706	1.47936	1.42517	1.79249	1.95692	1.60438	1.55261
Solyc00g125980.1.1	ME0	0	NADH dehydrogenase subunit (AHRD V3.3 -** A0A2K3PKA7_TRIPR)	NA	NA	NA	NA	NA	NA	NA	NA	NA	0			0.887		0.825					2.54972	3.24364	3.75809	1.74721	2.20564	2.03013	1.01608	0.824508	1.09977	0.719617	0.537348	0.666472	4.15507	3.60058	1.94687	3.89007	1.76966	2.46999	0.609299	0.801479	0.988203	0.44829	0.534621	0.977441	0.729053	0.505128	0.956708
Solyc00g126000.1.1	ME2	0	orf300 gene product (mitochondrion) (AHRD V3.3 *-* NP_064003.1)	NA	NA	NA	NA	NA	NA	NA	NA	NA	0							0.896		0.888	1.07762	1.59107	1.61914	0.584739	0.966763	0.921279	0.553119	0.732072	0.732125	0.716738	0.132725	0.396995	1.97841	1.23675	1.73584	1.11746	1.10972	1.85668	0.260707	0.624138	0.62697	0.311427	0.355835	0.745787	0.583516	0.546548	0.682467
Solyc00g126010.1.1	ME0	0	LOW protein: NADH-ubiquinone oxidoreductase chain-like protein (AHRD V3.3 *-* ATMG01330.1)	NA	NA	ATMG01330.1	91.84	5e-24	89.7	0	hypothetical protein	unknown protein.	0										1.60134	0.415524	0.851154	0.597681	0.591098	0.181796	0.10498	0.126928	0	0.362372	0.121709	0.344211	0.861167	0.349358	0.651234	0.65527	0.339309	0.985056	0.0530915	0.134214	0.221537	0.0747748	0.361003	0.244049	0.473429	0.545216	0.586201
Solyc00g142170.2.1	ME2	0	RNA-dependent RNA polymerase (AHRD V3.3 *-* A0A2Z6JIR4_9VIRU)	IPR008686	PF05919	ATMG01110.1	57.23	5e-56	185	Mitovirus RNA-dependent RNA polymerase	hypothetical protein	Mitovirus RNA-dependent RNA polymerase; CONTAINS InterPro DOMAIN/s: RNA-dependent RNA polymerase, mitoviral (InterPro:IPR008686); BEST Arabidopsis thaliana protein match is: Mitovirus RNA-dependent RNA polymerase (TAIR:AT2G07749.1).	0	Em									0.236444	0.236564	0.0590834	0.213916	0.25776	0.0574701	0.196612	0.183224	0.0609455	0	0	0.133294	0.35382	0.187338	0.254496	0.371213	0.586643	0.320448	0.0591176	0.119898	0.167815	0.0596674	0.124968	0.133287	0.364527	0.321445	0.274653
Solyc00g180440.1.1	ME2	1	50S ribosomal protein L20, chloroplastic (AHRD V3.3 *** A0A1Z2RRT5_9ERIC)	IPR005813	PF00453	ATCG00660.1	84.52	2e-44	142	ribosomal protein L20	encodes a chloroplast ribosomal protein L20, a constituent of the large subunit of the ribosomal complex	ribosomal protein L20 (RPL20); FUNCTIONS IN: structural constituent of ribosome; INVOLVED IN: translation; LOCATED IN: plastid large ribosomal subunit, chloroplast; EXPRESSED IN: 22 plant structures; EXPRESSED DURING: 13 growth stages; CONTAINS InterPro DOMAIN/s: Ribosomal protein L20 (InterPro:IPR005813); BEST Arabidopsis thaliana protein match is: Ribosomal protein L20 (TAIR:AT1G16740.1).	0			0.982	0.886	0.978		0.929		0.924	0.472888	0.768831	0.883229	0.748706	0.463098	0.693525	0.646599	0.641284	0.595708	0.134928	0.403011	0.577609	0.920775	0.415792	0.962957	0.424459	0.791691	0.513463	0.83574	0.85002	1.25771	0.717264	0.935587	0.888582	1.00245	0.918414	1.32749
Solyc00g230060.1.1	ME2	0	Ribonuclease H protein (AHRD V3.3 *-* A0A2I0WBN4_9ASPA)	NA	NA	NA	NA	NA	NA	NA	NA	NA	0			0.895		0.91					0.606384	0.369394	0.52078	0	0.104892	0.416115	0.212916	0.22903	0	0.0548258	0.179116	0	0.145628	0	0.129265	0.126819	0.144693	0.269335	0.55933	0.154927	0.433013	0.227193	0	0.239073	0.239859	0.266616	0.484625
Solyc00g244290.1.1	ME2	0	NADH dehydrogenase subunit 2 (AHRD V3.3 *-* A0A0C5B2A9_HYONI)	NA	NA	NA	NA	NA	NA	NA	NA	NA	0							0.97		0.943	1.4878	2.16024	1.84051	0.574952	1.35831	1.77959	0.865242	0.609815	0.824826	0.68458	0.579037	0.634215	2.6277	2.15852	2.23227	3.34874	2.39812	2.57488	0.79105	1.58891	1.48262	0.962927	1.21755	1.35193	2.08733	1.02936	1.51979
Solyc00g244300.1.1	ME0	0	Unknown protein	NA	NA	NA	NA	NA	NA	NA	NA	NA	0			0.908		0.87		0.87		0.886	5.24593	6.38479	6.91856	3.10082	4.11953	4.01935	1.79787	1.83174	2.01542	1.39286	1.46011	1.33228	8.47632	5.21588	4.67236	7.8272	5.16671	4.75472	0.92213	1.47443	1.66063	1.29699	1.14756	1.24197	1.36451	1.6069	1.73842
Solyc00g281110.1.1	ME2	0	Unknown protein	NA	NA	NA	NA	NA	NA	NA	NA	NA	1	End									0.0945775	0.177423	0	0.160437	0	0.046235	0.0461856	0.045806	0	0	0	0.0444315	0	0.0461992	0.0917101	0.0943241	0.13971	0.093357	0.0439863	0.178951	0	0.044829	0.0891035	0.0888582	0.182263	0.229603	0.228878
Solyc00g316530.1.1	ME0	0	ATP synthase subunit beta, mitochondrial (AHRD V3.3 *-* A0A2G2V6Z5_CAPBA)	NA	NA	NA	NA	NA	NA	NA	NA	NA	0			0.835					0.823		0.520176	0.413986	0.557829	0.106958	0.463098	1.06341	0.646599	0.778702	0.641531	0.719617	0.268674	0.622041	1.9865	2.44832	2.56688	3.06553	1.48894	2.24057	0.571822	0.894579	0.943285	0.537948	0.846483	1.02187	1.09358	0.64289	0.91551
Solyc00g320430.1.1	ME2	0	Unknown protein	NA	NA	NA	NA	NA	NA	NA	NA	NA	1								0.806		0.189155	0.177423	0.232429	0	0.0463098	0.0924701	0.0923713	0	0.0916473	0.179904	0.044779	0.0888629	0.242309	0.138597	0.320986	0.330134	0.37256	0.793534	0	0.134214	0.0449183	0.089658	0.0445517	0.177716	0.227829	0.137762	0.137327
Solyc00g500003.1.1	ME1	0	MP domain-containing protein (AHRD V3.3 *-* A0A1Q3D0H5_CEPFO)	NA	NA	NA	NA	NA	NA	NA	NA	NA	0		0.892					0.816		0.851	0.236444	0.473127	0.743772	0.481311	0.833576	1.10964	0.600413	0.641284	0.687355	0.134928	0.134337	0.355452	0.53308	0.230996	0.504406	1.08473	0.41913	0.980248	0.615809	0.897844	0.80853	1.56902	1.64841	1.02187	2.32386	1.14802	2.0599
Solyc00g500020.1.1	ME0	0	Cytochrome f (AHRD V3.3 *** A0A2G3ALJ3_CAPAN)	NA	NA	ATCG00540.1	91.34	0	525	photosynthetic electron transfer A	Encodes cytochrome f apoprotein; involved in photosynthetic electron transport chain; encoded by the chloroplast genome and is transcriptionally repressed by a nuclear gene HCF2.	photosynthetic electron transfer A (PETA); FUNCTIONS IN: electron transporter, transferring electrons within cytochrome b6/f complex of photosystem II activity; INVOLVED IN: photosynthetic electron transport in cytochrome b6/f; LOCATED IN: thylakoid, chloroplast thylakoid membrane, cytochrome b6f complex, chloroplast, membrane; EXPRESSED IN: 25 plant structures; EXPRESSED DURING: 13 growth stages…	0										0.37325	0.413986	0.587022	0.802185	0.509407	0.36988	0.138557	0.274836	0.17193	0.179904	0.492569	0.399883	1.10886	1.00229	0.68535	0.450162	0.558841	0.373428	0.0879727	0.313165	0.404265	1.09073	0.356414	0.350546	2.04481	0.64289	1.19016
Solyc00g500021.1.1	ME4	0	Cytochrome b559 subunit alpha (AHRD V3.3 *** S8D1L1_9LAMI)	NA	NA	ATCG00580.1	98.77	2e-52	163	photosystem II reaction center protein E	PSII cytochrome b559. There have been many speculations about the function of Cyt b559, but the most favored at present is that it plays a protective role by acting as an electron acceptor or electron donor under conditions when electron flow through PSII is not optimized.	photosystem II reaction center protein E (PSBE); FUNCTIONS IN: electron carrier activity, heme binding; INVOLVED IN: photosynthesis, light harvesting in photosystem II; LOCATED IN: thylakoid, chloroplast thylakoid membrane, chloroplast, oxygen evolving complex, membrane; EXPRESSED IN: 24 plant structures; EXPRESSED DURING: 13 growth stages; CONTAINS InterPro DOMAIN/s: Photosystem II protein cytoc…	0						-0.825				3.26292	3.13447	3.9472	2.83439	1.77288	2.49669	1.23477	2.09494	1.46636	0.629665	0.492569	0.844198	2.22183	2.25512	1.28394	2.29939	2.08271	2.84272	2.27708	2.68427	3.14199	2.54633	2.13848	2.53246	3.58234	2.57156	3.57049
Solyc00g500022.1.1	ME2	1	30S ribosomal protein S18, chloroplastic (AHRD V3.3 *** A0A1U8QD82_CAPAN)	NA	NA	ATCG00650.1	86.14	3e-55	170	ribosomal protein S18	chloroplast-encoded ribosomal protein S18	ribosomal protein S18 (RPS18); FUNCTIONS IN: structural constituent of ribosome; INVOLVED IN: translation; LOCATED IN: plastid small ribosomal subunit, chloroplast, chloroplast stroma, chloroplast envelope; EXPRESSED IN: 22 plant structures; EXPRESSED DURING: 13 growth stages; CONTAINS InterPro DOMAIN/s: Ribosomal protein S18, conserved site (InterPro:IPR018275), Ribosomal protein S18 (InterPro:I…	0			0.942		0.938		0.887		0.889	0.927049	1.27437	1.15433	0.770685	0.80139	0.92373	0.952764	0.858038	0.890766	0.688448	0.688343	0.680823	1.19362	0.611954	0.892569	1.04261	0.620127	0.700177	1.04032	0.789847	1.09515	1.15157	0.890901	0.914662	1.54327	1.27862	1.28171
Solyc00g500023.1.1	ME2	1	ATP-dependent Clp protease proteolytic subunit (AHRD V3.3 *** CLPP_SOLTU)	IPR023562	PF00574	ATCG00670.1	75.34	7e-81	241	plastid-encoded CLP P	Encodes the only ClpP (caseinolytic protease) encoded within the plastid genome. Contains a highly conserved catalytic triad of Ser-type proteases (Ser-His-Asp). Part of the 350 kDa chloroplast Clp complex. The name reflects nomenclature described in Adam et. al (2001).	plastid-encoded CLP P (PCLPP); FUNCTIONS IN: serine-type peptidase activity; INVOLVED IN: proteolysis; LOCATED IN: chloroplast thylakoid membrane, chloroplastic endopeptidase Clp complex, plastid stroma, chloroplast, chloroplast stroma; EXPRESSED IN: 23 plant structures; EXPRESSED DURING: 13 growth stages; CONTAINS InterPro DOMAIN/s: Peptidase S14, ClpP, active site (InterPro:IPR018215), Peptidas…	1			0.967	0.926	0.966		0.955		0.936	34.9088	44.9399	34.5173	25.834	31.4195	30.9439	17.2206	17.4251	17.5512	12.3481	13.3887	15.0832	22.1443	19.0022	18.1147	13.5673	12.9841	12.8209	22.0591	28.9676	31.3834	21.0504	26.4206	33.4834	27.9723	19.0176	24.0803
Solyc00g500024.1.1	ME2	1	Photosystem II CP47 reaction center protein (AHRD V3.3 *** A0A1U8QCF6_CAPAN)	IPR000932	PF00421	ATCG00680.1	98.62	0	1023	photosystem II reaction center protein B	encodes for CP47, subunit of the photosystem II reaction center.	photosystem II reaction center protein B (PSBB); FUNCTIONS IN: chlorophyll binding; INVOLVED IN: photosynthesis, light reaction, photosystem II assembly; LOCATED IN: in 6 components; EXPRESSED IN: 24 plant structures; EXPRESSED DURING: 13 growth stages; CONTAINS InterPro DOMAIN/s: Photosystem antenna protein-like (InterPro:IPR000932), Photosystem II, PsbB (InterPro:IPR017486); BEST Arabidopsis th…	0			0.949	0.815	0.934		0.864		0.88	3.40479	3.07272	2.32215	4.70615	6.065	6.24173	4.11011	2.92838	4.21578	1.88899	1.47771	1.91055	1.45386	2.03276	2.2469	0.990403	1.02454	0.884697	3.73884	3.93693	5.21053	3.13803	5.03435	5.19821	5.96912	3.67365	4.07315
Solyc00g500027.1.1	ME2	0	Cytochrome b6 (AHRD V3.3 *** A0A125RTD6_9ASTR)	IPR005797	PF00033	ATCG00720.1	98.14	2e-154	432	photosynthetic electron transfer B	Encodes the cytochrome b(6) subunit of the cytochrome b6f complex.	photosynthetic electron transfer B (PETB); FUNCTIONS IN: heme binding; INVOLVED IN: photosynthesis, light reaction; LOCATED IN: thylakoid, chloroplast thylakoid membrane, cytochrome b6f complex, chloroplast, membrane; EXPRESSED IN: 25 plant structures; EXPRESSED DURING: 13 growth stages; CONTAINS InterPro DOMAIN/s: Cytochrome b/b6 (InterPro:IPR016175), Di-haem cytochrome, transmembrane (InterPro:…	0			0.912		0.89					0.520176	0.768831	0.3254	0.174555	0.247896	0.231175	0.138557	0	0.137471	0.134928	0.0505107	0	0.0619342	0.277195	0	0.377296	0.18628	0.140035	0.131959	0.154211	0	0.537948	0.579173	0.399862	1.02259	0.68881	0.549306
Solyc00g500028.1.1	ME0	0	Cytochrome b6-f complex subunit 4 (AHRD V3.3 *** A0A2G2XBM1_CAPBA)	IPR005798	PF00032	ATCG00730.1	82.91	1e-82	244	photosynthetic electron transfer D	A chloroplast gene encoding subunit IV of the cytochrome b6/f complex	photosynthetic electron transfer D (PETD); FUNCTIONS IN: electron carrier activity, oxidoreductase activity, electron transporter, transferring electrons within the cyclic electron transport pathway of photosynthesis activity; INVOLVED IN: photosynthesis, light reaction; LOCATED IN: thylakoid, chloroplast thylakoid membrane, cytochrome b6f complex, chloroplast; EXPRESSED IN: 23 plant structures; …	0	Em									0.141772	0	0	0.207017	0.231549	0	0.0923713	0	0	0	0	0.133294	0	0	0	0.224256	0.0465701	0.0466785	0.0544991	0	0	0.200117	0.294086	0.272706	0.427043	0.144421	0.213177
Solyc00g500029.1.1	ME2	0	30S ribosomal protein S2, chloroplastic (AHRD V3.3 *** I6N946_DATST)	IPR001865	PF00318	ATCG00740.1	89.16	3e-48	159	RNA polymerase subunit alpha	RNA polymerase alpha subunit	RNA polymerase subunit alpha (RPOA); FUNCTIONS IN: DNA-directed RNA polymerase activity; INVOLVED IN: RNA elongation; LOCATED IN: chloroplast, nucleoid; EXPRESSED IN: 23 plant structures; EXPRESSED DURING: 13 growth stages; CONTAINS InterPro DOMAIN/s: DNA-directed RNA polymerase, insert domain (InterPro:IPR011262), DNA-directed RNA polymerase, alpha subunit (InterPro:IPR011773), RNA polymerase, a…	0										0	0.496429	0	0	0.184405	0	0.0461856	0.118179	0	0	0	0	0.594821	0.148299	0	0.241187	0	0	0.105347	0.0944864	0.191172	0.225804	0.23951	0.313625	0.351632	0.190249	0.206173
Solyc00g500030.1.1	ME2	0	30S ribosomal protein S11, chloroplastic (AHRD V3.3 *** G9FCH9_9LAMI)	IPR001971	PF00411	ATCG00750.1	87.68	3e-81	239	ribosomal protein S11	30S chloroplast ribosomal protein S11	ribosomal protein S11 (RPS11); FUNCTIONS IN: structural constituent of ribosome; INVOLVED IN: translation; LOCATED IN: plastid small ribosomal subunit, chloroplast; EXPRESSED IN: 23 plant structures; EXPRESSED DURING: 13 growth stages; CONTAINS InterPro DOMAIN/s: Ribosomal protein S11, bacterial-type (InterPro:IPR019981), Ribosomal protein S11 (InterPro:IPR001971), Ribosomal S11, conserved site (…	0										0.283733	0.0591409	0.232429	0.374353	0.0926195	0.138705	0.230928	0.320642	0.137471	0.044976	0	0.0444315	0.339233	0.323394	0.0917101	0.141486	0.32599	0.280071	0.395877	0.178951	0.179673	0.268974	0.26731	0.48872	0.318961	0.275524	0.320429
Solyc00g500031.1.1	ME2	1	50S ribosomal protein L14, chloroplastic (AHRD V3.3 *** I6N992_DATST)	IPR000630	PF00410	ATCG00770.1	85.07	1e-76	232	ribosomal protein S8	chloroplast 30S ribosomal protein S8	ribosomal protein S8 (RPS8); FUNCTIONS IN: structural constituent of ribosome; INVOLVED IN: translation; LOCATED IN: plastid small ribosomal subunit, chloroplast, membrane; EXPRESSED IN: 22 plant structures; EXPRESSED DURING: 13 growth stages; CONTAINS InterPro DOMAIN/s: Ribosomal protein S8 (InterPro:IPR000630).	0			0.921		0.883					0.567465	0.236564	0.6508	0.695227	0.207931	0.416115	0.369485	0.401261	0.320766	0.0899521	0.179116	0.177726	0.823851	0.671597	0.550261	0.660269	0.41913	0.560142	0.571822	0.492117	0.53902	0.762093	0.534621	0.977441	1.02979	0.616026	0.382546
Solyc00g500032.1.1	ME2	1	50S ribosomal protein L16, chloroplastic (AHRD V3.3 *-* A0A2G3BL23_CAPCH)	IPR016180	PF00252	ATCG00790.1	89.83	2e-73	218	ribosomal protein L16	chloroplast gene encoding a ribosomal protein L16, which is a constituent of 50S large ribosomal subunit	ribosomal protein L16 (RPL16); FUNCTIONS IN: structural constituent of ribosome; INVOLVED IN: translation; LOCATED IN: plastid large ribosomal subunit, chloroplast; EXPRESSED IN: 22 plant structures; EXPRESSED DURING: 13 growth stages; CONTAINS InterPro DOMAIN/s: Ribosomal protein L16 (InterPro:IPR000114), Ribosomal protein L10e/L16 (InterPro:IPR016180), Ribosomal protein L16, conserved site (Int…	0			0.912		0.887					0.614754	0.591409	0.464857	0.053479	0.555717	0.36988	0.138557	0.22903	0.229118	0.0899521	0.089558	0.133294	0.436157	0.184797	0.137565	0.330134	0.27942	0.093357	0.307904	0.268427	0.718693	0.493119	0.356414	0.311004	0.410093	0.68881	0.320429
Solyc00g500034.1.1	ME2	1	30S ribosomal protein S3, chloroplastic (AHRD V3.3 *** I6N994_DATST)	NA	NA	ATCG00800.1	84.86	6e-136	390	structural constituent of ribosome	encodes a chloroplast ribosomal protein S3, a constituent of the small subunit of the ribosomal complex	RESISTANCE TO PSEUDOMONAS SYRINGAE 3 (RPS3); FUNCTIONS IN: structural constituent of ribosome; INVOLVED IN: translation; LOCATED IN: plastid small ribosomal subunit, chloroplast, nucleoid, membrane; EXPRESSED IN: 23 plant structures; EXPRESSED DURING: 13 growth stages; CONTAINS InterPro DOMAIN/s: K Homology, prokaryotic type (InterPro:IPR009019), K Homology, type 2 (InterPro:IPR004044), Ribosomal…	0			0.947	0.838	0.93					3.51701	3.41976	3.05011	1.64774	2.21625	1.7107	1.0534	1.23676	0.910974	0.446342	0.537348	0.577609	1.88725	1.04299	0.779536	2.1138	0.929725	0.600939	0.903128	2.67336	2.68068	1.21038	1.57669	3.47249	2.75072	1.84381	2.0599
Solyc00g500035.1.1	ME2	1	50S ribosomal protein L2 (AHRD V3.3 *** H6T990_9CARY)	IPR022669	PF03947	ATCG01310.1	95.07	2e-90	268	ribosomal protein L2	encodes a chloroplast ribosomal protein L2, a constituent of the large subunit of the ribosomal complex	ribosomal protein L2 (RPL2.2); FUNCTIONS IN: structural constituent of ribosome; INVOLVED IN: translation; LOCATED IN: plastid large ribosomal subunit, membrane; EXPRESSED IN: leaf; CONTAINS InterPro DOMAIN/s: Nucleic acid-binding, OB-fold (InterPro:IPR012340), Translation protein SH3-like, subgroup (InterPro:IPR014722), Ribosomal protein L2 (InterPro:IPR002171), Ribosomal protein L2, bacterial-t…	0			0.931		0.917		0.852		0.817	3.62643	4.68804	4.28673	1.82235	3.34157	3.20959	1.84696	0.876406	1.56135	0.440585	0.972062	0.965051	1.91347	0.908506	2.78349	1.38557	1.07498	0.467812	3.50611	3.47627	4.60862	2.46815	3.35368	7.35364	2.31474	2.99959	4.04802
Solyc00g500036.1.1	ME2	1	Ycf15 (AHRD V3.3 *-* A0A346JLD3_9ASTE)	IPR022666	PF00181	ATCG01310.1	95.42	4e-86	256	ribosomal protein L2	encodes a chloroplast ribosomal protein L2, a constituent of the large subunit of the ribosomal complex	ribosomal protein L2 (RPL2.2); FUNCTIONS IN: structural constituent of ribosome; INVOLVED IN: translation; LOCATED IN: plastid large ribosomal subunit, membrane; EXPRESSED IN: leaf; CONTAINS InterPro DOMAIN/s: Nucleic acid-binding, OB-fold (InterPro:IPR012340), Translation protein SH3-like, subgroup (InterPro:IPR014722), Ribosomal protein L2 (InterPro:IPR002171), Ribosomal protein L2, bacterial-t…	0			0.96	0.865	0.948		0.836		0.806	4.88824	2.83717	5.39234	3.28965	4.67326	3.74115	3.33465	2.25883	2.89743	1.00063	0.89558	1.28851	2.80633	1.41115	1.77858	2.21662	2.56135	1.60961	4.82354	6.40754	6.91742	5.24499	5.79173	5.84883	5.75861	5.28088	5.45255
Solyc00g500037.1.1	ME0	0	Protein Ycf2 (AHRD V3.3 *** A0A1Z1GA65_LITCN)	NA	NA	ATCG01280.1	82.94	0	3642	Chloroplast Ycf2;ATPase, AAA type, core	hypothetical protein	YCF2.2; FUNCTIONS IN: nucleoside-triphosphatase activity, nucleotide binding, ATP binding; INVOLVED IN: biological_process unknown; LOCATED IN: chloroplast; CONTAINS InterPro DOMAIN/s: ATPase, AAA+ type, core (InterPro:IPR003593), ATPase, AAA-type, core (InterPro:IPR003959), Chloroplast Ycf2 (InterPro:IPR008543); BEST Arabidopsis thaliana protein match is: Chloroplast Ycf2;ATPase, AAA type, core …	0										2.78611	1.41039	1.49865	1.49827	1.72559	1.32297	0.951424	0.399841	1.08758	1.09017	0.940359	0.366071	5.8351	4.13824	1.9305	3.5996	1.99953	1.82662	0.846781	0.804566	1.80414	2.42113	1.85362	2.52237	5.4653	3.84884	3.65485
Solyc00g500039.1.1	ME0	0	Ycf15 (AHRD V3.3 *-* A0A346JLD3_9ASTE)	IPR022666	PF00181	NA	NA	NA	NA	NA	NA	NA	0							0.806		0.868	9.11363	4.25211	3.73099	0.721806	2.20777	1.37041	0.567437	0.665561	0.423777	6.56938	4.52962	1.31397	8.77106	4.88903	2.03862	5.20183	5.17044	2.68658	0.326863	1.15978	1.65286	2.95114	1.04514	1.75708	3.16209	41.4519	2.99651
Solyc00g500040.1.1	ME0	0	Protein TIC 214 (AHRD V3.3 *-* K4EQH9_DATST)	IPR008896	PF05758	NA	NA	NA	NA	NA	NA	NA	1										0	0	0	0.198674	0	0	0	0	0	0	0	0	0	0	0	0	0	0	0	0	0	0	0	0	0	0	0
Solyc00g500041.1.1	ME2	0	NAD(P)H-quinone oxidoreductase subunit 1, chloroplastic (AHRD V3.3 *** A0A2G2XBN0_CAPBA)	IPR001694	PF00146	ATCG01100.1	85.4	0	596	NADH dehydrogenase family protein	NADH dehydrogenase ND1	NDHA; FUNCTIONS IN: oxidoreductase activity, acting on NADH or NADPH; INVOLVED IN: photosynthesis; LOCATED IN: chloroplast, membrane; EXPRESSED IN: 22 plant structures; EXPRESSED DURING: 13 growth stages; CONTAINS InterPro DOMAIN/s: NADH:ubiquinone oxidoreductase, subunit 1 (InterPro:IPR001694), NADH:ubiquinone oxidoreductase, subunit 1, conserved site (InterPro:IPR018086); BEST Arabidopsis thali…	0										0	0.540666	0	1.2213	1.71346	0.94301	1.20083	1.14515	1.41966	0	0	0	0	0.629094	0	0	0	0	0.9677	0	1.25367	1.67566	1.20049	1.32208	1.77707	1.51538	1.50789
Solyc00g500042.1.1	ME2	0	Protein TIC 214 (AHRD V3.3 *** TI214_SOLTU)	NA	NA	ATCG01130.1	47.74	0	678	Ycf1 protein	hypothetical protein	YCF1.2; FUNCTIONS IN: protein binding; LOCATED IN: chloroplast, membrane; EXPRESSED IN: cultured cell, leaf; CONTAINS InterPro DOMAIN/s: Ycf1 (InterPro:IPR008896); BEST Arabidopsis thaliana protein match is: Ycf1 protein (TAIR:ATCG01000.1).	0			0.891		0.854					49.0873	57.12	59.5029	34.5494	49.915	39.8964	19.3629	16.9751	22.4749	9.04419	11.0365	9.92688	18.4428	15.9782	20.5024	15.545	12.4614	11.2483	19.8809	29.1768	35	18.8436	28.7229	43.803	30.6706	21.3522	25.3064
Solyc00g500043.1.1	ME0	0	Protein TIC 214 (AHRD V3.3 *-* TI214_SOLTU)	IPR008896	PF05758	ATCG01130.1	65.18	0	743	Ycf1 protein	hypothetical protein	YCF1.2; FUNCTIONS IN: protein binding; LOCATED IN: chloroplast, membrane; EXPRESSED IN: cultured cell, leaf; CONTAINS InterPro DOMAIN/s: Ycf1 (InterPro:IPR008896); BEST Arabidopsis thaliana protein match is: Ycf1 protein (TAIR:ATCG01000.1).	1										0	0	0	10.5526	0	0	3.13042	0	5.06576	0	0	0	0	0	0	0	0	0	0	0	0	2.06724	0	0	0	0	0
Solyc00g500047.1.1	ME2	0	50S ribosomal protein L2, chloroplastic (AHRD V3.3 *** A0A1C8V6E3_9ROSI)	NA	NA	ATCG01310.1	89.12	0	514	ribosomal protein L2	encodes a chloroplast ribosomal protein L2, a constituent of the large subunit of the ribosomal complex	ribosomal protein L2 (RPL2.2); FUNCTIONS IN: structural constituent of ribosome; INVOLVED IN: translation; LOCATED IN: plastid large ribosomal subunit, membrane; EXPRESSED IN: leaf; CONTAINS InterPro DOMAIN/s: Nucleic acid-binding, OB-fold (InterPro:IPR012340), Translation protein SH3-like, subgroup (InterPro:IPR014722), Ribosomal protein L2 (InterPro:IPR002171), Ribosomal protein L2, bacterial-t…	0	Em		0.813	0.893	0.846					0.180879	0	0	0	0.0752997	0.111473	0	0	0	0	0	0	0	0.159248	0.073093	0	0	0	0.0706861	0.310078	0	0	0	0.251025	0	0	0.16145
Solyc00g500048.1.1	ME2	0	Maturase K (AHRD V3.3 *** A0A2G3DGH8_CAPCH)	IPR024942	PF01824	ATCG00040.1	56.05	7e-174	503	maturase K	Encodes a maturase located in the trnK intron in the chloroplast genome.	maturase K (MATK); CONTAINS InterPro DOMAIN/s: Intron maturase, type II (InterPro:IPR000442), Maturase, MatK, N-terminal (InterPro:IPR002866).	0							0.947		0.912	2.39792	2.63053	2.13816	1.0783	2.18531	1.5719	0.952025	1.78643	1.49481	0.97733	0.588933	0.766265	5.28375	3.19906	1.93293	3.50117	2.12476	1.81019	4.63084	5.41686	5.84019	10.6039	8.73994	9.43479	20.6427	20.2534	26.168
Solyc00g500050.1.1	ME0	0	ATP synthase subunit alpha, chloroplastic (AHRD V3.3 *** I6N942_DATST)	NA	NA	ATCG00120.1	94.27	0	966	ATP synthase subunit alpha	Encodes the ATPase alpha subunit, which is a subunit of ATP synthase and part of the CF1 portion which catalyzes the conversion of ADP to ATP using the proton motive force. This complex is located in the thylakoid membrane of the chloroplast.	ATP synthase subunit alpha (ATPA); FUNCTIONS IN: zinc ion binding, proton-transporting ATPase activity, rotational mechanism; INVOLVED IN: response to cold, defense response to bacterium, dATP biosynthetic process from ADP; LOCATED IN: in 8 components; EXPRESSED IN: 24 plant structures; EXPRESSED DURING: 14 growth stages; CONTAINS InterPro DOMAIN/s: ATPase, F1/V1/A1 complex, alpha/beta subunit, C…	0										0	3.66673	0	3.42265	3.28772	1.37568	1.15464	0	1.19128	0.693846	0.716464	0	0	1.01638	0	1.745	1.02454	0.840213	0.821973	0	1.39238	0	1.02469	0.971309	1.31444	0	0
Solyc00g500051.1.1	ME0	0	30S ribosomal protein S2, chloroplastic (AHRD V3.3 *** I6N946_DATST)	IPR001865	PF00318	ATCG00160.1	89.9	2e-135	390	ribosomal protein S2	Chloroplast ribosomal protein S2	ribosomal protein S2 (RPS2); FUNCTIONS IN: structural constituent of ribosome; INVOLVED IN: translation; LOCATED IN: plastid small ribosomal subunit, chloroplast stroma, chloroplast, membrane; EXPRESSED IN: 22 plant structures; EXPRESSED DURING: 13 growth stages; CONTAINS InterPro DOMAIN/s: Ribosomal protein S2 (InterPro:IPR001865), Ribosomal protein S2, conserved site (InterPro:IPR018130), Ribos…	0	End									0	0.473127	0.246653	0.0698435	0	0.450422	0	0.184323	0.140037	0.140145	0.182071	0.31413	0	0.65127	0.722951	0.685548	0.338704	0	0	0.268248	0.493248	0.346663	0.305759	0.577445	0	0.645599	0.660953
Solyc00g500052.1.1	ME0	0	DNA-directed RNA polymerase subunit beta'' (AHRD V3.3 *-* A0A1U8QCC7_CAPAN)	NA	NA	ATCG00170.1	72.49	0	1348	DNA-directed RNA polymerase family protein	RNA polymerase beta' subunit-2	RPOC2; FUNCTIONS IN: DNA-directed RNA polymerase activity; INVOLVED IN: RNA elongation; LOCATED IN: chloroplast, nucleoid; EXPRESSED IN: 24 plant structures; EXPRESSED DURING: 13 growth stages; CONTAINS InterPro DOMAIN/s: RNA polymerase Rpb1, domain 3 (InterPro:IPR007066), RNA polymerase Rpb1, domain 5 (InterPro:IPR007081), DNA-directed RNA polymerase, subunit beta&apos;&apos; (InterPro:IPR012756…	0	Em									0	0	0	0	1.21276	1.28889	0	0	0	0	0.907312	0	0	0.336099	0	0	0	0	0	0	0	0	0.244277	0.956203	0	0	0
Solyc00g500055.1.1	ME4	1	30S ribosomal protein S14, chloroplastic (AHRD V3.3 *-* A0A2G2X601_CAPBA)	NA	NA	ATCG00330.1	88.89	1e-58	180	chloroplast ribosomal protein S14	30S chloroplast ribosomal protein S14	chloroplast ribosomal protein S14 (RPS14); FUNCTIONS IN: structural constituent of ribosome; INVOLVED IN: translation; LOCATED IN: plastid small ribosomal subunit, chloroplast; EXPRESSED IN: 22 plant structures; EXPRESSED DURING: 13 growth stages; CONTAINS InterPro DOMAIN/s: Ribosomal protein S14 (InterPro:IPR001209), Ribosomal protein S14, conserved site (InterPro:IPR018271).	0	End									0.189155	0.413986	0.6508	0.267395	0.370478	0.18494	0.0461856	0	0.137471	0.0899521	0.134337	0.177726	0.193847	0.277195	0.137565	0.141486	0.18628	0	0	0.0894757	0.0449183	0.134487	0.0445517	0.222146	0.0911317	0.0459207	0.091551
Solyc00g500056.1.1	ME0	0	DNA-directed RNA polymerase subunit alpha (AHRD V3.3 *-* A0A1U8QD90_CAPAN)	IPR001280	PF00223	ATCG00340.1	97.55	0	1465	Photosystem I, PsaA/PsaB protein	Encodes the D1 subunit of photosystem I and II reaction centers.	PSAB; FUNCTIONS IN: chlorophyll binding; INVOLVED IN: photosynthesis, light harvesting in photosystem II, photosynthesis, light harvesting in photosystem I; LOCATED IN: in 7 components; EXPRESSED IN: 25 plant structures; EXPRESSED DURING: 13 growth stages; CONTAINS InterPro DOMAIN/s: Photosystem I psaB (InterPro:IPR006244), Photosystem I, PsaA/PsaB (InterPro:IPR001280), Photosystem I psaA/psaB, c…	0										2.42222	0.714126	0.561315	0.219959	0.416788	0.278566	0.183726	0.321833	0.184028	0.225195	0.179832	0.0893072	1.2649	1.20483	0.600472	0.662863	0.562147	0.560188	0.176825	0.178951	0.269645	0.226386	0.496618	0.357299	0.550845	0.691887	0.415138
Solyc00g500057.1.1	ME0	0	Photosystem I P700 chlorophyll a apoprotein A1 (AHRD V3.3 *** K4EPK3_DATST)	IPR001280	PF00223	ATCG00350.1	95.02	0	955	Photosystem I, PsaA/PsaB protein	Encodes psaA protein comprising the reaction center for photosystem I along with psaB protein; hydrophobic protein encoded by the chloroplast genome.	PSAA; FUNCTIONS IN: chlorophyll binding; INVOLVED IN: photosynthesis; LOCATED IN: in 6 components; EXPRESSED IN: 24 plant structures; EXPRESSED DURING: 13 growth stages; CONTAINS InterPro DOMAIN/s: Photosystem I, PsaA/PsaB (InterPro:IPR001280), Photosystem I psaA/psaB, conserved site (InterPro:IPR020586), Photosystem I psaA (InterPro:IPR006243); BEST Arabidopsis thaliana protein match is: Photosy…	0										1.52218	0.7214	0.411445	0.357186	0.949952	0.554774	0.213516	0	0.271368	0.244985	0.135053	0.0888629	1.1625	0.684949	0.40357	0.341265	0.617659	0.371467	0.131959	0.223689	0.286804	0.313803	0.642436	0.089658	0.637922	0.662452	0.579426
Solyc00g500058.1.1	ME2	1	Photosystem I assembly protein Ycf3 (AHRD V3.3 *** A0A140F954_9LAMI)	IPR001694	PF00146	ATCG00360.1	84.5	6e-75	223	Tetratricopeptide repeat (TPR)-like superfamily protein	Encodes a protein required for photosystem I assembly and stability. In Chlamydomonas reinhardtii, this protein seems to act as a PSI specific chaperone facilitating the assembly of the complex by interacting with PsaA and PsaD. A loss of function mutation in tobacco leads to a loss of photosystem I.	YCF3; CONTAINS InterPro DOMAIN/s: Tetratricopeptide TPR-1 (InterPro:IPR001440), Tetratricopeptide-like helical (InterPro:IPR011990), Tetratricopeptide repeat-containing (InterPro:IPR013026), Tetratricopeptide repeat (InterPro:IPR019734); BEST Arabidopsis thaliana protein match is: Tetratricopeptide repeat (TPR)-like superfamily protein (TAIR:AT3G11540.1).	0			0.931		0.896					1.89079	1.36024	1.48694	0.802185	0.925964	0.813737	0.882377	0.501209	0.585489	0.142619	0.148756	0.222157	0.581542	0.50759	0.245646	0.279718	0	0.149138	0.781769	1.1966	1.84165	0.44829	0.801931	1.9073	1.31366	1.1021	0.96037
Solyc00g500059.1.1	ME2	1	Photosystem I assembly protein Ycf3 (AHRD V3.3 *-* A0A1S5SJS5_ORYVI)	NA	NA	NA	NA	NA	NA	NA	NA	NA	0			0.953		0.915					0.661759	0.413986	0.418371	0.374353	0.416788	0.27741	0	0.045806	0.0916473	0.0899521	0.268674	0.133294	0.387549	0.230996	0.27513	0.47129	0.13971	0.0466785	0.351891	0.356829	0.53902	0.358632	0.267088	0.441936	0.865751	0.459207	0.457755
Solyc00g500060.1.1	ME2	0	30S ribosomal protein S4, chloroplastic (AHRD V3.3 *** I6N958_DATST)	NA	NA	ATCG00380.1	88.06	8e-123	353	chloroplast ribosomal protein S4	Chloroplast encoded ribosomal protein S4	chloroplast ribosomal protein S4 (RPS4); FUNCTIONS IN: structural constituent of ribosome; INVOLVED IN: translation; LOCATED IN: plastid small ribosomal subunit, chloroplast stroma, chloroplast, membrane; EXPRESSED IN: 22 plant structures; EXPRESSED DURING: 13 growth stages; CONTAINS InterPro DOMAIN/s: Ribosomal protein S4 (InterPro:IPR001912), Ribosomal protein S4, conserved site (InterPro:IPR01…	0			0.959	0.844	0.949		0.821		0.808	0.283638	1.47349	0	0	0	0.469147	0	0.229305	0	0.472878	0	0.192877	0.218224	0.93216	0.340245	0.26755	0.572858	0.112028	0	0.26628	0	0.0917202	0.249267	0.662838	0	0.645553	0
Solyc00g500061.1.1	ME0	0	Photosystem I assembly protein Ycf4 (AHRD V3.3 *** K4EQH2_DATST)	IPR022666	PF00181	ATCG00420.1	89.24	8e-104	298	NADH dehydrogenase subunit J	Encodes NADH dehydrogenase subunit J. Its transcription is increased upon sulfur depletion.	NADH dehydrogenase subunit J (NDHJ); FUNCTIONS IN: NADH dehydrogenase (ubiquinone) activity; INVOLVED IN: cellular response to sulfate starvation, oxidation reduction; LOCATED IN: chloroplast; EXPRESSED IN: 22 plant structures; EXPRESSED DURING: 13 growth stages; CONTAINS InterPro DOMAIN/s: NADH:ubiquinone oxidoreductase, 30kDa subunit (InterPro:IPR001268), NADH:ubiquinone oxidoreductase, 30kDa s…	0										0.709331	0.0591409	0.139457	0.481311	0.185239	0.18494	0.0923713	0.137418	0	0	0.089558	0.133294	0.53308	0.230996	0.137565	0.377296	0.37256	0.186714	0.219932	0.178951	0.449183	0.179316	0.133655	0.177716	0.364527	0.229603	0.274653
Solyc00g500062.1.1	ME2	1	NAD(P)H-quinone oxidoreductase subunit K, chloroplastic (AHRD V3.3 *** A0A1U8QCE3_CAPAN)	NA	NA	ATCG00430.1	89.33	4e-148	417	photosystem II reaction center protein G	Encodes a protein which was originally thought to be part of photosystem II but its wheat homolog was later shown to encode for subunit K of NADH dehydrogenase.	photosystem II reaction center protein G (PSBG); FUNCTIONS IN: 4 iron, 4 sulfur cluster binding, quinone binding, NADH dehydrogenase (ubiquinone) activity, oxidoreductase activity, acting on NADH or NADPH; INVOLVED IN: oxidation reduction; LOCATED IN: chloroplast, respiratory chain complex I; EXPRESSED IN: 22 plant structures; EXPRESSED DURING: 13 growth stages; CONTAINS InterPro DOMAIN/s: NADH:u…	0			0.858		0.804		0.884		0.883	0.898486	0.65055	0.697286	0.748706	1.01881	0.486716	0.415671	0.23329	0.274942	0.378339	0.358232	0.444315	0.609165	0.692987	0.419711	0.330134	0.38085	0.420106	0.83574	0.402641	0.763612	0.358632	0.623724	0.666437	1.12101	0.505128	0.549306
Solyc00g500065.1.1	ME2	0	Acetyl-coenzyme A carboxylase carboxyl transferase subunit beta, chloroplastic (AHRD V3.3 *** ACCD_SOLLC)	NA	NA	ATCG00500.1	56.53	4e-141	415	acetyl-CoA carboxylase carboxyl transferase subunit beta	Encodes the carboxytransferase beta subunit of the Acetyl-CoA carboxylase (ACCase) complex in plastids. This complex catalyzes the carboxylation of acetyl-CoA to produce malonyl-CoA, the first committed step in fatty acid synthesis.	acetyl-CoA carboxylase carboxyl transferase subunit beta (ACCD); FUNCTIONS IN: protein binding, acetyl-CoA carboxylase activity; INVOLVED IN: fatty acid biosynthetic process; LOCATED IN: chloroplast, acetate CoA-transferase complex, membrane, chloroplast envelope; EXPRESSED IN: 23 plant structures; EXPRESSED DURING: 13 growth stages; CONTAINS InterPro DOMAIN/s: Acetyl-coenzyme A carboxyltransfera…	0							0.892		0.921	0.331021	0.339823	0.185943	0.053479	0	0.601055	0.230928	0.22903	0.274942	0.269856	0.089558	0.222157	1.21155	0.600589	0.229275	0.707431	0.41913	0.186714	0.175945	0.223689	0.449183	0.627606	0.184088	0.755295	1.8682	0.964334	0.91551
Solyc00g500069.1.1	ME2	1	30S ribosomal protein S12, chloroplastic (AHRD V3.3 *** A0A2S1JZH6_9APIA)	NA	NA	NA	NA	NA	NA	NA	NA	NA	0			0.979	0.908	0.973		0.905		0.891	0.905769	0.830042	0.928971	0.544683	0.484539	0.496795	0.218689	0.183087	0.463598	0.50751	0.304408	0.311198	0.287912	0.350282	0.40435	0.38489	0.306291	0.409884	0.707784	0.502541	0.945127	0.583808	0.632635	0.40004	0.471105	0.670258	0.399391
Solyc00g500070.1.1	ME2	1	ATP-dependent Clp protease proteolytic subunit (AHRD V3.3 *** CLPP_SOLTU)	IPR023562	PF00574	ATCG00670.1	63.7	1e-62	194	plastid-encoded CLP P	Encodes the only ClpP (caseinolytic protease) encoded within the plastid genome. Contains a highly conserved catalytic triad of Ser-type proteases (Ser-His-Asp). Part of the 350 kDa chloroplast Clp complex. The name reflects nomenclature described in Adam et. al (2001).	plastid-encoded CLP P (PCLPP); FUNCTIONS IN: serine-type peptidase activity; INVOLVED IN: proteolysis; LOCATED IN: chloroplast thylakoid membrane, chloroplastic endopeptidase Clp complex, plastid stroma, chloroplast, chloroplast stroma; EXPRESSED IN: 23 plant structures; EXPRESSED DURING: 13 growth stages; CONTAINS InterPro DOMAIN/s: Peptidase S14, ClpP, active site (InterPro:IPR018215), Peptidas…	1			0.929		0.89		0.924		0.903	13.1225	13.5161	11.1007	9.51049	14.0273	12.8568	8.20991	7.59422	8.40736	5.44664	3.35086	5.56433	9.00625	6.13751	8.21484	6.9341	7.36524	4.43754	9.15131	11.9098	13.5954	7.26154	7.90682	10.9063	8.54168	8.26357	10.1553
Solyc00g500084.1.1	ME2	0	Protein TIC 214 (AHRD V3.3 *** K4EQH9_DATST)	IPR008896	PF05758	ATCG01130.1	74.35	3e-175	536	Ycf1 protein	hypothetical protein	YCF1.2; FUNCTIONS IN: protein binding; LOCATED IN: chloroplast, membrane; EXPRESSED IN: cultured cell, leaf; CONTAINS InterPro DOMAIN/s: Ycf1 (InterPro:IPR008896); BEST Arabidopsis thaliana protein match is: Ycf1 protein (TAIR:ATCG01000.1).	1										0	0	2.91744	8.01773	11.0706	10.0372	4.63976	4.25107	4.00485	0	0	2.33172	0	0	2.93339	0	0	0.321381	4.08747	4.56657	6.45247	3.30982	6.0561	3.31641	5.82746	0	4.88512
Solyc00g500086.1.1	ME0	0	Photosystem I assembly protein Ycf3 (AHRD V3.3 *** A0A140F954_9LAMI)	IPR001694	PF00146	ATCG01100.1	84.3	0	588	NADH dehydrogenase family protein	NADH dehydrogenase ND1	NDHA; FUNCTIONS IN: oxidoreductase activity, acting on NADH or NADPH; INVOLVED IN: photosynthesis; LOCATED IN: chloroplast, membrane; EXPRESSED IN: 22 plant structures; EXPRESSED DURING: 13 growth stages; CONTAINS InterPro DOMAIN/s: NADH:ubiquinone oxidoreductase, subunit 1 (InterPro:IPR001694), NADH:ubiquinone oxidoreductase, subunit 1, conserved site (InterPro:IPR018086); BEST Arabidopsis thali…	0										0.882503	0	0.380067	0	0	0	0	0	0	0.44976	0.594352	0.646789	0.660147	0	0.722538	0.36428	0.605411	0.420106	0	0.829082	0	0	0	0	0	0	0
Solyc00g500087.1.1	ME0	0	NAD(P)H-quinone oxidoreductase subunit H, chloroplastic (AHRD V3.3 *** A0A1U8QCJ3_CAPAN)	IPR001135	PF00346	ATCG01110.1	91.35	0	748	NAD(P)H dehydrogenase subunit H	Encodes the 49KDa plastid NAD(P)H dehydrogenase subunit H protein. Its transcription is regulated by an ndhF-specific plastid sigma factor, SIG4.	NAD(P)H dehydrogenase subunit H (NDHH); FUNCTIONS IN: NADPH dehydrogenase activity; INVOLVED IN: photosynthetic electron transport in photosystem II; LOCATED IN: chloroplast thylakoid membrane, chloroplast; EXPRESSED IN: 22 plant structures; EXPRESSED DURING: 13 growth stages; CONTAINS InterPro DOMAIN/s: NADH-quinone oxidoreductase, subunit D (InterPro:IPR001135), NADH:ubiquinone oxidoreductase, …	0										6.08568	0	4.23662	6.67161	0	5.20093	3.22741	3.24664	3.75979	1.55802	2.28373	0	3.19339	2.91341	2.88502	2.49096	2.84222	2.90177	0	3.39994	0	0	0	4.72481	0	1.93707	0
Solyc00g500088.1.1	ME2	0	Protein TIC 214 (AHRD V3.3 *** TI214_SOLTU)	IPR008896	PF05758	ATCG01130.1	51.91	0	853	Ycf1 protein	hypothetical protein	YCF1.2; FUNCTIONS IN: protein binding; LOCATED IN: chloroplast, membrane; EXPRESSED IN: cultured cell, leaf; CONTAINS InterPro DOMAIN/s: Ycf1 (InterPro:IPR008896); BEST Arabidopsis thaliana protein match is: Ycf1 protein (TAIR:ATCG01000.1).	0			0.913	0.812	0.888					59.1763	84.5509	66.082	23.0233	43.3368	39.063	5.84636	5.24021	7.60471	3.80452	6.4334	6.7351	0	9.47979	17.4148	0	0	6.00141	14.2076	24.3026	27.0275	5.08729	15.7203	30.6876	12.3437	0	12.6452
Solyc00g500092.1.1	ME5	1	B3 domain-containing protein (AHRD V3.3 *** A0A2K3PAY3_TRIPR)	NA	NA	NA	NA	NA	NA	NA	NA	NA	1										40.9767	34.4707	38.1278	0.106958	0.731741	1.29121	0	0	0.0458237	0.0651703	0	0	0	0	0	0	0	0	0	0	0	0	0	0	0	0	0
Solyc00g500100.1.1	ME0	0	Ribosomal protein S3 (AHRD V3.3 *** A0A290WKX3_SOLLC)	NA	NA	ATMG00090.1	81.18	0	719	structural constituent of ribosome;protein binding	ribosomal protein S3	RESISTANCE TO PSEUDOMONAS SYRINGAE 3 (RPS3); CONTAINS InterPro DOMAIN/s: K Homology, prokaryotic type (InterPro:IPR009019), Ribosomal protein S3, N-terminal (InterPro:IPR008282), Ribosomal protein S3, C-terminal (InterPro:IPR001351).	0			0.932		0.926					1.69393	0	0.664188	0	0	0	0	0	0	0	0.788737	1.32708	1.30978	0	2.1445	4.05075	0.402831	4.24704	0.222307	0.461561	0.494102	0	0.308476	0.399462	1.15368	0	1.22015
Solyc00g500106.1.1	ME2	1	Pyruvate, phosphate dikinase (AHRD V3.3 *-* A0A2U1QB44_ARTAN)	NA	NA	NA	NA	NA	NA	NA	NA	NA	0			0.942		0.902		0.97	0.839	0.963	1.42316	1.56434	1.45152	0.812666	0.912117	0.60198	0.611544	0.416102	0.669621	0.641179	0.482897	0.623596	1.34995	0.945974	1.30357	2.64216	0.799235	1.35564	0.480815	1.05429	1.21491	0.731385	0.553065	0.842332	1.06132	1.72721	1.03727
Solyc00g500107.1.1	ME2	1	Peptidase S10, serine carboxypeptidase, Alpha/Beta hydrolase fold protein (AHRD V3.3 *-* A0A2U1LQP4_ARTAN)	NA	NA	NA	NA	NA	NA	NA	NA	NA	1			0.843		0.822			0.89	0.801	0.283733	0.591409	0.511343	0.053479	0.277859	0.138705	0.0923713	0.091612	0	0.0445713	0.179116	0.222157	0.53308	0.138597	0.0917101	0.424459	0.27942	0.513463	0.263918	0.268427	0.0449183	0.2241	0.133655	0.0888582	0.273395	0.367365	0.228878
Solyc00g500112.1.1	ME0	0	NADH-ubiquinone oxidoreductase chain 5 (AHRD V3.3 *-* A0A0C5ARN6_HYONI)	IPR010934	PF06455	NA	NA	NA	NA	NA	NA	NA	0	End									0.112926	0.118282	0	0	0.153517	0.0705547	0.26178	0.384312	0	0.141135	0.204192	0.242951	0.0810282	0	0.0791459	0.0706959	0.0745587	0.175418	0.110758	0	0.0676919	0.100282	0	0.216014	0.162624	0.271621	0.0670611
Solyc00g500113.1.1	ME2	0	Ribosomal protein S13 (AHRD V3.3 *** K4D8U2_SOLLC)	IPR001892	PF00416	NA	NA	NA	NA	NA	NA	NA	0			0.92		0.882					0.794262	1.09363	0.904054	0.319697	0.505425	0.593935	0.230004	0.197515	0.234984	0.169065	0	0.267166	0.671633	0.624151	0.548931	0.551843	1.1167	0.690608	0.0887644	0.579579	0.704724	0.469942	0.610225	0.475392	0.646215	0.983575	0.346978
Solyc00g500117.1.1	ME0	0	Ribosomal protein S3 (AHRD V3.3 *** A0A290WKX3_SOLLC)	NA	NA	ATMG00090.1	78.65	0	682	structural constituent of ribosome;protein binding	ribosomal protein S3	RESISTANCE TO PSEUDOMONAS SYRINGAE 3 (RPS3); CONTAINS InterPro DOMAIN/s: K Homology, prokaryotic type (InterPro:IPR009019), Ribosomal protein S3, N-terminal (InterPro:IPR008282), Ribosomal protein S3, C-terminal (InterPro:IPR001351).	0										0	0.811295	0	0.514414	0.617541	0.416115	0.671447	1.23859	0.644693	1.62435	0.7599	0	2.27364	1.94267	0	0	4.30731	0	0	0	0	0.524813	0	0	0	1.39847	0
Solyc00g500124.1.1	ME0	0	NAD(P)H-quinone oxidoreductase subunit H, chloroplastic (AHRD V3.3 *** A0A1U8QCJ3_CAPAN)	IPR001135	PF00346	ATCG01110.1	91.35	0	748	NAD(P)H dehydrogenase subunit H	Encodes the 49KDa plastid NAD(P)H dehydrogenase subunit H protein. Its transcription is regulated by an ndhF-specific plastid sigma factor, SIG4.	NAD(P)H dehydrogenase subunit H (NDHH); FUNCTIONS IN: NADPH dehydrogenase activity; INVOLVED IN: photosynthetic electron transport in photosystem II; LOCATED IN: chloroplast thylakoid membrane, chloroplast; EXPRESSED IN: 22 plant structures; EXPRESSED DURING: 13 growth stages; CONTAINS InterPro DOMAIN/s: NADH-quinone oxidoreductase, subunit D (InterPro:IPR001135), NADH:ubiquinone oxidoreductase, …	1										0	0	0	5.35e-05	0	0	0.000369485	4.58e-05	0	0	0	0	0	0	0	0	0	0	0	0	0.000134755	0	0	0	0	1.25653	0
Solyc00g500125.1.1	ME2	0	Protein TIC 214 (AHRD V3.3 *** TI214_SOLTU)	NA	NA	ATCG01130.1	47.34	0	879	Ycf1 protein	hypothetical protein	YCF1.2; FUNCTIONS IN: protein binding; LOCATED IN: chloroplast, membrane; EXPRESSED IN: cultured cell, leaf; CONTAINS InterPro DOMAIN/s: Ycf1 (InterPro:IPR008896); BEST Arabidopsis thaliana protein match is: Ycf1 protein (TAIR:ATCG01000.1).	1			0.88		0.831					103.88	117.93	98.3176	48.2658	69.2874	42.0982	19.1092	18.1211	16.8778	19.6569	19.3099	16.9069	27.1826	22.131	12.6183	15.7101	16.325	8.42565	17.5816	35.6365	35.2088	15.8377	21.0666	39.066	25.8929	23.3663	25.8668
Solyc00g500129.1.1	ME2	1	Ribosomal protein L2, plastid (AHRD V3.3 *-* A0A2U1PJW3_ARTAN)	NA	NA	NA	NA	NA	NA	NA	NA	NA	0			0.947	0.832	0.92		0.836		0.804	0.409	0.528246	0.339671	0.725389	0.881043	0.661716	0.457284	0.587233	0.382261	0.365295	0.285869	0.272276	0.097166	0	1.37153	0.553541	0.952497	0.235633	0.93515	1.03734	2.3924	0.345228	0.584474	2.4161	1.11969	1.56654	1.7987
Solyc00g500130.1.1	ME2	0	Photosystem II protein D1 (AHRD V3.3 *** A0A1U8QBZ9_CAPAN)	IPR000484	PF00124	ATCG00020.1	99.72	0	715	photosystem II reaction center protein A	Encodes chlorophyll binding protein D1, a part of the photosystem II reaction center core	photosystem II reaction center protein A (PSBA); FUNCTIONS IN: chlorophyll binding; INVOLVED IN: photosynthesis, light reaction; LOCATED IN: in 6 components; EXPRESSED IN: 24 plant structures; EXPRESSED DURING: 14 growth stages; CONTAINS InterPro DOMAIN/s: Photosystem II reaction centre protein PsbA/D1 (InterPro:IPR005867), Photosynthetic reaction centre, L/M (InterPro:IPR000484); BEST Arabidopsi…	0			0.925		0.9		0.805		0.82	2.05834	1.61366	1.14704	1.15851	1.29501	0.693017	0.30695	0.424576	0.458237	1.04394	0.370233	0.415079	1.93062	1.24382	0.717953	1.89662	1.00652	0.768608	0.832222	0.850512	1.10301	0.566101	0.673355	1.00814	0.897055	0.952165	0.657474
Solyc00g500143.1.1	ME2	0	30S ribosomal protein S4, chloroplastic (AHRD V3.3 *** I6N958_DATST)	NA	NA	ATCG00380.1	86.07	5e-120	346	chloroplast ribosomal protein S4	Chloroplast encoded ribosomal protein S4	chloroplast ribosomal protein S4 (RPS4); FUNCTIONS IN: structural constituent of ribosome; INVOLVED IN: translation; LOCATED IN: plastid small ribosomal subunit, chloroplast stroma, chloroplast, membrane; EXPRESSED IN: 22 plant structures; EXPRESSED DURING: 13 growth stages; CONTAINS InterPro DOMAIN/s: Ribosomal protein S4 (InterPro:IPR001912), Ribosomal protein S4, conserved site (InterPro:IPR01…	0			0.957	0.808	0.924		0.946		0.915	0.503909	1.18784	1.49926	0.309643	1.32488	1.14908	0.680453	0.404971	0.471021	0.291715	0.431311	0.473595	0.353723	0.222819	0.760277	0.482656	0.265403	0.122718	0.425612	0.717953	0.55007	0.186175	0.446275	0.393642	0.2903	0.181019	0.680728
Solyc00g500157.1.1	ME2	1	Protein Ycf2 (AHRD V3.3 *-* A0A1W5PW46_9DIPS)	IPR008543	PF05695	ATCG00740.1	75.09	6e-145	413	RNA polymerase subunit alpha	RNA polymerase alpha subunit	RNA polymerase subunit alpha (RPOA); FUNCTIONS IN: DNA-directed RNA polymerase activity; INVOLVED IN: RNA elongation; LOCATED IN: chloroplast, nucleoid; EXPRESSED IN: 23 plant structures; EXPRESSED DURING: 13 growth stages; CONTAINS InterPro DOMAIN/s: DNA-directed RNA polymerase, insert domain (InterPro:IPR011262), DNA-directed RNA polymerase, alpha subunit (InterPro:IPR011773), RNA polymerase, a…	0			0.954	0.837	0.94					0.324023	1.15952	1.02073	0.320874	0.552753	0.451531	0	0.202463	0.0916473	0.134928	0.268674	0.0492745	0.455008	0.400039	0.596116	0.494966	0.37256	0.140035	0.246543	0.352892	0.347848	0.446631	0.289319	0.879919	0.62366	0.852104	0.706865
Solyc00g500158.1.1	ME2	0	Cytochrome b6-f complex subunit 4 (AHRD V3.3 *** A0A2G2XBM1_CAPBA)	IPR005798	PF00032	ATCG00730.1	98.1	3e-107	308	photosynthetic electron transfer D	A chloroplast gene encoding subunit IV of the cytochrome b6/f complex	photosynthetic electron transfer D (PETD); FUNCTIONS IN: electron carrier activity, oxidoreductase activity, electron transporter, transferring electrons within the cyclic electron transport pathway of photosynthesis activity; INVOLVED IN: photosynthesis, light reaction; LOCATED IN: thylakoid, chloroplast thylakoid membrane, cytochrome b6f complex, chloroplast; EXPRESSED IN: 23 plant structures; …	0	Em									0.0946721	0.118282	0.139457	0.113857	0	0.302747	0	0.0754883	0	0.044976	0	0	0	0	0.0968918	0	0.0465701	0	0	0.0447379	0.117192	0.0688125	0	0.155635	0.178481	0.268866	0.258403
Solyc00g500167.1.1	ME2	0	Cytochrome c biogenesis FC (AHRD V3.3 *-* A0A0C5APX0_HYONI)	NA	NA	NA	NA	NA	NA	NA	NA	NA	0			0.941		0.909					0.273991	0.506542	0.390341	0.374353	0.404516	0	0.064198	0	0.274942	0	0.089558	0.248239	0.525133	0.54552	0.344784	1.36407	1.11833	0.849828	0.320397	0.665028	0.510272	0.608778	0.331777	0.316646	0.737529	1.0019	1.07174
Solyc00g500168.1.1	ME2	0	Transport membrane protein (AHRD V3.3 *** A0A0C5ARU2_HYONI)	IPR002033	PF00902	ATMG00570.1	90.11	7e-175	489	Sec-independent periplasmic protein translocase	encodes a protein of unknown function. The transcript has extensive RNA editing at the 3' end. Protein has orthologous in other plants and sequence is similar to E. coli ORFs orf154 and orf131, both of unknown function. So far, similar proteins are found only in plants and prokaryotes.	Sec-independent periplasmic protein translocase; FUNCTIONS IN: molecular_function unknown; INVOLVED IN: biological_process unknown; LOCATED IN: cellular_component unknown; CONTAINS InterPro DOMAIN/s: Sec-independent periplasmic protein translocase (InterPro:IPR002033), Twin arginine-targeting protein translocase, TatC (InterPro:IPR019822).	0	Em									0	0.118282	0.0464857	0	0.138929	0.0924701	0.0461856	0.045806	0	0.044976	0	0.133294	0.0969237	0.138597	0.229275	0.188648	0	0.233392	0	0.0447379	0.179673	0.313803	0.0891035	0	0.136698	0.68881	0.228878
Solyc00g500169.1.1	ME2	0	NADH-ubiquinone oxidoreductase chain 5 (AHRD V3.3 *** A0A0C5ARN6_HYONI)	IPR001750	PF00361	ATMG00513.1	96.23	0	749	NADH dehydrogenase 5A	Mitochondrial NADH dehydrogenase subunit 5. The gene is trans-spliced from three different pre-cursors, NAD5a, NAD5b and NAD5c.	NADH dehydrogenase 5A (NAD5A); CONTAINS InterPro DOMAIN/s: NADH-plastoquinone oxidoreductase, chain 5 (InterPro:IPR003945), NADH:ubiquinone oxidoreductase, chain 5/L, N-terminal (InterPro:IPR001516), NADH:ubiquinone/plastoquinone oxidoreductase (InterPro:IPR001750); BEST Arabidopsis thaliana protein match is: NADH dehydrogenase 5B (TAIR:ATMG00665.1).	0			0.965		0.958		0.911	0.903	0.915	5.10719	4.37642	4.97397	1.65785	3.98264	3.05151	1.80124	1.23676	1.42053	1.75407	1.47771	1.95498	6.44542	5.2667	4.72307	6.69701	5.16928	6.81506	0.747768	1.87899	2.51543	1.43453	1.2029	1.59945	1.54924	2.06643	2.15145
Solyc00g500171.1.1	ME2	0	NADH-ubiquinone oxidoreductase chain 4 (AHRD V3.3 *** A0A2G3CZD8_CAPCH)	IPR001750	PF00361	ATMG00580.1	95.77	2e-87	268	NADH dehydrogenase subunit 4	NADH dehydrogenase subunit 4	NADH dehydrogenase subunit 4 (NAD4); CONTAINS InterPro DOMAIN/s: NADH-quinone oxidoreductase, chain M (InterPro:IPR010227), NADH:ubiquinone oxidoreductase, chain 4 (InterPro:IPR003918), NADH:ubiquinone/plastoquinone oxidoreductase (InterPro:IPR001750); BEST Arabidopsis thaliana protein match is: NADH-Ubiquinone/plastoquinone (complex I) protein (TAIR:ATCG01050.1).	0			0.913		0.883		0.957	0.863	0.934	0.331021	0.236564	0.0464857	0.053479	0.277859	0.231175	0.0923713	0.320642	0.183295	0.764593	0.582127	1.24408	4.55541	1.15498	0.825391	2.21662	2.00251	2.52064	0.131959	0.357903	0.224592	0.358632	0.400966	0.133287	0.501224	1.01026	1.09861
Solyc00g500172.1.1	ME0	0	NADH-ubiquinone oxidoreductase chain 4 (AHRD V3.3 *** A0A2G2X0J9_CAPBA)	NA	NA	ATMG00580.1	93.46	4e-93	284	NADH dehydrogenase subunit 4	NADH dehydrogenase subunit 4	NADH dehydrogenase subunit 4 (NAD4); CONTAINS InterPro DOMAIN/s: NADH-quinone oxidoreductase, chain M (InterPro:IPR010227), NADH:ubiquinone oxidoreductase, chain 4 (InterPro:IPR003918), NADH:ubiquinone/plastoquinone oxidoreductase (InterPro:IPR001750); BEST Arabidopsis thaliana protein match is: NADH-Ubiquinone/plastoquinone (complex I) protein (TAIR:ATCG01050.1).	0			0.907		0.863					0.567465	0.887113	0.743772	0.106958	0.324168	0.18494	0.138557	0.137418	0.366589	0.404784	0.089558	0.222157	0.726928	0.508191	0.687826	1.32054	1.07111	1.12028	0.219932	0.223689	0.494102	0.403461	0.222759	0.533149	0.820185	0.64289	0.640857
Solyc00g500179.1.1	ME4	1	Unknown protein	NA	NA	NA	NA	NA	NA	NA	NA	NA	1	End						0.848		0.815	0.331021	0.295704	0.371421	1.23002	1.25036	1.61823	1.27666	1.09934	1.37471	0.044976	0.044779	0.0888629	0	0	0	0	0	0.0466785	0	0	0	0	0	0.0444291	0	0	0
Solyc00g500183.1.1	ME0	0	NADH dehydrogenase subunit 7 (AHRD V3.3 *-* A0A220T1K3_9ROSI)	NA	NA	ATMG00510.1	81.82	1e-24	97.1	NADH dehydrogenase subunit 7	NADH dehydrogenase subunit 7	NADH dehydrogenase subunit 7 (NAD7); FUNCTIONS IN: NADH dehydrogenase activity; INVOLVED IN: oxidation reduction, cellular respiration; LOCATED IN: mitochondrion, mitochondrial respiratory chain complex I, respiratory chain complex I, membrane; EXPRESSED IN: leaf whorl, guard cell, cultured cell, seed, leaf; EXPRESSED DURING: E expanded cotyledon stage; CONTAINS InterPro DOMAIN/s: NADH dehydrogen…	0	End									0.851198	0.946254	0.743772	0.320874	0.602027	0.785995	0.461856	0.274836	0.595708	0.134928	0.134337	0.177726	0.678466	0.369593	0.458551	0.518783	0.605411	0.560142	0.175945	0.0894757	0.53902	0.134487	0.222759	0.177716	0.318961	0.321445	0.183102
Solyc00g500184.1.1	ME2	1	NADH dehydrogenase subunit 7 (AHRD V3.3 *** A0A0C5B9X5_9SOLA)	IPR001135	PF00346	ATMG00510.1	95.3	3e-163	466	NADH dehydrogenase subunit 7	NADH dehydrogenase subunit 7	NADH dehydrogenase subunit 7 (NAD7); FUNCTIONS IN: NADH dehydrogenase activity; INVOLVED IN: oxidation reduction, cellular respiration; LOCATED IN: mitochondrion, mitochondrial respiratory chain complex I, respiratory chain complex I, membrane; EXPRESSED IN: leaf whorl, guard cell, cultured cell, seed, leaf; EXPRESSED DURING: E expanded cotyledon stage; CONTAINS InterPro DOMAIN/s: NADH dehydrogen…	0			0.945		0.922		0.892		0.91	1.08764	0.827972	0.604314	0.427832	0.740956	0.601055	0.415671	0.22903	0.0916473	0.359808	0.313453	0.266589	0.823851	1.20118	0.596116	0.848917	1.16425	0.886891	0.219932	0.447379	0.224592	0.537948	0.490069	0.266575	0.729053	0.81298	0.41198
Solyc00g500185.1.1	ME2	0	NADH dehydrogenase subunit 7 (AHRD V3.3 *-* G9FCP1_9LAMI)	NA	NA	ATMG00510.1	61.59	3e-51	175	NADH dehydrogenase subunit 7	NADH dehydrogenase subunit 7	NADH dehydrogenase subunit 7 (NAD7); FUNCTIONS IN: NADH dehydrogenase activity; INVOLVED IN: oxidation reduction, cellular respiration; LOCATED IN: mitochondrion, mitochondrial respiratory chain complex I, respiratory chain complex I, membrane; EXPRESSED IN: leaf whorl, guard cell, cultured cell, seed, leaf; EXPRESSED DURING: E expanded cotyledon stage; CONTAINS InterPro DOMAIN/s: NADH dehydrogen…	0										0.567465	0.473127	0.371886	0.160437	0.509407	0.508585	0.138557	0.137418	0.0458237	0.0899521	0.089558	0.0888629	0.969237	0.323394	0.458551	0.896079	0.37256	0.793534	0.219932	0.268427	0.314428	0.224145	0.311862	0.355433	0.273395	0.275524	0.41198
Solyc00g500187.1.1	ME2	1	NADH-ubiquinone oxidoreductase chain 4 (AHRD V3.3 *-* A0A290WL40_SOLLC)	NA	NA	ATMG00580.1	95.35	1e-76	246	NADH dehydrogenase subunit 4	NADH dehydrogenase subunit 4	NADH dehydrogenase subunit 4 (NAD4); CONTAINS InterPro DOMAIN/s: NADH-quinone oxidoreductase, chain M (InterPro:IPR010227), NADH:ubiquinone oxidoreductase, chain 4 (InterPro:IPR003918), NADH:ubiquinone/plastoquinone oxidoreductase (InterPro:IPR001750); BEST Arabidopsis thaliana protein match is: NADH-Ubiquinone/plastoquinone (complex I) protein (TAIR:ATCG01050.1).	0			0.808				0.964	0.81	0.967	2.22257	2.83876	1.85943	1.06958	1.34298	0.685481	0.600413	0.366448	0.595708	0.44976	0.389891	0.399883	2.32224	1.56375	1.34608	2.55831	1.77926	0.788213	0.747768	0.865454	0.988203	0.627606	0.432597	0.500272	1.20854	1.01026	1.05206
Solyc00g500190.1.1	ME0	0	30S ribosomal protein S2, chloroplastic (AHRD V3.3 *** I6N946_DATST)	IPR001865	PF00318	ATCG01130.1	84.38	1e-25	107	Ycf1 protein	hypothetical protein	YCF1.2; FUNCTIONS IN: protein binding; LOCATED IN: chloroplast, membrane; EXPRESSED IN: cultured cell, leaf; CONTAINS InterPro DOMAIN/s: Ycf1 (InterPro:IPR008896); BEST Arabidopsis thaliana protein match is: Ycf1 protein (TAIR:ATCG01000.1).	0	End									1.0988	0.57	0.697704	0.0899516	0.960696	0.671656	0.21698	0.278317	0.0843614	0	0	0.0670027	0.719852	0.344138	0	0.346122	0.313882	0.226204	0.29484	0.344482	0.277461	0.16134	0.082198	0.243249	0.420755	0.357952	0.175137
Solyc00g500191.1.1	ME2	0	Protein TIC 214 (AHRD V3.3 *-* TI214_SOLTU)	IPR008896	PF05758	ATCG01130.1	46.98	3e-110	359	Ycf1 protein	hypothetical protein	YCF1.2; FUNCTIONS IN: protein binding; LOCATED IN: chloroplast, membrane; EXPRESSED IN: cultured cell, leaf; CONTAINS InterPro DOMAIN/s: Ycf1 (InterPro:IPR008896); BEST Arabidopsis thaliana protein match is: Ycf1 protein (TAIR:ATCG01000.1).	1										17.5888	9.11225	16.6417	22.996	31.2243	21.948	10.2321	11.6815	12.154	7.08957	7.39642	7.61573	14.1544	7.36396	3.05803	10.7569	7.57453	4.25894	6.88505	10.2689	15.0983	8.35581	10.1203	9.81013	13.559	13.2725	9.95343
Solyc00g500192.1.1	ME2	0	NAD(P)H-quinone oxidoreductase subunit H, chloroplastic (AHRD V3.3 *** A0A1U8QCJ3_CAPAN)	IPR001135	PF00346	ATCG01110.1	91.35	0	748	NAD(P)H dehydrogenase subunit H	Encodes the 49KDa plastid NAD(P)H dehydrogenase subunit H protein. Its transcription is regulated by an ndhF-specific plastid sigma factor, SIG4.	NAD(P)H dehydrogenase subunit H (NDHH); FUNCTIONS IN: NADPH dehydrogenase activity; INVOLVED IN: photosynthetic electron transport in photosystem II; LOCATED IN: chloroplast thylakoid membrane, chloroplast; EXPRESSED IN: 22 plant structures; EXPRESSED DURING: 13 growth stages; CONTAINS InterPro DOMAIN/s: NADH-quinone oxidoreductase, subunit D (InterPro:IPR001135), NADH:ubiquinone oxidoreductase, …	0										0	4.67095	0	0	7.82047	0	0	0	0	0	0	2.11725	0	0	0	0	0	0	2.54074	0	6.09739	3.31407	4.55738	0	6.23204	1.0362	4.5423
Solyc00g500195.1.1	ME2	0	NAD(P)H-quinone oxidoreductase subunit 5, chloroplastic (AHRD V3.3 *** J7H711_CAPAN)	NA	NA	ATCG01010.1	69.87	0	594	NADH-Ubiquinone oxidoreductase (complex I), chain 5 protein	Chloroplast encoded NADH dehydrogenase unit.	NDHF; FUNCTIONS IN: NADH dehydrogenase activity; INVOLVED IN: photosynthesis; LOCATED IN: chloroplast; EXPRESSED IN: 21 plant structures; EXPRESSED DURING: 12 growth stages; CONTAINS InterPro DOMAIN/s: NADH:ubiquinone/plastoquinone oxidoreductase, chloroplast chain 5, C-terminal (InterPro:IPR002128), NADH-plastoquinone oxidoreductase, chain 5 (InterPro:IPR003945), NADH-plastoquinone oxidoreductas…	0										0.24628	0.122067	0.238518	0.054709	0.191259	0.351895	0.240027	0.257384	0.557857	0.149455	0.304318	0.0494967	0.419292	0.638195	0.186722	0.334426	0.312159	0.0964377	0.0557307	0.370698	0.436516	0.50325	0.5074	0.573002	0.926217	0.451263	0.583455
Solyc00g500196.1.1	ME0	0	Protein TIC 214 (AHRD V3.3 *** K4EQH9_DATST)	IPR008896	PF05758	ATCG01130.1	74.26	3e-169	522	Ycf1 protein	hypothetical protein	YCF1.2; FUNCTIONS IN: protein binding; LOCATED IN: chloroplast, membrane; EXPRESSED IN: cultured cell, leaf; CONTAINS InterPro DOMAIN/s: Ycf1 (InterPro:IPR008896); BEST Arabidopsis thaliana protein match is: Ycf1 protein (TAIR:ATCG01000.1).	0							0.815		0.857	8.52403	5.32676	4.02404	0.750898	3.51977	2.38374	1.10305	1.65076	1.0073	4.30367	3.29972	1.32335	6.80782	4.69425	2.88107	6.29147	6.78288	4.45934	0.301262	0.662121	1.12139	1.00453	0.934072	2.21199	1.78591	26.6774	1.74061
Solyc00g500212.1.1	ME2	0	30S ribosomal protein S4, chloroplastic (AHRD V3.3 *** I6N958_DATST)	NA	NA	ATCG00380.1	88.06	2e-123	352	chloroplast ribosomal protein S4	Chloroplast encoded ribosomal protein S4	chloroplast ribosomal protein S4 (RPS4); FUNCTIONS IN: structural constituent of ribosome; INVOLVED IN: translation; LOCATED IN: plastid small ribosomal subunit, chloroplast stroma, chloroplast, membrane; EXPRESSED IN: 22 plant structures; EXPRESSED DURING: 13 growth stages; CONTAINS InterPro DOMAIN/s: Ribosomal protein S4 (InterPro:IPR001912), Ribosomal protein S4, conserved site (InterPro:IPR01…	0			0.901	0.933	0.907					0.583827	0	0.778543	0.126692	0.388585	0	0.381817	0.281844	0.353805	0	0.0612577	0	0.445752	0	0	0.334473	0	0.138682	0.454115	0	0.887317	0.349711	0.685562	0.631826	0.757714	0	0.87564
Solyc00g500215.1.1	ME4	1	Unknown protein	NA	NA	NA	NA	NA	NA	NA	NA	NA	1	End						0.902		0.896	0.35651	0.414104	0.278914	0.320874	0.416788	0.508585	0.323299	0.595478	0.595708	0.044976	0	0	0	0	0	0	0	0	0	0.0447379	0	0	0	0	0	0	0
Solyc00g500221.1.1	ME5	1	B3 domain-containing protein (AHRD V3.3 *-* A0A1Q3DFU3_CEPFO)	IPR003340	PF02362	NA	NA	NA	NA	NA	NA	NA	1										3.71723	2.3596	3.28993	0.160651	0.187277	0.184755	0	0	0	0	0	0	0	0	0	0	0	0	0	0	0	0	0	0	0	0	0
Solyc00g500222.1.1	ME5	1	Transcriptional factor B3 family protein (AHRD V3.3 *-* A0A2H1ZEQ2_ARATH)	NA	NA	NA	NA	NA	NA	NA	NA	NA	1										13.4754	11.0849	12.2588	0	0.102622	0.396465	0	0.045806	0	0	0.044779	0	0	0	0	0.0471621	0	0	0	0.0894757	0	0	0	0	0	0	0
Solyc00g500224.1.1	ME0	0	Cytochrome c biogenesis FC (AHRD V3.3 *-* A0A0C5B7H6_9SOLA)	NA	NA	ATMG00180.1	91.26	2e-116	358	cytochrome C biogenesis 452	cytochrome c biogenesis orf452	cytochrome C biogenesis 452 (CCB452); LOCATED IN: endomembrane system; BEST Arabidopsis thaliana protein match is: unknown protein (TAIR:AT2G07815.1).	0	End									0.490999	0.365964	0.762366	0.320874	0.416788	0.64729	0.101193	0.274836	0.274942	0.44976	0.582127	0.493989	0	2.27263	0	0	0	2.51196	0	0.880083	0	0.867576	1.00478	0	0	0	0
Solyc00g500227.1.1	ME0	0	RNA-dependent RNA polymerase (AHRD V3.3 *** A0A2Z6JIR4_9VIRU)	NA	NA	ATMG01110.1	52.74	1e-77	251	Mitovirus RNA-dependent RNA polymerase	hypothetical protein	Mitovirus RNA-dependent RNA polymerase; CONTAINS InterPro DOMAIN/s: RNA-dependent RNA polymerase, mitoviral (InterPro:IPR008686); BEST Arabidopsis thaliana protein match is: Mitovirus RNA-dependent RNA polymerase (TAIR:AT2G07749.1).	1										0	0	0	0	0.0867382	0.0902508	0	0	0.0975586	0	0.218118	0	0	0.111063	0.233861	0.265428	0.771107	0.606634	0	0	0	0.316493	0	0	0.221404	0.495668	0.127302
Solyc00g500228.1.1	ME2	1	Ribosomal protein L2 (AHRD V3.3 *** A0A290WL33_SOLLC)	NA	NA	ATMG00560.1	77.35	3e-173	489	Nucleic acid-binding, OB-fold-like protein	encodes a mitochondrial ribosomal protein L2, a constituent of the large subunit of the ribosomal complex	RPL2; CONTAINS InterPro DOMAIN/s: Nucleic acid-binding, OB-fold-like (InterPro:IPR016027), Nucleic acid-binding, OB-fold (InterPro:IPR012340), Ribosomal Proteins L2, RNA binding domain (InterPro:IPR022666), Ribosomal protein L2 (InterPro:IPR002171); BEST Arabidopsis thaliana protein match is: Nucleic acid-binding, OB-fold-like protein (TAIR:AT2G07715.1).	0			0.983		0.977		0.84			3.23006	0.834419	1.83488	0.795767	1.548	2.79921	1.15972	1.45984	0.658211	2.24251	1.39025	1.86785	9.4188	6.49232	6.07859	14.0406	12.7843	11.9515	0.945354	2.07172	1.7595	2.62519	2.20028	2.40317	4.71401	4.62633	4.08006
Solyc00g500230.1.1	ME4	1	Unknown protein	NA	NA	NA	NA	NA	NA	NA	NA	NA	1	End									0.189155	0	0.0464857	0.053479	0	0.231175	0.277114	0.137418	0.0458237	0	0	0	0.0484618	0	0	0	0	0	0	0	0	0	0	0.0444291	0	0	0
Solyc00g500234.1.1	ME0	0	Unknown protein	NA	NA	NA	NA	NA	NA	NA	NA	NA	0	End					-0.942				0.147446	0.126502	0.445891	0	0	0.112813	0	0	0.0518724	0.100521	0	0.0529623	0	0	0	0.109935	0	0	0	0.102808	0.356068	0.0666607	0.0463338	0	0	0.325027	0
Solyc00g500236.1.1	ME4	1	MP domain-containing protein (AHRD V3.3 *-* A0A1Q3BUD1_CEPFO)	NA	NA	NA	NA	NA	NA	NA	NA	NA	0	End						0.962	0.846	0.967	0.143096	0.122303	0.143641	0.221991	0.113737	0.279722	0.177861	0.412071	0.176055	0.0931904	0.068288	0.242596	0.171506	0.285696	0.0588321	0.285283	0.623107	0.626892	0	0	0	0	0	0.044518	0	0.0491811	0
Solyc00g500238.1.1	ME0	0	orf211 gene product (mitochondrion) (AHRD V3.3 --* NP_064093.1)	NA	NA	NA	NA	NA	NA	NA	NA	NA	0			0.868		0.829					0.0945775	0.118282	0.185896	0.106958	0.185239	0.0924701	0.138557	0.183224	0.0916473	0.764593	0.44779	0.799766	2.81079	1.80177	2.1302	6.97998	7.68406	8.46953	0.0439863	0.313165	0.314428	0.493119	0.311862	0.355433	1.04801	1.19394	0.732362
Solyc00g500240.1.1	ME2	1	Cytochrome b (AHRD V3.3 *** A0A2G3ARK2_CAPCH)	NA	NA	ATMG00220.1	79.9	0	604	apocytochrome b	Mitochondrial apocytochrome b (cob) gene encodes a subunit of the ubiquinol-cytochrome c oxidoreductase and is part of a 5 kb transcript. The transcript also contains a pseudogene for ribosomal protein S14 called RPS15 and a tRNA(Ser) gene. Both the Cob and RPS15 genes are edited in the transcript.	apocytochrome b (COB); FUNCTIONS IN: ubiquinol-cytochrome-c reductase activity; INVOLVED IN: aerobic respiration; LOCATED IN: mitochondrion, mitochondrial respiratory chain complex III; EXPRESSED IN: cultured cell; CONTAINS InterPro DOMAIN/s: Cytochrome b/b6 (InterPro:IPR016175), Cytochrome b/b6, C-terminal (InterPro:IPR005798), Di-haem cytochrome, transmembrane (InterPro:IPR016174), Cytochrome b…	0			0.954		0.925		0.907		0.896	0.357408	0.265957	0.134018	0.053479	0	0.249947	0.052236	0.307633	0.117263	0.617296	0	0.134405	0.167484	0.699917	0.288474	0.620888	0.746471	0.511549	0.117795	0.346137	0	0.257319	0.398248	0.143106	0.436156	0.662681	0.515203
Solyc00g500241.1.1	ME0	0	Cytochrome c biogenesis FC (AHRD V3.3 *-* A0A0C5B7H6_9SOLA)	NA	NA	ATMG00180.1	87.69	5e-127	385	cytochrome C biogenesis 452	cytochrome c biogenesis orf452	cytochrome C biogenesis 452 (CCB452); LOCATED IN: endomembrane system; BEST Arabidopsis thaliana protein match is: unknown protein (TAIR:AT2G07815.1).	0		0.824	0.87		0.843					0	0	0	0	0	0	0	0	0	0	0	0	2.0431	0	1.86456	2.51421	2.50258	0	0.571822	0	0.53902	0	0	0.777154	2.2983	1.57614	1.09463
Solyc00g500243.1.1	ME2	0	Cytochrome c oxidase subunit 2 (AHRD V3.3 *-* A0A0C5B2A3_HYONI)	NA	NA	ATMG00160.1	89.92	1e-76	244	cytochrome oxidase 2	cytochrome c oxidase subunit 2	cytochrome oxidase 2 (COX2); FUNCTIONS IN: cytochrome-c oxidase activity; INVOLVED IN: respiratory electron transport chain; LOCATED IN: mitochondrion, chloroplast, mitochondrial respiratory chain complex IV; EXPRESSED IN: 22 plant structures; EXPRESSED DURING: 12 growth stages; CONTAINS InterPro DOMAIN/s: Cytochrome C oxidase subunit II-like, transmembrane domain (InterPro:IPR015964), Cytochrome…	0			0.909		0.86		0.868	0.833	0.881	5.24683	5.89433	5.39165	2.66839	4.34932	4.39108	2.35505	1.96966	1.83295	1.01758	1.6244	1.59545	6.85086	4.91878	4.54277	7.3246	5.7541	5.07152	1.18763	1.4674	1.42822	1.05133	1.11415	1.23628	1.75542	3.0225	2.27129
Solyc00g500249.1.1	ME0	0	Cytochrome c biogenesis FN (AHRD V3.3 *** A0A0C5B9X0_9SOLA)	IPR002541	PF01578	ATMG00830.1	85.79	0	634	cytochrome C biogenesis 382	cytochrome c biogenesis orf382	cytochrome C biogenesis 382 (CCB382); FUNCTIONS IN: heme transporter activity; INVOLVED IN: cytochrome complex assembly, respiratory chain complex IV assembly, protein complex assembly, heme transport; LOCATED IN: endomembrane system, membrane; CONTAINS InterPro DOMAIN/s: Cytochrome c-type biogenesis protein (InterPro:IPR003567), Cytochrome c assembly protein (InterPro:IPR002541), Cytochrome c-ty…	0										0.472888	0	0	0	0	0	0	0	0.183295	0	0	0	0.479191	0.817125	0	0.480534	0.261817	0.717028	0	0	0	0	0	0	0.410093	0.68881	0
Solyc00g500250.1.1	ME2	0	Cytochrome c oxidase subunit 1 (AHRD V3.3 *** A0A2G2YXI2_CAPAN)	IPR000883	PF00115	ATMG01360.1	96.79	0	954	cytochrome oxidase	cytochrome c oxidase subunit 1	cytochrome oxidase (COX1); CONTAINS InterPro DOMAIN/s: Cytochrome c oxidase, subunit I bacterial type (InterPro:IPR014241), Cytochrome c oxidase, subunit I (InterPro:IPR000883).	0			0.916		0.886		0.931		0.904	3.23956	2.23801	1.6283	0.925186	1.67303	1.50731	1.09451	1.11386	0.968025	1.22402	1.71365	1.73447	5.61057	5.18747	5.0463	10.3186	9.24322	9.35712	0.61075	2.21542	1.54793	0.689336	0.754261	1.83666	1.82746	2.57142	1.50565
Solyc00g500254.1.1	ME2	1	50S ribosomal protein L20, chloroplastic (AHRD V3.3 *-* A0A2P1M7F3_9LAMI)	NA	NA	ATCG00660.1	57.14	2e-21	85.1	ribosomal protein L20	encodes a chloroplast ribosomal protein L20, a constituent of the large subunit of the ribosomal complex	ribosomal protein L20 (RPL20); FUNCTIONS IN: structural constituent of ribosome; INVOLVED IN: translation; LOCATED IN: plastid large ribosomal subunit, chloroplast; EXPRESSED IN: 22 plant structures; EXPRESSED DURING: 13 growth stages; CONTAINS InterPro DOMAIN/s: Ribosomal protein L20 (InterPro:IPR005813); BEST Arabidopsis thaliana protein match is: Ribosomal protein L20 (TAIR:AT1G16740.1).	1	Em									0.0967528	0	0.0948309	0.166427	0.143468	0.047807	0.0955581	0.045806	0	0.0461454	0	0.179859	0.246816	0.188816	0.235099	0.145401	0.143389	0.195069	0.045218	0.138598	0.370756	0.0462635	0.0459328	0.226144	0.328712	0.479963	0.329172
Solyc00g500256.1.1	ME2	0	NADH-ubiquinone oxidoreductase chain 5 (AHRD V3.3 *-* A0A1Y0B159_9LAMI)	NA	NA	NA	NA	NA	NA	NA	NA	NA	0			0.878	0.841	0.905					1.58692	0.65055	1.94533	0.855663	1.08828	0.895665	0.708118	0.119554	0.595708	0.398578	0.502644	0.467952	1.5279	1.10878	0.70039	1.35049	0.840217	0.824575	0.373092	0.357903	0.606083	0.135518	0.178207	0.361564	0.277769	0.263814	0.253367
Solyc00g500259.1.1	ME0	0	Unknown protein	NA	NA	NA	NA	NA	NA	NA	NA	NA	0	End					-0.942				0.248077	0.0615065	0.0813035	0.11252	0.107578	0	0	0.148503	0.0490313	0	0	0	0	0	0	0	0	0	0	0	0.0661647	0.114852	0	0.0925903	0.0462493	0.10672	0
Solyc00g500260.1.1	ME2	1	Cytochrome b (AHRD V3.3 *-* A0A2G3ARK2_CAPCH)	NA	NA	ATMG00220.1	97.55	0	640	apocytochrome b	Mitochondrial apocytochrome b (cob) gene encodes a subunit of the ubiquinol-cytochrome c oxidoreductase and is part of a 5 kb transcript. The transcript also contains a pseudogene for ribosomal protein S14 called RPS15 and a tRNA(Ser) gene. Both the Cob and RPS15 genes are edited in the transcript.	apocytochrome b (COB); FUNCTIONS IN: ubiquinol-cytochrome-c reductase activity; INVOLVED IN: aerobic respiration; LOCATED IN: mitochondrion, mitochondrial respiratory chain complex III; EXPRESSED IN: cultured cell; CONTAINS InterPro DOMAIN/s: Cytochrome b/b6 (InterPro:IPR016175), Cytochrome b/b6, C-terminal (InterPro:IPR005798), Di-haem cytochrome, transmembrane (InterPro:IPR016174), Cytochrome b…	0			0.939		0.893		0.902		0.896	2.70444	3.50859	2.97885	0.984976	2.83559	2.23505	1.03761	0.964079	1.19861	1.33979	1.31928	1.28069	2.98026	3.25039	3.87796	2.68564	3.21999	3.74739	1.65301	1.33905	1.59069	1.26548	2.27579	3.60587	3.25536	2.56591	2.31299
Solyc00g500261.1.1	ME2	0	NADH-ubiquinone oxidoreductase chain 3 (AHRD V3.3 *** A0A2G2V3C2_CAPBA)	IPR000440	PF00507	ATMG00990.1	88.24	5e-61	187	NADH dehydrogenase 3	NADH dehydrogenase subunit 3	NADH dehydrogenase 3 (NAD3); CONTAINS InterPro DOMAIN/s: NADH:ubiquinone/plastoquinone oxidoreductase, chain 3 (InterPro:IPR000440); BEST Arabidopsis thaliana protein match is: NADH:ubiquinone/plastoquinone oxidoreductase, chain 3 protein (TAIR:AT2G07751.1).	0			0.932		0.882		0.976	0.916	0.967	1.87628	1.19743	0.823773	0.360716	0.97144	0.63624	0.218781	0.551642	0.444902	0.686469	0.818873	1.02192	3.45993	2.46981	1.52775	3.80051	4.06557	3.32267	0.75265	0.431899	0.930932	0.406689	0.344251	0.485921	1.33061	0.802785	0.797821
Solyc00g500263.1.1	ME2	0	RNA-dependent RNA polymerase (AHRD V3.3 *** A0A2Z6JIR4_9VIRU)	IPR008686	PF05919	ATMG01110.1	52.74	6e-80	251	Mitovirus RNA-dependent RNA polymerase	hypothetical protein	Mitovirus RNA-dependent RNA polymerase; CONTAINS InterPro DOMAIN/s: RNA-dependent RNA polymerase, mitoviral (InterPro:IPR008686); BEST Arabidopsis thaliana protein match is: Mitovirus RNA-dependent RNA polymerase (TAIR:AT2G07749.1).	0			0.942	0.94	0.95		0.944	0.887	0.927	1.4677	1.12634	2.23926	1.05642	1.68229	0.945414	0.75943	0.785939	1.46145	1.60191	1.3444	1.61744	3.69279	3.53474	2.52602	3.28243	4.10669	5.0381	1.30107	5.53591	3.25415	2.66401	2.58035	1.95995	4.43829	4.41936	5.58681
Solyc00g500268.1.1	ME2	0	Unknown protein	NA	NA	NA	NA	NA	NA	NA	NA	NA	0								0.857		9.72432	7.32288	5.05016	8.12324	8.22244	8.31426	8.96001	7.36368	9.19997	1.47364	2.01505	3.32383	3.14522	1.33978	1.68916	3.23857	2.37507	2.24057	6.07012	16.8565	35.4639	10.3533	6.85919	3.72831	7.51768	15.0894	8.51269
Solyc00g500270.1.1	ME19	0	Unknown protein	NA	NA	NA	NA	NA	NA	NA	NA	NA	1	Em									0	0	0	0	0	0	0	0	0	0.164073	0	0	0	0	0	0	0	0	0	0	0	0	0	0	0.246283	0.711403	1.06428
Solyc00g500279.1.1	ME2	0	Protein TIC 214 (AHRD V3.3 *-* TI214_SOLTU)	NA	NA	NA	NA	NA	NA	NA	NA	NA	1			0.891		0.841					13.9772	18.1572	13.0988	6.79108	11.8284	7.76485	1.74656	2.66728	3.28047	0.760095	1.10859	1.99524	2.70373	2.69669	3.14497	2.2626	1.53756	1.20701	2.79762	4.452	5.73755	2.06272	3.20857	6.71062	2.74867	2.92804	3.29021
Solyc00g500290.1.1	ME0	0	DNA-directed RNA polymerase subunit beta'' (AHRD V3.3 *** A0A1U8QCC7_CAPAN)	NA	NA	ATCG00170.1	79.78	0	2167	DNA-directed RNA polymerase family protein	RNA polymerase beta' subunit-2	RPOC2; FUNCTIONS IN: DNA-directed RNA polymerase activity; INVOLVED IN: RNA elongation; LOCATED IN: chloroplast, nucleoid; EXPRESSED IN: 24 plant structures; EXPRESSED DURING: 13 growth stages; CONTAINS InterPro DOMAIN/s: RNA polymerase Rpb1, domain 3 (InterPro:IPR007066), RNA polymerase Rpb1, domain 5 (InterPro:IPR007081), DNA-directed RNA polymerase, subunit beta&apos;&apos; (InterPro:IPR012756…	0										3.55162	2.46872	0.273475	0.573241	0.366449	0.147628	1.48889	0.482795	0.260141	0.676979	0.511958	0.105169	2.91706	2.49411	1.96365	1.76084	1.46263	1.41235	0.597027	0.773563	1.66112	2.11624	1.14208	0.439404	2.53241	1.84955	1.85771
Solyc00g500294.1.1	ME2	1	Unknown protein	NA	NA	NA	NA	NA	NA	NA	NA	NA	0			0.841				0.943		0.9	3.14683	4.36058	4.38788	0.850423	2.59094	2.50511	0.756844	0.828081	0.842193	0.781594	0.848831	1.49974	3.43764	1.56241	1.69334	1.88412	1.18572	0.947853	2.42976	4.22281	4.9323	4.24746	4.52468	8.11436	10.4887	7.03555	10.7867
Solyc00g500302.1.1	ME0	0	ATPase subunit 4 (AHRD V3.3 *** A0A0C5B288_HYONI)	IPR008688	PF05405	ATMG00640.1	88.89	4e-118	337	hydrogen ion transporting ATP synthases, rotational mechanism;zinc ion binding	encodes a plant b subunit of mitochondrial ATP synthase based on structural similarity and the presence in the F(0) complex.	hydrogen ion transporting ATP synthases, rotational mechanism;zinc ion binding; FUNCTIONS IN: hydrogen ion transporting ATP synthase activity, rotational mechanism, zinc ion binding; INVOLVED IN: ATP synthesis coupled proton transport; LOCATED IN: mitochondrion, membrane, mitochondrial proton-transporting ATP synthase complex, coupling factor F(o); EXPRESSED IN: 23 plant structures; EXPRESSED DUR…	0										0.540416	0.177423	0	0.267395	0.509407	0.323645	0.323299	0	0.320766	0.359808	0.223895	0	0	0	0.504406	0.890467	0	0	0.307904	0.492117	0.763612	0.493119	0.668276	0.444291	0	1.37762	1.09861
Solyc00g500303.1.1	ME0	0	Cytochrome c oxidase subunit 3 (AHRD V3.3 *** A0A0C5BKQ0_9SOLA)	IPR000298	PF00510	ATMG00730.1	93.96	1e-171	479	cytochrome c oxidase subunit 3	Encodes cytochrome c oxidase subunit 3.	cytochrome c oxidase subunit 3 (COX3); CONTAINS InterPro DOMAIN/s: Cytochrome c oxidase, subunit III (InterPro:IPR000298); BEST Arabidopsis thaliana protein match is: Cytochrome c oxidase, subunit III (TAIR:AT2G07687.1).	0							0.949		0.92	2.17528	0.827972	0.790257	0	0.068168	0.18494	0.138557	0.274836	0.0458237	0.584689	0.688298	0.222157	0.484618	0.55439	0.27513	0.50836	0.931401	0.97586	0.175945	0.178951	0.179673	0.089658	0.133655	0.0752629	0.318961	0.918414	0.732408
Solyc00g500311.1.1	ME2	0	Cytochrome c oxidase subunit 2 (AHRD V3.3 *-* A0A0C5B2A3_HYONI)	NA	NA	ATMG00160.1	85.58	8e-56	184	cytochrome oxidase 2	cytochrome c oxidase subunit 2	cytochrome oxidase 2 (COX2); FUNCTIONS IN: cytochrome-c oxidase activity; INVOLVED IN: respiratory electron transport chain; LOCATED IN: mitochondrion, chloroplast, mitochondrial respiratory chain complex IV; EXPRESSED IN: 22 plant structures; EXPRESSED DURING: 12 growth stages; CONTAINS InterPro DOMAIN/s: Cytochrome C oxidase subunit II-like, transmembrane domain (InterPro:IPR015964), Cytochrome…	0			0.822	0.871	0.852					0.191378	0.361646	0.047183	0.219478	0.142727	0.186188	0.0466013	0.137418	0.137471	0.331698	0.390652	0	0.54602	0.710127	0.544116	1.04167	1.26363	1.48335	0	0.161504	0.228724	0.338369	0	0.0965889	0.427453	0.419302	0.200588
Solyc00g500313.1.1	ME2	0	Unknown protein	NA	NA	NA	NA	NA	NA	NA	NA	NA	0							0.81	0.806	0.829	1.04683	1.89097	1.05476	0.311462	0.798195	1.02031	0.449248	0.0562956	0.50406	0.402221	0.773871	0.144536	1.31962	0.713223	1.50395	0.759592	1.01122	1.20883	0.16684	0	0.182728	0.239028	0.396377	0.422388	0.483453	0.0976733	0.329309
Solyc00g500314.1.1	ME0	0	NADH dehydrogenase subunit 2 (AHRD V3.3 *-* A0A0C5B2A9_HYONI)	IPR001750	PF00361	AT2G07689.1	96.43	2e-130	373	NADH-Ubiquinone/plastoquinone (complex I) protein	0	NADH-Ubiquinone/plastoquinone (complex I) protein; FUNCTIONS IN: NADH dehydrogenase (ubiquinone) activity; INVOLVED IN: oxidation reduction, mitochondrial electron transport, NADH to ubiquinone, ATP synthesis coupled electron transport; LOCATED IN: membrane; EXPRESSED IN: leaf; CONTAINS InterPro DOMAIN/s: NADH:ubiquinone/plastoquinone oxidoreductase (InterPro:IPR001750); BEST Arabidopsis thaliana…	0										1.23452	0.72903	0.979594	0.431361	0.690895	0.419537	0.139665	0.107782	0.132522	0.339524	0.17213	0.330304	0.973308	1.22894	0.771236	1.61318	0.888044	1.18433	0.267525	0.207763	0.180392	0.214507	0.0665158	0.789639	0.753568	0.398683	0.385659
Solyc00g500315.1.1	ME8	0	LOW QUALITY PROTEIN: uncharacterized protein LOC112326444, partial (AHRD V3.3 *-* XP_024449890.1)	NA	NA	NA	NA	NA	NA	NA	NA	NA	0			0.898		0.847		0.816		0.845	11.495	13.8481	16.2264	5.95376	8.53822	9.48239	3.74104	3.66448	3.84543	3.10335	3.12284	2.48816	17.6043	11.7375	8.23296	14.8578	10.2394	10.1799	1.54603	2.50912	3.14428	2.19662	1.82662	2.66575	3.18961	2.11235	3.75469
Solyc00g500316.1.1	ME0	0	NADH dehydrogenase subunit 2 (AHRD V3.3 *-* A0A060DER8_9GENT)	NA	NA	NA	NA	NA	NA	NA	NA	NA	0	Em									0.764848	0.619382	0.483777	0.173753	0.30884	0.30099	0	0.0648155	0	0.118602	0.137427	0.211227	0.799378	0.782937	0.302735	0.544109	0.760489	0.379123	0.220548	0.38139	0.529857	0.375577	0.382343	0.45762	0.505644	0.768529	0.213543
Solyc00g500319.1.1	ME0	0	DNA-directed RNA polymerase subunit beta'' (AHRD V3.3 *** A0A1U8QCC7_CAPAN)	NA	NA	ATCG00170.1	72.49	0	1348	DNA-directed RNA polymerase family protein	RNA polymerase beta' subunit-2	RPOC2; FUNCTIONS IN: DNA-directed RNA polymerase activity; INVOLVED IN: RNA elongation; LOCATED IN: chloroplast, nucleoid; EXPRESSED IN: 24 plant structures; EXPRESSED DURING: 13 growth stages; CONTAINS InterPro DOMAIN/s: RNA polymerase Rpb1, domain 3 (InterPro:IPR007066), RNA polymerase Rpb1, domain 5 (InterPro:IPR007081), DNA-directed RNA polymerase, subunit beta&apos;&apos; (InterPro:IPR012756…	0										0	0	1.12463	0.767851	0	0	0	0.524937	0.977098	0	0	0.694597	0.793223	0	0	0.598864	0.944254	0	0	0	0.230072	0	0	0	0.695881	1.01724	0.46279
Solyc00g500322.1.1	ME0	0	ATP synthase subunit b, chloroplastic (AHRD V3.3 *** I6N943_DATST)	IPR002146	PF00430	ATCG00130.1	82.07	5e-104	300	ATPase, F0 complex, subunit B/B', bacterial/chloroplast	ATPase F subunit.	ATPF; FUNCTIONS IN: hydrogen ion transporting ATP synthase activity, rotational mechanism; INVOLVED IN: cellular respiration, mitochondrial ATP synthesis coupled proton transport; LOCATED IN: proton-transporting ATP synthase complex, thylakoid, chloroplast thylakoid membrane, chloroplast; EXPRESSED IN: 23 plant structures; EXPRESSED DURING: 13 growth stages; CONTAINS InterPro DOMAIN/s: ATPase, F0…	0										1.13361	1.06454	1.53017	1.06958	1.56624	1.01717	0.554505	0.870314	0.733179	0	0.223895	0.483237	0.484618	0.739187	0.674436	0	0.465701	0.373428	0.219932	0.671068	0.763612	0.537948	0.534621	0.789283	0.820185	0.872493	0.732408
Solyc00g500323.1.1	ME0	0	ATP synthase subunit alpha, chloroplastic (AHRD V3.3 *** I6N942_DATST)	NA	NA	ATCG00120.1	94.27	0	966	ATP synthase subunit alpha	Encodes the ATPase alpha subunit, which is a subunit of ATP synthase and part of the CF1 portion which catalyzes the conversion of ADP to ATP using the proton motive force. This complex is located in the thylakoid membrane of the chloroplast.	ATP synthase subunit alpha (ATPA); FUNCTIONS IN: zinc ion binding, proton-transporting ATPase activity, rotational mechanism; INVOLVED IN: response to cold, defense response to bacterium, dATP biosynthetic process from ADP; LOCATED IN: in 8 components; EXPRESSED IN: 24 plant structures; EXPRESSED DURING: 14 growth stages; CONTAINS InterPro DOMAIN/s: ATPase, F1/V1/A1 complex, alpha/beta subunit, C…	0	Em									0	0	3.74498	0	0	0	0	0	0	0	0	1.28851	2.35525	0	0	0	0	0	0	0	0	1.04555	0	0	0	0.588979	0.823959
Solyc00g500324.1.1	ME0	0	Protein TIC 214 (AHRD V3.3 *** TI214_SOLTU)	IPR008896	PF05758	ATCG01130.1	52.89	0	821	Ycf1 protein	hypothetical protein	YCF1.2; FUNCTIONS IN: protein binding; LOCATED IN: chloroplast, membrane; EXPRESSED IN: cultured cell, leaf; CONTAINS InterPro DOMAIN/s: Ycf1 (InterPro:IPR008896); BEST Arabidopsis thaliana protein match is: Ycf1 protein (TAIR:ATCG01000.1).	0			0.849		0.803					11.2407	18.1777	13.0898	0	1.0793	0	2.04201	0	0	0.923853	3.08469	0	4.87555	4.61026	0	4.20214	1.42486	1.49016	0	0	0	1.83364	0	0	0.771111	3.63595	0
Solyc00g500328.1.1	ME2	1	Ribosomal protein L2, plastid (AHRD V3.3 *-* A0A2U1PJW3_ARTAN)	NA	NA	NA	NA	NA	NA	NA	NA	NA	1			0.934	0.891	0.941					3.18679	3.70157	3.37761	2.22515	2.10492	2.5009	1.861	1.52181	1.83762	1.00432	0.440222	1.59189	1.85144	1.69532	0.890368	1.3395	0	0.675904	1.14259	3.04056	2.10375	2.51603	2.41136	3.02678	2.73901	3.55366	2.7144
Solyc00g500332.1.1	ME0	0	ATP synthase subunit alpha, chloroplastic (AHRD V3.3 *** I6N942_DATST)	NA	NA	ATCG00120.1	94.27	0	966	ATP synthase subunit alpha	Encodes the ATPase alpha subunit, which is a subunit of ATP synthase and part of the CF1 portion which catalyzes the conversion of ADP to ATP using the proton motive force. This complex is located in the thylakoid membrane of the chloroplast.	ATP synthase subunit alpha (ATPA); FUNCTIONS IN: zinc ion binding, proton-transporting ATPase activity, rotational mechanism; INVOLVED IN: response to cold, defense response to bacterium, dATP biosynthetic process from ADP; LOCATED IN: in 8 components; EXPRESSED IN: 24 plant structures; EXPRESSED DURING: 14 growth stages; CONTAINS InterPro DOMAIN/s: ATPase, F1/V1/A1 complex, alpha/beta subunit, C…	0	End									4.42495	0	0	0	0	1.62937	0	0.840128	0	0	0	0	0	0	1.08025	0	0	0	0	1.61056	0	0	0	0	0	0.834471	0
Solyc00g500335.1.1	ME2	0	ATP synthase subunit a, chloroplastic (AHRD V3.3 *** J7H3L4_CAPAN)	IPR000568	PF00119	ATCG00150.1	82.68	1e-129	370	ATPase, F0 complex, subunit A protein	Encodes a subunit of ATPase complex CF0, which is a proton channel that supplies the proton motive force to drive ATP synthesis by CF1 portion of the complex.	ATPI; FUNCTIONS IN: hydrogen ion channel activity; INVOLVED IN: dATP biosynthetic process from ADP; LOCATED IN: chloroplast thylakoid membrane, chloroplast ATP synthase complex, chloroplast; EXPRESSED IN: 22 plant structures; EXPRESSED DURING: 13 growth stages; CONTAINS InterPro DOMAIN/s: ATPase, F0 complex, subunit A (InterPro:IPR000568).	0			0.813		0.836					0.296784	0	0.354221	0.464946	0.523115	0.381809	0.184743	0.0905127	0.333413	0.354591	0.22094	0.098238	0.966765	0.264167	0.361109	0.51949	0.546127	0.430329	0.351891	0	0.225445	0.236114	0.252341	0	0.42276	0.272769	0
Solyc00g500338.1.1	ME5	1	Unknown protein	NA	NA	NA	NA	NA	NA	NA	NA	NA	1										3.71671	3.58027	3.3373	0.267395	0.600869	0.694959	0.0461856	0	0	0	0	0	0	0	0	0	0	0	0	0	0	0	0	0	0	0	0
Solyc00g500339.1.1	ME0	0	Unknown protein	NA	NA	NA	NA	NA	NA	NA	NA	NA	0										0.153074	0.0591409	0.0464857	0	0.257529	0.572852	0.457376	0.341988	0.412413	1.15687	0.96754	0.882764	5.69393	3.27534	3.42354	13.6084	16.4097	17.7121	0.649634	0.64002	1.63489	1.01484	1.08109	0.738501	3.5499	2.75928	4.49277
Solyc00g500342.1.1	ME0	0	Unknown protein	NA	NA	NA	NA	NA	NA	NA	NA	NA	0			0.962		0.945		0.802		0.835	1.30905	1.47639	0.610172	0.131077	0.63361	0.862884	0.320898	0.437905	0.274942	0.215165	0.167697	0.411169	1.8716	0.821467	1.24134	2.24402	1.31672	1.55117	0.18527	0.0447379	0.29408	0.146367	0.356369	0.3852	0.302876	0.557615	0.296808
Solyc00g500343.1.1	ME0	0	hypothetical protein (AHRD V3.3 *** ATMG00660.1)	NA	NA	NA	NA	NA	NA	NA	NA	NA	0			0.958		0.961		0.938		0.883	1.86403	2.83326	3.14634	0.752877	1.69799	1.39251	0.755505	0	0	0.593864	0.732808	0.999797	3.61312	2.27905	2.06485	4.75941	1.23536	2.42383	0.552073	0.613177	0	0.439055	0	0	0	0.689315	0.653949
Solyc00g500344.1.1	ME2	1	ATP synthase subunit beta, chloroplastic (AHRD V3.3 *-* A0A2U1KL25_ARTAN)	NA	NA	NA	NA	NA	NA	NA	NA	NA	0			0.879		0.855		0.861		0.837	0.253846	0.123604	0.0976665	0.106958	0.0926195	0.189933	0.0978674	0	0	0.0502832	0	0.0444315	0.995988	0.455939	0.0472766	0.957248	0.507194	0.189888	0.0879727	0.223689	0.0989551	0.139911	0	0.045762	0.198439	0.257753	0.245128
Solyc00g500362.1.1	ME2	1	Ribosomal protein L5 (AHRD V3.3 *** A0A290WL59_SOLLC)	IPR001209	PF00253	ATMG00210.1	87.7	4e-109	322	ribosomal protein L5	encodes a mitochondrial ribosomal protein L5, a constituent of the large subunit of the ribosomal complex	ribosomal protein L5 (RPL5); CONTAINS InterPro DOMAIN/s: Ribosomal protein L5 (InterPro:IPR002132), Ribosomal protein L5, N-terminal (InterPro:IPR020927); BEST Arabidopsis thaliana protein match is: Ribosomal L5P family protein (TAIR:AT2G07725.1).	0			0.938		0.899		0.92		0.902	8.38524	8.27363	7.25252	4.0782	6.55834	5.01789	2.62053	2.8129	2.51586	3.80223	3.29757	3.46819	7.47989	6.56619	6.75037	7.49759	6.07832	5.63353	3.61247	5.34412	5.26353	4.3823	5.56131	5.17328	6.41489	4.42629	7.37645
Solyc00g500380.1.1	ME19	1	Unknown protein	NA	NA	NA	NA	NA	NA	NA	NA	NA	1										0.0593474	0	0.0547602	0	0.232197	0.224194	0.41738	0.410101	0.565189	0.538543	0.502779	0.258991	1.09577	1.23102	1.39395	1.37081	0.988962	1.08803	0	0.0188794	0	0.560945	0.264326	0	2.81943	4.31485	7.09031
Solyc00g500381.1.1	ME19	1	Unknown protein	NA	NA	NA	NA	NA	NA	NA	NA	NA	1	Em									0	0	0	0	0	0	0.0464628	0	0.0917848	0.179904	0	0	0	0.0457372	0.0458551	0	0	0.0466785	0	0	0	0	0	0	0.338098	0.332466	0.590413
Solyc01g005180.1.1	ME6	1	protein LITTLE ZIPPER 3 (AHRD V3.3 *-* A0A2I4E2N9_9ROSI)	NA	NA	NA	NA	NA	NA	NA	NA	NA	0	End					-0.957				1.54559	1.98968	0.830979	6.92986	4.57392	6.07884	9.84969	10.0493	9.58924	0.45093	0.866742	0.595159	0.0969237	0.0963252	0.144489	0.288396	0.23285	0.0958309	0.384573	0.232771	1.31521	0.044829	0.0445517	0.181315	0	0.0473442	0.0945264
Solyc01g005420.2.1	ME5	1	C2 calcium-dependent membrane targeting (AHRD V3.3 *-* A0A2U1LLL4_ARTAN)	IPR000008	PF00168	NA	NA	NA	NA	NA	NA	NA	0	SC									9.69419	7.51089	8.41392	13.3163	11.0217	11.9749	4.48001	2.19869	2.47448	1.25933	2.95541	2.31044	0.0484618	0.0923983	0	0	0.0465701	0	0.0879727	0.0894757	0.0449183	0	0	0	0	0	0
Solyc01g005530.3.1	ME0	0	nuclear polyadenylated RNA-binding protein (AHRD V3.3 *** AT3G13480.2)	NA	NA	NA	NA	NA	NA	NA	NA	NA	0		-0.903								6.62043	7.15605	9.34363	5.13398	4.53836	4.85468	4.01815	4.5806	3.71172	1.03445	0.940359	0.977492	1.16308	1.57077	1.37565	0.990403	1.49024	1.26032	4.70654	5.50276	5.25544	1.12073	2.89586	3.90976	1.45811	1.46946	1.28171
Solyc01g005590.2.1	ME1	1	Unknown protein	NA	NA	NA	NA	NA	NA	NA	NA	NA	0	SC	-0.942				-0.939	-0.841		-0.813	70.6494	61.6839	70.2864	84.3363	87.155	97.972	59.3024	67.7471	68.9646	95.4842	90.3192	80.9541	61.7404	67.7742	84.8319	82.3921	89.4145	81.5473	1.71547	3.08691	3.05445	0.582777	0.356414	0.977441	0.455658	0.137762	0.0457755
Solyc01g005787.1.1	ME0	0	Unknown protein	NA	NA	NA	NA	NA	NA	NA	NA	NA	1	End									1.08764	0.887113	0.883229	0.588269	0.463098	0.55482	0.184743	0.366448	0.549884	0.269856	0.313453	0.399883	0.436157	0.739187	0.550261	0.188648	0.558841	0.280071	0.219932	0.268427	0.134755	0.403461	0.178207	0.311004	0.364527	0.321445	0.274653
Solyc01g005850.2.1	ME2	0	Extensin-like protein Dif54 (AHRD V3.3 *-* Q43505_SOLLC)	NA	NA	NA	NA	NA	NA	NA	NA	NA	0		0.827								5.7208	4.73127	4.27669	1.60437	1.80608	1.57199	1.84743	0.778702	1.09885	0.314832	0.358232	0.399883	0.242309	0.923983	1.28394	0.330134	0.651981	0.746856	0.263918	0.357903	0.404265	0.986238	0.356414	0.622008	3.59838	4.2247	3.70782
Solyc01g006200.3.1	ME8	0	Unknown protein	NA	NA	NA	NA	NA	NA	NA	NA	NA	0			0.904		0.858	0.814	0.945	0.81	0.917	5.81652	6.38721	3.99777	3.58309	5.41824	5.13209	2.86351	2.10708	3.4826	1.70909	2.01505	2.17714	2.37463	2.35616	3.164	3.25418	3.95845	3.87431	2.50722	2.14742	2.60526	2.01731	1.96028	3.02118	2.32386	2.34196	3.11273
Solyc01g006240.3.1	ME1	1	Inactive protein restricted tev movement 1 (AHRD V3.3 *** A0A314KP80_NICAT)	IPR001229	PF01419	NA	NA	NA	NA	NA	NA	NA	0										2.31715	3.31189	3.39346	2.19264	3.19537	3.37516	1.10846	0.45806	0.824826	0.22488	0.268674	0.488746	0.436157	0.369593	0.27513	0.282972	0.37256	0.513463	0	0	0.0449183	0	0	0	0	0	0
Solyc01g006250.2.1	ME12	1	F-box protein (AHRD V3.3 *** A0A2G3AHK9_CAPAN)	NA	NA	NA	NA	NA	NA	NA	NA	NA	1	End							-0.87		9.93064	10.0539	9.1112	12.5141	10.6512	9.80183	20.7374	21.8495	21.0789	6.07177	7.2542	5.42064	7.80236	10.21	11.0052	7.16863	9.26744	9.14898	2.85911	5.01064	4.67151	3.67598	2.6731	6.08679	4.32875	4.63799	4.6691
Solyc01g006380.2.1	ME5	1	RING-type E3 ubiquitin transferase (AHRD V3.3 *-* A0A2U1P546_ARTAN)	NA	NA	NA	NA	NA	NA	NA	NA	NA	0										2.41173	2.12907	3.11454	0.802185	0.416788	0.27741	0.184743	0.274836	0.274942	0.404784	0.492569	1.02192	0.0484618	0.461992	0.504406	0.282972	0.23285	0.093357	0	0	0	0	0	0.0444291	0	0	0
Solyc01g006390.2.1	ME5	1	Pistil extensin like protein, partial CDS only (AHRD V3.3 *-* Q7DLN2_TOBAC)	NA	NA	NA	NA	NA	NA	NA	NA	NA	0										13.8083	18.038	15.7122	2.08568	2.59335	3.09775	0.646599	0.68709	0.458237	0	0	0	0	0	0	0.0943241	0.13971	0.280071	0.0879727	0.178951	0.0449183	0	0	0.0444291	0	0	0
Solyc01g006400.4.1	ME3	0	Pistil extensin like protein, partial CDS only (AHRD V3.3 *-* Q7DLN2_TOBAC)	NA	NA	NA	NA	NA	NA	NA	NA	NA	0	Em	-0.997				-0.945				550.583	655.399	746.421	164.287	217.887	157.569	64.9832	86.9856	86.8358	8.41052	8.41845	4.88746	8.04467	9.51703	15.8659	1.88648	2.14222	2.52064	663.886	819.508	766.666	202.358	321.352	437.449	95.8705	65.437	56.7616
Solyc01g006600.3.1	ME7	0	AMP-dependent synthetase/ligase (AHRD V3.3 *** A0A2U1PR62_ARTAN)	NA	NA	NA	NA	NA	NA	NA	NA	NA	1	Em									0	0	0	0.053479	0.277859	0	1.20083	3.20642	3.39095	1.25933	0.761243	3.86554	14.2478	5.95969	11.6472	7.87606	3.63246	4.9946	66.1994	59.3672	34.9914	460.528	438.077	351.39	479.079	193.418	175.229
Solyc01g006780.4.1	ME4	1	Unknown protein	NA	NA	NA	NA	NA	NA	NA	NA	NA	0	End									0.189155	0.413986	0.511343	0.374353	0.926195	0.64729	1.33938	0.641284	0.137471	0.22488	0.223895	0.222157	0	0.0923983	0	0	0.18628	0.140035	0.923713	1.07371	0.673775	0.134487	0.178207	0.177716	0.501224	0.413286	0.503531
Solyc01g006790.3.1	ME4	1	hypothetical protein (AHRD V3.3 *-* AT2G27180.1)	NA	NA	AT3G11690.1	43.27	8e-29	110	0	0	unknown protein; FUNCTIONS IN: molecular_function unknown; INVOLVED IN: biological_process unknown; LOCATED IN: chloroplast; EXPRESSED IN: 24 plant structures; EXPRESSED DURING: 15 growth stages; BEST Arabidopsis thaliana protein match is: unknown protein (TAIR:AT5G06380.1); Has 84 Blast hits to 84 proteins in 12 species: Archae - 0; Bacteria - 0; Metazoa - 0; Fungi - 0; Plants - 84; Viruses - 0;…	0	End									0.803909	0.118282	0.697286	0.427832	0.555717	0.832231	1.33938	0.595478	0.458237	0.179904	0.626906	0.488746	0	0.0461992	0.0917101	0	0.0931401	0.186714	0.747768	1.02897	1.12296	0.179316	0.980138	0.533149	0.637922	0.734731	0.91551
Solyc01g006820.2.1	ME1	0	Unknown protein	NA	NA	NA	NA	NA	NA	NA	NA	NA	0		-0.909								41.0939	34.5974	34.3994	33.4778	36.0753	35.3698	31.4524	29.0868	27.4942	51.7225	53.4213	43.0097	27.1871	21.7136	25.2203	23.0151	23.7042	22.0322	14.7794	14.3161	12.0381	8.20371	12.3854	10.1743	3.50857	1.28578	0.640857
Solyc01g007190.3.1	ME0	0	Unknown protein	NA	NA	NA	NA	NA	NA	NA	NA	NA	0			0.892		0.926					4.44514	5.32268	5.95017	5.18746	5.04776	4.94715	5.54228	5.77156	6.36949	10.5694	9.76182	12.5741	11.5339	17.0937	13.7107	15.6578	15.8804	15.4039	0.659795	1.16318	0.80853	1.79316	1.60386	1.91045	3.18961	4.95943	8.33114
Solyc01g007200.2.1	ME1	1	Unknown protein	NA	NA	NA	NA	NA	NA	NA	NA	NA	0		-0.933		0.805		-0.942				59.3947	55.001	49.8327	43.318	40.7989	41.1029	36.0248	36.0035	40.9664	67.2392	59.6008	71.4014	46.1357	75.3508	114.225	60.5089	40.0502	54.7539	6.33403	7.60544	7.95054	0.627606	1.3811	2.57689	0.227829	0.321445	0.686633
Solyc01g007210.3.1	ME1	1	Unknown protein	NA	NA	NA	NA	NA	NA	NA	NA	NA	1	SC									1.04035	0.65055	0.604314	0.909142	0.972505	0.924701	2.03217	1.32837	2.06206	3.05837	2.5524	3.9544	4.26464	12.289	9.58371	3.82013	2.04908	4.3411	0	0	0	0	0	0.0444291	0	0	0
Solyc01g007770.2.1	ME1	0	hypothetical protein (AHRD V3.3 *** AT5G06280.3)	NA	NA	NA	NA	NA	NA	NA	NA	NA	0						-0.906				6.01849	6.86708	4.00154	5.46732	5.71425	4.85468	4.11052	3.76512	3.39095	9.35502	9.78833	11.0714	10.0801	9.47083	6.64899	12.364	11.6491	12.2356	0.879727	1.20792	1.25771	1.34487	1.42566	1.33287	1.97747	2.34196	3.01546
Solyc01g007830.2.1	ME12	0	Condensin complex subunit 2 (AHRD V3.3 *-* A0A2G3C0A3_CAPCH)	NA	NA	NA	NA	NA	NA	NA	NA	NA	1	End									0.141866	0.177423	0.139457	0.106958	0.0463098	0.231175	0.323299	0.274836	0.274942	0	0.223895	0.31102	0.0969237	0.0923983	0.18342	0.0943241	0.0931401	0.186714	0.0439863	0.0447379	0.134755	0.179316	0.222759	0.266575	0.182263	0.137762	0.366204
Solyc01g007890.3.1	ME0	0	Protein indeterminate-domain 5, chloroplastic (AHRD V3.3 *-* A0A2G3AYF3_CAPCH)	NA	NA	NA	NA	NA	NA	NA	NA	NA	0				0.826		-0.889				97.4148	83.3886	76.376	70.8596	74.5124	70.0923	63.9209	58.1736	58.9751	6.74641	7.47809	6.75358	4.7008	12.289	16.0493	4.24459	2.46821	2.84739	13.4598	19.5057	20.4378	4.1691	5.65807	10.4408	3.28074	3.58181	5.12686
Solyc01g008400.3.1	ME2	0	Unknown protein	NA	NA	NA	NA	NA	NA	NA	NA	NA	0	Em		0.809		0.841					0.75662	0.413986	0.371886	0.106958	0.370478	0.27741	0.230928	0.137418	0.137471	0.044976	0.089558	0.0888629	0.290771	0.415792	0.229275	0.0943241	0.0931401	0.186714	0.131959	0.178951	0.134755	0.313803	0.222759	0.177716	0.136698	0.183683	0.503531
Solyc01g008425.1.1	ME6	1	Unknown protein	NA	NA	NA	NA	NA	NA	NA	NA	NA	1										4.77616	4.37642	4.5556	3.52961	5.64979	6.56537	2.12454	1.87805	2.42865	0	0	0.0444315	0.145386	0.0461992	0	0.330134	0.0465701	0.233392	0	0	0	0	0	0	0	0	0
Solyc01g008473.1.1	ME19	1	Unknown protein	NA	NA	NA	NA	NA	NA	NA	NA	NA	1	Em									0	0	0	0	0	0	0	0.250971	0	0.255779	0.0562872	0	0	0	0.175487	0	0.244912	0.312559	0	0	0	0.240911	0	0.044829	0.852901	1.12299	1.96986
Solyc01g008475.1.1	ME19	0	Unknown protein	NA	NA	NA	NA	NA	NA	NA	NA	NA	1	Em									0	0	0	0	0	0	0	0	0	0	0.0689149	0	0	0	0.128853	0	0	0.0505995	0	0.0447379	0	0	0	0	0.0502135	0.178172	0.418525
Solyc01g008510.3.1	ME9	1	photosystem II 5 kDa protein, chloroplastic-like (AHRD V3.3 *-* A0A2I4GVV4_9ROSI)	NA	NA	NA	NA	NA	NA	NA	NA	NA	0	SC									0.189155	0.709691	0.0929714	0.053479	0.277859	0.508585	0.230928	0.274836	0.137471	0.539713	0.626906	0.266589	4.99157	3.41874	1.92591	9.1966	11.7822	11.903	0	0	0	0	0.0445517	0	0	0	0.091551
Solyc01g008680.4.1	ME1	1	S2 self-incompatibility locus-linked pollen 3.2 protein (AHRD V3.3 *** Q7XAE8_PETIN)	NA	NA	NA	NA	NA	NA	NA	NA	NA	0	SC									0.189155	0.413986	0.418371	0.427832	0.370478	0.36988	0.508042	0.366448	0.366589	0.539713	0.492569	0.622041	1.89001	2.21756	1.55907	1.3677	0.745121	1.21364	0.219932	0.0447379	0.0898367	0.044829	0	0	0	0	0.091551
Solyc01g008890.4.1	ME2	0	Solanum lycopersicum Cytokinin Response Factor 3	NA	NA	AT4G27950.1	45.45	7e-28	112	cytokinin response factor 4	encodes a member of the ERF (ethylene response factor) subfamily B-5 of ERF/AP2 transcription factor family. The protein contains one AP2 domain. There are 7 members in this subfamily.	cytokinin response factor 4 (CRF4); CONTAINS InterPro DOMAIN/s: DNA-binding, integrase-type (InterPro:IPR016177), Pathogenesis-related transcriptional factor/ERF, DNA-binding (InterPro:IPR001471); BEST Arabidopsis thaliana protein match is: cytokinin response factor 3 (TAIR:AT5G53290.1); Has 6110 Blast hits to 5757 proteins in 250 species: Archae - 0; Bacteria - 2; Metazoa - 0; Fungi - 2; Plants …	0			0.891		0.923	0.961				16.6456	17.3283	16.1305	11.0167	10.8828	10.8651	12.2392	9.48184	10.7227	6.88134	7.0303	8.57527	12.8908	19.958	13.8941	13.0167	15.275	15.7773	17.9024	16.1504	17.7877	39.4047	35.4186	36.032	60.4659	59.8806	65.6421
Solyc01g008940.2.1	ME11	0	Unknown protein	NA	NA	NA	NA	NA	NA	NA	NA	NA	1	End	-0.946	-0.884		-0.867		-0.951		-0.919	6.33669	7.39261	3.95129	30.8039	18.987	18.6327	39.5349	39.4848	35.5592	4.54258	7.52287	5.5095	5.81542	3.83453	5.31919	3.30134	6.8458	6.86174	3.43093	5.77119	6.91742	1.52419	1.73752	4.39848	1.8682	1.92867	2.6092
Solyc01g008980.3.1	ME1	0	Abscisic acid-insensitive 5-like protein (AHRD V3.3 *-* A0A2K3P2S8_TRIPR)	NA	NA	AT2G41070.3	48.08	6e-27	103	Basic-leucine zipper (bZIP) transcription factor family protein	Transcription factor homologous to ABI5. Regulates AtEm1 expression by binding directly at the AtEm1 promoter. Located in the nucleus and expressed during seed maturation in the cotyledons and later in the whole embryo.	ENHANCED EM LEVEL (EEL); FUNCTIONS IN: DNA binding, sequence-specific DNA binding transcription factor activity; INVOLVED IN: abscisic acid mediated signaling pathway, regulation of transcription, DNA-dependent; LOCATED IN: nucleus; EXPRESSED IN: 16 plant structures; EXPRESSED DURING: 4 anthesis, F mature embryo stage, petal differentiation and expansion stage, E expanded cotyledon stage, D bilat…	0		0.801	0.923		0.928		0.917		0.882	6.57314	4.96783	5.62477	5.45485	6.29813	7.30513	6.18888	6.32123	7.42343	4.45263	3.98533	5.02076	7.75389	11.5498	10.2257	7.97039	8.84831	9.98919	14.7794	15.4346	12.2627	19.6351	20.8502	21.326	19.5933	22.1797	26.0005
Solyc01g009200.4.1	ME1	0	inactive protein RESTRICTED TEV MOVEMENT 2-like (AHRD V3.3 *-* A0A2I4GKR2_9ROSI)	NA	NA	NA	NA	NA	NA	NA	NA	NA	0	SC									3.54666	4.08072	2.9286	2.2996	2.3618	3.14398	1.75505	0.503866	1.51218	0.134928	0.268674	0.799766	0.920775	0.970182	0.825391	1.03757	2.04908	1.86714	0	0	0	0	0	0	0	0	0
Solyc01g009250.3.1	ME0	0	hypothetical protein (AHRD V3.3 *** AT5G06380.1)	NA	NA	NA	NA	NA	NA	NA	NA	NA	0			0.905		0.891	-0.942				0.614754	1.06454	0.511343	0.748706	1.01881	0.601055	0.73897	0.503866	0.412413	0.584689	0.492569	0.577609	0.339233	0.785386	0.962957	0.518783	0.745121	0.186714	0.175945	0.178951	0.359347	0.582777	0.445517	0.444291	0.410093	0.596969	0.320429
Solyc01g009510.2.1	ME6	1	Abscisic acid responsive elements-binding factor 2 (AHRD V3.3 --* A0A1P8AV75_ARATH)	NA	NA	NA	NA	NA	NA	NA	NA	NA	0	End	-0.942				-0.952				10.64	9.22598	8.83229	76.1006	61.0363	69.445	93.0179	90.8791	82.5284	2.60861	8.59757	3.19907	0.0484618	0.0923983	0.27513	0	0	0	1.31959	2.28163	4.53675	0	0.0445517	0.355433	0	0	0
Solyc01g009565.1.1	ME1	1	receptor-like protein 12 (AHRD V3.3 *-* A0A1U8E178_CAPAN)	NA	NA	NA	NA	NA	NA	NA	NA	NA	0	SC									0.425599	0.532268	0.464857	0.213916	0.370478	0.27741	0.184743	0.22903	0.412413	0.674641	0.492569	0.622041	1.84155	0.692987	0.641971	2.45243	2.37507	1.63375	0	0	0.0449183	0	0.0445517	0	0	0	0
Solyc01g009660.3.1	ME10	1	Low-temperature-induced 65 kDa protein (AHRD V3.3 *** A0A1J3DLF3_NOCCA)	NA	NA	NA	NA	NA	NA	NA	NA	NA	1						0.872				0	0	0	0.160437	0.0463098	0.138705	0.785156	0.824508	1.92459	1.39426	1.02992	4.13213	27.6232	9.56323	16.5537	25.4675	41.0748	54.4271	154.04	141.282	109.286	492.447	383.635	320.29	713.288	784.968	1028.26
Solyc01g010060.2.1	ME1	0	Unknown protein	NA	NA	NA	NA	NA	NA	NA	NA	NA	0	SC					-0.942				9.31588	6.91948	1.34809	0.427832	0.138929	0.18494	1.47794	0.870314	1.83295	28.2899	17.8668	13.7293	13.957	4.89711	9.99641	2.97121	4.05159	5.18131	0.131959	0.178951	0.404265	0.313803	0.0891035	0.0888582	0.0911317	0.0459207	0.091551
Solyc01g010063.1.1	ME4	1	Unknown protein	NA	NA	NA	NA	NA	NA	NA	NA	NA	1	End						0.892		0.834	0.141866	0.295704	0.0464857	0.267395	0.231549	0.27741	0.785156	0.45806	0.412413	0.044976	0.134337	0.0444315	0	0.0461992	0.0458551	0	0	0	0.0879727	0.0447379	0.0898367	0	0	0.0444291	0	0	0
Solyc01g010140.1.1	ME5	1	18S pre-ribosomal assembly protein gar2-like protein (AHRD V3.3 *** AT2G03810.7)	NA	NA	NA	NA	NA	NA	NA	NA	NA	1										1.98613	1.41938	1.627	2.35307	2.13025	1.80317	1.06227	0.412254	0.916473	0	0.044779	0	0.145386	0	0.0458551	0.0943241	0.0465701	0.233392	0	0	0	0	0	0	0	0	0
Solyc01g010180.3.1	ME10	0	Unknown protein	NA	NA	NA	NA	NA	NA	NA	NA	NA	0										7.5662	13.839	4.60209	0.481311	0.833576	0.36988	0.692785	0.549672	1.19142	3.0134	2.05983	2.71032	1.35693	2.63335	1.92591	0.943241	1.35053	2.10053	0.0439863	0.268427	0.134755	0.179316	0.0891035	0	0.0455658	0	0.137327
Solyc01g010185.1.1	ME1	1	Retrovirus-related Pol polyprotein from transposon TNT 1-94 (AHRD V3.3 *-* A0A2K3MSD0_TRIPR)	NA	NA	NA	NA	NA	NA	NA	NA	NA	0	SC									127.207	144.126	136.436	132.147	152.544	136.717	80.5016	63.0291	66.4901	68.9483	57.5858	53.8509	103.611	224.898	155.953	142.76	175.569	158.52	0.219932	0.492117	0.404265	0.224145	0.579173	0.666437	0.54679	0.275524	0.457755
Solyc01g010215.1.1	ME1	1	UBN2 domain-containing protein (AHRD V3.3 *-* A0A1Q3DGW3_CEPFO)	NA	NA	NA	NA	NA	NA	NA	NA	NA	0		-0.942				-0.942				24.4956	26.1403	24.7304	9.89361	11.6701	11.8824	5.31135	3.57287	3.98666	2.60861	2.41807	1.86612	9.06236	10.3948	8.52904	12.3565	17.6501	17.6911	2.46324	2.05794	3.05445	0.044829	0.26731	0.799724	0	0.0459207	0.137327
Solyc01g010220.3.1	ME1	0	Copia-like polyprotein/retrotransposon (AHRD V3.3 --* Q9FI33_ARATH)	NA	NA	NA	NA	NA	NA	NA	NA	NA	0				0.902						6.47856	8.75285	6.1826	4.43875	4.12157	5.36326	2.12454	1.83224	2.01624	1.61914	1.9255	2.04385	2.0354	7.29947	3.48499	7.26296	9.31401	7.04845	1.31959	1.47635	2.47051	0.044829	0.490069	0.399862	0.136698	0.0459207	0.091551
Solyc01g010230.2.1	ME1	1	MDIS1-interacting receptor like kinase 2 (AHRD V3.3 --* XP_024448779.1)	NA	NA	NA	NA	NA	NA	NA	NA	NA	0	SC									26.8127	30.1027	17.1067	14.0115	15.2822	17.6618	7.94393	7.05412	8.98144	8.72535	7.0303	7.15347	23.9886	35.481	22.9275	26.0806	45.8249	39.7701	0.219932	0.134214	0.359347	0	0.0891035	0	0	0	0.0457755
Solyc01g010365.1.1	ME2	0	Unknown protein	NA	NA	NA	NA	NA	NA	NA	NA	NA	1			0.948		0.916		0.966	0.896	0.979	18.3953	18.8068	13.2949	8.02185	10.9754	8.87713	7.3897	7.00832	8.15661	8.68038	7.92588	10.8857	11.0493	11.365	12.8394	9.5739	10.4317	11.5296	2.33128	4.33957	5.70463	1.43453	1.64841	2.08817	2.68838	3.94918	6.22547
Solyc01g010690.1.1	ME4	1	Quinoprotein alcohol dehydrogenase-like superfamily (AHRD V3.3 *** A0A2U1NBT6_ARTAN)	NA	NA	NA	NA	NA	NA	NA	NA	NA	1			0.974		0.945	0.86				0	0.177423	0.0464857	0	0.185239	0	0.461856	0.320642	0.229118	0.134928	0.044779	0.0888629	0.145386	0.0923983	0.137565	0.188648	0.18628	0.466785	0.219932	0.223689	0.26951	1.34487	0.490069	0.48872	0.592356	0.918414	0.869735
Solyc01g011070.1.1	ME4	1	Unknown protein	NA	NA	NA	NA	NA	NA	NA	NA	NA	1	End						0.944		0.935	0.141866	0.413986	0.418371	0.213916	0.324168	0.231175	0.277114	0.137418	0.0458237	0	0.044779	0.0444315	0	0	0.0458551	0.0471621	0	0.0466785	0	0	0	0	0	0.0444291	0	0	0.0457755
Solyc01g011080.3.1	ME2	1	Unknown protein	NA	NA	NA	NA	NA	NA	NA	NA	NA	0			0.958	0.898	0.975		0.985	0.857	0.976	5.10719	4.67213	5.8572	4.70615	5.32562	4.11492	3.87959	3.8019	3.52842	2.51866	2.46284	2.62146	4.55541	5.17431	6.28214	5.70661	5.9144	6.11488	2.19932	2.10268	2.38067	2.86906	3.02952	2.88789	3.91866	4.27062	4.76065
Solyc01g011230.3.1	ME1	1	Eukaryotic aspartyl protease family protein (AHRD V3.3 *-* Q0WQ50_ARATH)	NA	NA	NA	NA	NA	NA	NA	NA	NA	1	SC									2.17528	2.30649	1.81294	2.08568	2.68597	2.68163	1.9398	1.87805	2.01624	0.809569	1.02992	0.799766	0.339233	1.33978	2.2469	0.141486	0.27942	0.420106	0.351891	0.268427	0.404265	0.179316	0.356414	0.133287	0.410093	0.321445	0.366204
Solyc01g011273.1.1	ME5	1	Unknown protein	NA	NA	NA	NA	NA	NA	NA	NA	NA	1										69.609	53.9956	57.6423	10.5888	18.1071	14.8414	2.17072	1.41999	1.28306	0	0	0.0444315	0	0	0	0	0	0	0	0	0.0898367	0	0.0445517	0	0	0.0459207	0
Solyc01g011277.1.1	ME2	0	High mobility group B protein 10 (AHRD V3.3 *-* A0A2G2X5K3_CAPBA)	NA	NA	NA	NA	NA	NA	NA	NA	NA	1			0.894	0.831	0.888		0.968		0.934	0.472888	0.481584	0.237356	0.274401	0.185239	0.286935	0.564296	0.045806	0.416812	0.22488	0.0456298	0.133294	0.248222	0.415792	0.18342	0.0943241	0.284543	0.242261	0.615809	0.763452	0.541041	1.03107	1.21207	0.844153	1.13915	0.64289	1.05284
Solyc01g011410.2.1	ME2	1	NAD(P)H-quinone oxidoreductase subunit H, chloroplastic (AHRD V3.3 *-* A0A1U8QCJ3_CAPAN)	IPR001135	PF00346	ATCG01110.1	90.28	8e-42	142	NAD(P)H dehydrogenase subunit H	Encodes the 49KDa plastid NAD(P)H dehydrogenase subunit H protein. Its transcription is regulated by an ndhF-specific plastid sigma factor, SIG4.	NAD(P)H dehydrogenase subunit H (NDHH); FUNCTIONS IN: NADPH dehydrogenase activity; INVOLVED IN: photosynthetic electron transport in photosystem II; LOCATED IN: chloroplast thylakoid membrane, chloroplast; EXPRESSED IN: 22 plant structures; EXPRESSED DURING: 13 growth stages; CONTAINS InterPro DOMAIN/s: NADH-quinone oxidoreductase, subunit D (InterPro:IPR001135), NADH:ubiquinone oxidoreductase, …	0			0.811							0.251009	0.770014	0.551414	0.819458	0.684736	0.393506	0.42089	0.463603	0.364344	0.0611225	0	0.193188	0.586631	0.089534	0.141417	0.197279	0.138266	0.085655	0.2304	0.358037	0.819894	0.496392	0.877937	0.784396	0.742723	0.50003	0.493002
Solyc01g011435.1.1	ME5	1	Defensin-like protein 1 (AHRD V3.3 *** A0A1U8FEJ7_CAPAN),Pfam:PF00304	NA	NA	NA	NA	NA	NA	NA	NA	NA	1										0.993064	1.12368	1.11566	0.695227	1.06512	0.785995	0.184743	0.045806	0	0	0	0	0	0	0	0	0	0	0	0	0	0	0	0	0	0	0
Solyc01g013975.1.1	ME4	1	Unknown protein	NA	NA	NA	NA	NA	NA	NA	NA	NA	1	End									0.0945775	0.118282	0.185943	0	0.0463098	0.0924701	0.0461856	0.045806	0.0916473	0	0	0	0.145386	0	0	0.23581	0.465701	0.513463	0	0	0	0	0	0	0	0	0
Solyc01g013995.2.1	ME6	1	B3 domain-containing transcription factor VRN1-like isoform X1 (AHRD V3.3 --* A0A2I4FEY9_9ROSI)	NA	NA	NA	NA	NA	NA	NA	NA	NA	1	End					-0.964				1.18222	1.00539	0.9762	5.56181	3.3343	4.94715	7.66682	8.51992	8.06497	0.854545	1.47771	0.577609	0.0484618	0.0923983	0.137565	0	0	0	0.395877	0.760544	1.03775	0	0	0.133287	0	0	0
Solyc01g014100.3.1	ME1	0	CLE protein 1	NA	NA	NA	NA	NA	NA	NA	NA	NA	0	SC									2.88461	2.95704	1.58051	0.374353	0.463098	0.0924701	0.646599	0.549672	0.183295	1.30431	1.16425	1.11079	0	1.20118	1.42151	0	0.0465701	0	0.0439863	0.0447379	0	0	0	0	0	0	0
Solyc01g014250.2.1	ME0	0	Unknown protein	NA	NA	NA	NA	NA	NA	NA	NA	NA	0			0.843	0.92	0.834		0.871		0.816	5.67465	6.09151	6.22909	7.43358	7.45587	7.49007	7.34352	6.8709	8.06497	8.09569	5.50782	6.26484	12.5516	23.7926	16.4161	21.7417	18.8609	22.1256	6.50998	6.80016	6.82759	2.15179	3.16317	4.66506	2.0049	1.83683	2.56343
Solyc01g014270.3.1	ME1	1	Unknown protein	NA	NA	NA	NA	NA	NA	NA	NA	NA	0										3.49937	4.37642	2.78914	4.92006	3.24168	4.85468	7.43589	7.37477	8.11079	1.48421	1.29859	2.31044	3.58618	2.81815	2.93472	2.78256	4.28445	4.52781	19.5299	21.34	19.7641	14.2108	15.6822	17.9494	20.4591	26.0829	29.159
Solyc01g014470.1.1	ME9	1	Unknown protein	NA	NA	NA	NA	NA	NA	NA	NA	NA	0	SC									0.283733	0.118282	0.232429	0.106958	0.324168	0.18494	0.138557	0.183224	0.183295	0.0899521	0	0.0444315	0.436157	1.10878	0.596116	0.990403	3.16676	2.61399	0	0	0.0898367	0	0	0	0	0	0
Solyc01g014620.1.1	ME7	0	Unknown protein	NA	NA	NA	NA	NA	NA	NA	NA	NA	0	Em									0.425599	0.295704	0.232429	0.106958	0.0926195	0.231175	0.0923713	0.183224	0.320766	0.044976	0.089558	0.0888629	0.290771	0.138597	0.137565	0.188648	0.0931401	0.0466785	1.45155	1.2974	0.988203	2.37594	2.80676	2.35474	1.64037	0.918414	1.28171
Solyc01g014860.3.1	ME2	1	Unknown protein	NA	NA	NA	NA	NA	NA	NA	NA	NA	0			0.868		0.841		0.928	0.948	0.95	2.64817	2.72048	2.78914	2.46003	3.14906	2.86657	2.63258	2.15288	2.65777	1.48421	1.88072	1.11079	1.26001	1.80177	2.10933	1.22621	1.16425	1.7271	1.45155	2.19216	2.24592	1.47936	1.82662	1.19959	1.68594	2.47972	2.51765
Solyc01g014980.4.1	ME4	1	Unknown protein	NA	NA	NA	NA	NA	NA	NA	NA	NA	0	End						0.807	0.857	0.864	0.283733	0.177423	0.511343	0.427832	0.602027	0.18494	0.184743	0.045806	0.137471	0	0	0	0	0	0	0	0	0.093357	0	0	0	0	0	0	0	0	0.0457755
Solyc01g014990.3.1	ME4	1	Unknown protein	NA	NA	NA	NA	NA	NA	NA	NA	NA	1			0.836		0.81			0.883	0.843	2.17987	2.06993	3.12152	2.6271	2.92335	2.49669	1.89361	2.42772	2.5203	1.03445	0.626906	0.755335	1.79309	1.84797	1.42453	1.3677	0.746751	1.307	0.439863	0.357903	0.53902	0.403461	0.26731	0.355433	0.275445	0.64289	0.778184
Solyc01g015035.1.1	ME7	0	Unknown protein	NA	NA	NA	NA	NA	NA	NA	NA	NA	0										0.538288	0.698395	0.336278	1.0806	0.612678	0.376261	1.09243	1.14506	1.33351	0.882835	1.0005	0.827269	1.20786	1.7424	3.16524	2.54845	2.33828	2.68845	0.0879727	0.0894757	0.0447836	0	0	0.044518	0	0	0
Solyc01g015050.1.1	ME4	1	factor of DNA methylation 4-like (AHRD V3.3 --* XP_022844165.1)	NA	NA	NA	NA	NA	NA	NA	NA	NA	0	End					0.804				0	0	0	0	0	0.18494	0.184743	0.137418	0.0458237	0	0	0	0	0	0	0	0	0	0	0	0	0	0	0	0	0	0
Solyc01g015250.1.1	ME4	1	Unknown protein	NA	NA	NA	NA	NA	NA	NA	NA	NA	1	End						0.92		0.896	0	0	0.0464857	0.160437	0.138929	0.18494	0.230928	0.091612	0.137471	0	0.044779	0	0	0	0	0	0.0465701	0	0	0	0.0449183	0	0	0	0	0	0
Solyc01g015293.1.1	ME4	1	Unknown protein	NA	NA	NA	NA	NA	NA	NA	NA	NA	0	End						0.947		0.921	0.189155	0.413986	0.371886	0.962621	0.370478	0.323645	0.831341	0.595478	0.641531	0	0.179116	0	0	0.0461992	0	0.0471621	0.0465701	0	0	0	0.0449183	0	0	0	0	0	0
Solyc01g016400.1.1	ME0	0	Unknown protein	NA	NA	NA	NA	NA	NA	NA	NA	NA	1	End									0.0945775	0.118282	0	0	0.0463098	0	0.0923713	0.045806	0.0916473	0	0.089558	0	0	0.0461992	0.18342	0	0	0.0466785	0	0	0.0898367	0.134487	0.0891035	0.0444291	0.0911317	0.137762	0.0457755
Solyc01g016416.1.1	ME4	1	Transposase, Ptta/En/Spm (AHRD V3.3 *-* A0A2U1MQN8_ARTAN)	IPR004252	PF03004	NA	NA	NA	NA	NA	NA	NA	0	End						0.881		0.821	1.92163	1.66322	2.23824	2.34906	2.66476	3.27571	2.2509	2.76448	2.37715	0.080732	0.611815	0.225356	0.0500611	0	0.0589238	0	0.556885	0.287586	0.0511561	0.272275	0	0	0.0555115	0	0	0.0686514	0
Solyc01g016418.1.1	ME4	1	Unknown protein	NA	NA	NA	NA	NA	NA	NA	NA	NA	0	End					0.808				0.224196	0	0.193055	0.501044	0.556041	0.193077	0.582817	0.278088	0.776894	0	0	0	0	0	0.0459926	0.047445	0	0	0	0	0	0	0	0.0452733	0.0460215	0.0397214	0
Solyc01g016550.2.1	ME2	0	Unknown protein	NA	NA	NA	NA	NA	NA	NA	NA	NA	0			0.939	0.918	0.963			0.849		1.91141	2.42312	1.78975	1.67544	1.24508	1.65766	0.965926	0.817088	1.18358	0.403975	0.267778	0.651943	0.489949	0.674231	0.68457	0.438843	0.471801	0.536102	0.542132	0.647849	0.892931	0.610616	0.42939	0.779331	0.511795	1.29942	1.6822
Solyc01g016560.1.1	ME2	1	Unknown protein	NA	NA	NA	NA	NA	NA	NA	NA	NA	0			0.921	0.93	0.958		0.935		0.939	7.97194	5.79746	6.62417	6.56032	5.794	6.52594	5.96192	5.13769	6.23985	2.38454	2.06073	3.43575	3.67777	5.37786	4.49705	4.04155	3.16066	3.75832	2.22901	4.31805	2.97004	4.81369	3.53572	3.53029	4.18149	5.26724	6.28273
Solyc01g016605.1.1	ME4	1	Unknown protein	NA	NA	NA	NA	NA	NA	NA	NA	NA	1	End							0.825		0.283733	0.236564	0.418371	0.053479	0.416788	0.18494	0.0923713	0	0.0916473	0	0	0	0	0	0	0	0	0	0	0	0	0	0	0	0	0	0
Solyc01g016630.1.1	ME2	0	Unknown protein	NA	NA	NA	NA	NA	NA	NA	NA	NA	1			0.9	0.908	0.913		0.967	0.89	0.977	1.41866	1.00539	1.16214	0.909142	1.15774	0.73976	0.646599	0.641284	0.458237	0.314832	0.313453	0.133294	0.581542	1.43217	0.504406	0.424459	0.41913	0.560142	0.175945	0.178951	0.494102	0.313803	0.222759	0.266575	0.501224	0.68881	0.41198
Solyc01g016970.2.1	ME10	1	Unknown protein	NA	NA	NA	NA	NA	NA	NA	NA	NA	0										0.0945775	0.0591409	0.19947	0.534629	0.463098	0.582793	2.13576	1.78245	2.25292	0.418907	0.373188	0.557482	1.64475	1.60898	1.65872	2.36664	4.6598	5.68567	15.0644	16.6271	13.2845	13.7302	9.9881	10.8235	24.1523	27.7219	41.9693
Solyc01g017050.1.1	ME0	0	Carotenoid cleavage dioxygenase 1 (AHRD V3.3 *-* A0A2U1PPW3_ARTAN)	NA	NA	NA	NA	NA	NA	NA	NA	NA	0							0.953	0.901	0.972	3.79317	0.774864	0.7348	0.56169	0.802363	0.478995	0.31009	0.387977	0.401049	2.28789	1.20026	0.463287	2.22992	1.26281	1.03995	2.10748	1.86262	1.32777	0.332933	0.361303	0.859063	1.117	0.337079	0.508802	0.710827	12.6043	1.16906
Solyc01g017090.2.1	ME2	0	NAD(P)H-quinone oxidoreductase subunit 5, chloroplastic (AHRD V3.3 *-* I6N9A4_DATST)	NA	NA	ATCG01010.1	75.94	1e-96	300	NADH-Ubiquinone oxidoreductase (complex I), chain 5 protein	Chloroplast encoded NADH dehydrogenase unit.	NDHF; FUNCTIONS IN: NADH dehydrogenase activity; INVOLVED IN: photosynthesis; LOCATED IN: chloroplast; EXPRESSED IN: 21 plant structures; EXPRESSED DURING: 12 growth stages; CONTAINS InterPro DOMAIN/s: NADH:ubiquinone/plastoquinone oxidoreductase, chloroplast chain 5, C-terminal (InterPro:IPR002128), NADH-plastoquinone oxidoreductase, chain 5 (InterPro:IPR003945), NADH-plastoquinone oxidoreductas…	0			0.898		0.871					0.727585	0.829037	0.796068	0.771327	0.872152	1.37161	0.16068	0.247673	0.269535	0.044976	0.223895	0.306622	0.663588	0.608489	0.0601619	0.556512	0.652167	0.326749	0.133982	0.28082	0.359436	0.250998	0.0483832	0.434072	0.336276	0.625302	0.270579
Solyc01g017220.2.1	ME0	0	ATP synthase epsilon chain, chloroplastic (AHRD V3.3 *** A0A1U8QCD5_CAPAN)	IPR020546	PF02823	ATCG00470.1	79.1	1e-33	114	ATP synthase epsilon chain	ATPase epsilon subunit	ATP synthase epsilon chain (ATPE); FUNCTIONS IN: hydrogen ion transporting ATP synthase activity, rotational mechanism; INVOLVED IN: cellular respiration, mitochondrial ATP synthesis coupled proton transport; LOCATED IN: proton-transporting ATP synthase complex, thylakoid, chloroplast thylakoid membrane, chloroplast; EXPRESSED IN: 24 plant structures; EXPRESSED DURING: 13 growth stages; CONTAINS …	0			0.91		0.879					11.8619	13.3124	11.3116	7.35737	10.3924	9.63362	4.73172	3.13235	4.9073	2.90149	2.73255	3.57389	3.52153	2.2621	3.41171	3.06393	2.91268	2.57301	1.95066	3.05788	3.48584	1.26906	2.24492	1.90641	1.93094	1.96472	1.26478
Solyc01g017870.2.1	ME6	1	Unknown protein	NA	NA	NA	NA	NA	NA	NA	NA	NA	0										0.662043	0.591409	0.883229	2.67395	1.8987	1.94187	1.84743	1.41999	1.00812	0	0.044779	0.0888629	0.339233	0.184797	0.137565	0.23581	0.27942	0.186714	0	0	0	0	0	0	0	0	0
Solyc01g018010.2.1	ME0	0	Unknown protein	NA	NA	NA	NA	NA	NA	NA	NA	NA	0	End									0.472888	0.413986	0.3254	0.267395	0.324168	0.18494	0.323299	0.137418	0.183295	0.22488	0.223895	0.31102	0.678466	0.508191	0.366841	0.613107	0.27942	0.466785	0	0.134214	0.134755	0.134487	0.0891035	0.177716	0.136698	0.275524	0.274653
Solyc01g018015.1.1	ME4	1	acidic leucine-rich nuclear phosphoprotein 32 family member E-like (AHRD V3.3 --* XP_010327604.1)	NA	NA	NA	NA	NA	NA	NA	NA	NA	1	End									0.0945775	0.236564	0.278914	0.320874	0.185239	0.18494	0.230928	0.137418	0.0916473	0	0	0	0	0	0	0	0.0465701	0.0466785	0	0.0447379	0.0449183	0	0	0.0444291	0	0	0
Solyc01g020150.3.1	ME1	0	Glycosyltransferases (AHRD V3.3 *-* K4D5Z0_SOLLC)	NA	NA	NA	NA	NA	NA	NA	NA	NA	0			0.808	0.911	0.844					2.54815	2.60072	3.30458	2.39431	1.54513	2.3584	3.5386	4.81691	3.50698	10.8868	13.4174	12.8906	3.98012	2.94081	4.24948	3.71448	3.39314	3.58435	0.828615	0.955601	0.667756	0.839737	0.709754	0.507692	0.700028	0.738313	0.444343
Solyc01g020170.2.1	ME5	1	bHLH transcription factor 074	NA	NA	AT1G49770.1	32.71	5e-38	137	basic helix-loop-helix (bHLH) DNA-binding superfamily protein	Encodes a member of the basic helix loop helix family of transcription factors. Loss of RGE1 function causes shriveled seeds that contain small embryos. The cuticle in the embryos does not develop normally, possible due to the adeherence of the endosperm to the developing embryo. RGE1 is expressed in the endosperm surrounding region which directly surrounds the developing embryo, however it exert…	RETARDED GROWTH OF EMBRYO 1 (RGE1); FUNCTIONS IN: DNA binding, sequence-specific DNA binding transcription factor activity; INVOLVED IN: embryo development, regulation of transcription; LOCATED IN: nucleus; EXPRESSED IN: endosperm; CONTAINS InterPro DOMAIN/s: Helix-loop-helix DNA-binding domain (InterPro:IPR001092), Helix-loop-helix DNA-binding (InterPro:IPR011598); BEST Arabidopsis thaliana prot…	1										1.63718	1.04431	1.37812	0.223061	0.0481622	0.194511	0.242936	0.127799	0	0	0	0	0	0	0	0	0	0	0.0439863	0	0	0	0	0	0	0	0
Solyc01g020320.3.1	ME1	0	hypothetical protein (AHRD V3.3 *** AT2G20480.1)	NA	NA	NA	NA	NA	NA	NA	NA	NA	0			0.854		0.813					8.70113	7.68831	8.64634	6.04312	7.17801	5.36326	4.15671	4.16835	3.66589	4.63253	3.98533	3.90997	10.5162	9.56323	9.17101	9.71538	8.01005	7.09513	2.41925	2.41585	2.42559	2.24145	1.91573	1.64388	1.50367	2.15827	2.243
Solyc01g020357.1.1	ME2	0	Unknown protein	NA	NA	NA	NA	NA	NA	NA	NA	NA	0										0.851198	0.827972	1.3016	0.427832	0.370478	0.416115	0.369485	0.274836	0.458237	0.044976	0.089558	0.177726	0.0484618	0.0923983	0.229275	0.0943241	0.23285	0.140035	0.439863	0.357903	0.763612	0.179316	0.75738	0.799724	0.865751	0.68881	0.778184
Solyc01g020372.1.1	ME4	1	Transposase (AHRD V3.3 *-* A0A0B4ULM0_ORYSJ)	NA	NA	AT3G05850.1	26.12	2e-29	122	transposable element gene	0	Mutator-like transposase family, has a 1.9e-58 P-value blast match to GB:AAA21566 mudrA of transposon=\MuDR\" (MuDr-element) (Zea mays)"	1	End					0.875	0.887		0.847	1.60796	1.27632	1.24238	0.854915	0.623005	0.532119	0.587158	0.295586	0.46259	0	0	0	0.0610619	0.0511887	0	0	0.0931401	0.140035	0	0	0	0	0	0.0572691	0	0.0590999	0
Solyc01g020495.1.1	ME8	0	Unknown protein	NA	NA	NA	NA	NA	NA	NA	NA	NA	0			0.926	0.885	0.95	0.863	0.873		0.877	3.07377	3.25275	3.62589	2.51351	3.75109	3.88374	4.06434	3.20642	3.80336	2.87847	3.17931	2.31044	4.16772	4.34272	5.08991	4.90485	3.12019	3.73428	5.49829	5.59223	5.97414	11.0279	8.9549	7.19752	10.8447	6.56666	8.972
Solyc01g020500.2.1	ME2	0	Unknown protein	NA	NA	NA	NA	NA	NA	NA	NA	NA	1	Em									0.0945775	0.473127	0.418371	0.53479	0.231549	0.323645	0.138557	0.22903	0.137471	0.179904	0.403011	0.266589	0.290771	0.415792	0.458551	0.424459	0.0931401	0.233392	0.307904	0.536854	0.26951	0.313803	0.490069	0.399862	0.182263	0.183683	0.228878
Solyc01g020521.1.1	ME12	1	Unknown protein	NA	NA	NA	NA	NA	NA	NA	NA	NA	1	End									0.0945775	0.236564	0	0.320874	0.370478	0.18494	0.138557	0.320642	0.229118	0	0.044779	0.133294	0.0484618	0.0461992	0.0458551	0	0.0465701	0	0	0	0.0449183	0	0.0445517	0	0.0455658	0	0
Solyc01g020522.1.1	ME4	1	Unknown protein	NA	NA	NA	NA	NA	NA	NA	NA	NA	0	End					0.824	0.858		0.803	0.0945775	0.177423	0.185943	0.160437	0.138976	0.323738	0.415671	0.137418	0.229118	0	0	0	0.0969237	0	0	0.188648	0.0931401	0.140035	0.0439863	0	0	0	0	0	0	0.0918414	0.0457755
Solyc01g020526.1.1	ME8	0	Pectate lyase (AHRD V3.3 *-* A0A2G3B368_CAPCH)	NA	NA	NA	NA	NA	NA	NA	NA	NA	0			0.976	0.83	0.944					0.817954	1.08772	1.62021	1.65341	1.53239	1.60644	1.2296	0.826524	1.01582	0.755463	0.732002	0.805676	1.22773	0.630388	1.27097	1.17264	1.40004	0.687994	0.20656	0.342021	1.02908	0.562425	0.555694	0.610989	0.63013	0.618506	0.763948
Solyc01g020528.1.1	ME8	0	4-hydroxy-3-methylbut-2-enyl diphosphate reductase, chloroplastic (AHRD V3.3 *-* A0A2G3CTC6_CAPCH)	NA	NA	NA	NA	NA	NA	NA	NA	NA	0			0.961	0.87	0.947		0.839			4.56076	5.3241	4.45468	2.90353	3.04765	3.46495	2.34609	1.9872	2.64022	1.15665	1.97699	2.52637	3.2387	3.62936	2.69091	2.48723	2.17561	1.90518	1.5847	1.93196	2.43695	0.739768	1.40351	1.63201	1.58806	1.64993	1.39657
Solyc01g021685.1.1	ME0	0	E3 ubiquitin protein ligase DRIP2 (AHRD V3.3 *-* A0A2G2X5V3_CAPBA)	NA	NA	NA	NA	NA	NA	NA	NA	NA	1	End					-0.942				0.331021	0.177423	0.139457	0.802185	0.509407	0.27741	0.692785	0.412254	0.733179	0.044976	0.134337	0.0444315	0	0	0.0917101	0	0.0465701	0.0466785	0.0439863	0.223689	0.179673	0.672435	0.400966	0.311004	0.683488	0.780652	0.686633
Solyc01g021690.1.1	ME0	0	E3 ubiquitin protein ligase DRIP1-like (AHRD V3.3 *-* XP_025888788.1)	NA	NA	NA	NA	NA	NA	NA	NA	NA	1	End					-0.942				0.0945775	0.236564	0.0929714	0.213916	0.231549	0.46235	0.369485	0.45806	0.229118	0	0.044779	0.0444315	0	0	0.0458551	0	0.0465701	0	0	0.0894757	0.179673	0.224145	0.222759	0.133287	0.501224	0.367365	0.366204
Solyc01g021720.1.1	ME2	0	Unknown protein	NA	NA	NA	NA	NA	NA	NA	NA	NA	1							0.936		0.937	0.141866	0.0591409	0.0464857	0.160437	0.0463098	0.18494	0	0.091612	0.137471	0.314832	0.134337	0.0888629	0.145386	0.0923983	0.229275	0.141486	0.23285	0.326749	0.175945	0.0447379	0.0449183	0.179316	0	0.0888582	0.501224	0.413286	0.686633
Solyc01g021730.2.1	ME4	0	NAC domain-containing protein (AHRD V3.3 *-* A0A2U1NIJ0_ARTAN)	IPR003441	PF02365	NA	NA	NA	NA	NA	NA	NA	0							0.881		0.908	1.56053	0.118282	0.278914	1.17654	0.185239	0.138705	0.831341	2.15288	0.595708	0.494737	0.537348	0.31102	3.87695	6.46788	5.04406	3.30134	4.23787	2.42728	0.131959	0.0447379	0.134755	0.089658	0.0445517	0.0444291	0	0.275524	0.228878
Solyc01g022780.1.1	ME4	1	fibril-forming collagen alpha chain-like (AHRD V3.3 *-* XP_022866881.1)	NA	NA	NA	NA	NA	NA	NA	NA	NA	1	End						0.852		0.82	0.236444	0.177423	0.185943	0.160437	0.0463098	0	0.0461856	0	0.0916473	0	0.134337	0.0888629	0.0969237	0.0461992	0.366841	0	0	0.093357	0.0879727	0.0894757	0.224592	0	0.0445517	0.0444291	0.0911317	1.51538	0.183102
Solyc01g022785.1.1	ME4	1	Unknown protein	NA	NA	NA	NA	NA	NA	NA	NA	NA	1	End									0.283733	2.83876	0.464857	0.320874	0.0926195	0.27741	0.138557	0	0.274942	0	0.089558	0.177726	0.0484618	0.0923983	3.02643	0.141486	0.0931401	0.0466785	0	0.134214	0.0898367	0.044829	0.222759	0.311004	0.136698	0.321445	0.0457755
Solyc01g028807.1.1	ME1	1	Unknown protein	NA	NA	NA	NA	NA	NA	NA	NA	NA	0	SC									0.851198	0.591409	0.604314	1.55089	1.75977	3.00528	4.46865	4.21351	6.64494	10.591	9.89696	19.0229	44.6497	38.5433	35.3185	32.1533	54.4422	46.8994	0.0439863	0.0894757	0.134755	0.224145	0.0891035	0.229476	0.0455658	0.183683	0.183102
Solyc01g033995.1.1	ME4	1	Flavin-containing monooxygenase (AHRD V3.3 *-* A0A2G2V7T6_CAPBA)	NA	NA	NA	NA	NA	NA	NA	NA	NA	1	End						0.885	0.811	0.884	2.64524	1.46084	2.01102	2.42377	2.59983	2.42424	3.00322	2.42025	2.3469	0.18755	0.0547647	0.0492745	0	0.0461992	0.0507157	0	0	0.0466785	0	0.0684937	0.0985059	0	0	0	0	0	0
Solyc01g034040.1.1	ME4	1	Transposase, Ptta/En/Spm (AHRD V3.3 *-* A0A2U1KQG6_ARTAN)	NA	NA	NA	NA	NA	NA	NA	NA	NA	0	End						0.929		0.912	2.83501	2.69186	3.23824	3.57309	5.19818	5.35864	3.17	2.93983	3.58121	0.197805	0	0.321284	0.0491888	0.173062	0.0560349	0	0	0.296735	0	0.154704	0.355034	0.134487	0.101533	0.150215	0	0.120955	0.059737
Solyc01g044340.3.1	ME0	0	RBR-type E3 ubiquitin transferase (AHRD V3.3 *-* A0A2G3AIF0_CAPAN)	NA	NA	AT2G31510.2	42.28	1e-22	93.6	NA	NA	NA	0		0.811	0.868		0.829					2.45902	2.06993	2.37077	5.40138	4.7236	3.74504	4.61856	3.61867	4.71984	0.944497	1.43293	1.15522	2.32617	3.32634	3.07229	2.59391	2.3285	2.47396	0.703781	0.536854	0.673775	1.25521	0.846483	0.844153	0.637922	1.46946	1.37327
Solyc01g044551.1.1	ME12	1	Cytochrome P450 (AHRD V3.3 *-* A0A200Q4B5_9MAGN)	NA	NA	NA	NA	NA	NA	NA	NA	NA	1	End							-0.836		1.56408	1.12847	0.836604	8.26405	5.6089	7.56692	15.9626	17.7784	18.0663	1.30102	3.05133	1.86883	2.82833	1.81942	2.67574	1.98024	3.54412	3.60003	1.22924	1.20801	1.809	0.44829	0.401233	2.0815	0.724451	0.734731	1.18668
Solyc01g044556.1.1	ME2	1	TPX2 (targeting protein for Xklp2) protein family (AHRD V3.3 --* AT4G32330.4)	NA	NA	NA	NA	NA	NA	NA	NA	NA	0			0.856		0.836		0.886		0.874	0.945775	1.24196	1.20863	0.962621	1.38929	1.06341	1.93984	1.87805	1.46636	1.1244	0.985138	0.888629	1.35693	1.70937	1.14638	2.12229	1.64681	1.47831	1.09966	0.984233	1.08069	1.16555	1.06924	1.82159	1.82263	1.90139	2.0599
Solyc01g049770.3.1	ME2	1	Unknown protein	NA	NA	NA	NA	NA	NA	NA	NA	NA	0			0.95	0.858	0.975		0.939		0.901	7.84993	8.45715	6.74043	4.0644	5.09407	4.16115	4.34145	3.93932	3.62007	3.68804	3.35842	4.53201	4.36157	5.3129	5.22748	5.70661	5.35556	6.48831	2.50722	3.53429	3.63838	3.76564	3.29683	3.5099	5.69573	6.52074	7.59873
Solyc01g049880.3.1	ME1	0	Unknown protein	NA	NA	NA	NA	NA	NA	NA	NA	NA	0								-0.813		2.75017	3.32112	3.67716	2.34291	3.11396	3.09123	3.34837	3.46646	4.73198	3.1951	2.6403	3.17138	4.33617	5.09124	8.05279	4.73601	7.03105	5.5279	23.573	22.3164	21.0196	27.8307	32.8297	33.9785	37.2622	36.0656	43.417
Solyc01g049920.2.1	ME5	1	Unknown protein	NA	NA	NA	NA	NA	NA	NA	NA	NA	0										2.31715	2.30649	2.6032	0.695227	1.20405	0.785995	0.554228	0.137418	0.595708	0.134928	0.179116	0.31102	0.339233	0.508191	0.366841	0.377296	0.32599	0	0.131959	0.0894757	0.0898367	0.134487	0.0891035	0.133287	0.273395	0.0918414	0.091551
Solyc01g056370.3.1	ME4	1	Unknown protein	NA	NA	NA	NA	NA	NA	NA	NA	NA	0	End						0.992	0.857	0.982	1.37137	1.36024	1.48754	2.0322	2.08394	1.61823	1.75505	1.14515	1.09977	0.0899521	0.223895	0	0.0484618	0	0.0458551	0.141486	0.0931401	0.233392	0	0.0894757	0.0449183	0	0	0.133287	0	0	0
Solyc01g056480.3.1	ME2	0	Unknown protein	NA	NA	NA	NA	NA	NA	NA	NA	NA	0			0.97		0.943					1.98613	1.83337	1.85943	1.23002	2.40811	1.89564	1.52413	1.46579	1.64965	1.48421	1.16425	1.37738	1.26001	1.70937	2.10933	2.31094	1.53681	1.58707	1.40756	1.70004	1.16788	2.24145	2.00483	1.68831	2.05046	2.80116	2.65498
Solyc01g056610.1.1	ME0	0	Unknown protein	NA	NA	NA	NA	NA	NA	NA	NA	NA	0						-0.942				0.614754	1.00539	1.627	1.12306	1.62084	1.38705	1.52413	1.92385	1.7413	0.899521	0.940359	0.666472	1.69616	0.923983	1.19223	1.55635	0.977971	0.746856	1.14364	1.47635	1.4823	0.717264	0.579173	0.844153	0.956883	0.780652	0.503531
Solyc01g056653.1.1	ME4	1	Unknown protein	NA	NA	NA	NA	NA	NA	NA	NA	NA	1	End					0.83				0.0945775	0.0591409	0.0464857	0	0	0.138705	0.230928	0.091612	0.137471	0	0	0	0.0484618	0	0	0.0471621	0.0465701	0	0	0	0.0449183	0.044829	0	0.0888582	0.0911317	0.183683	0.091551
Solyc01g056657.1.1	ME4	1	Unknown protein	NA	NA	NA	NA	NA	NA	NA	NA	NA	1	End					0.827				0.189155	0.0591409	0.139457	0.160437	0.277859	0.508585	0.277114	0.137418	0.183295	0.044976	0.044779	0.0444315	0.0484618	0.0461992	0	0.0471621	0.0931401	0.0466785	0	0	0	0	0	0.133287	0.136698	0	0.0457755
Solyc01g056730.3.1	ME2	1	Unknown protein	NA	NA	NA	NA	NA	NA	NA	NA	NA	0		0.833	0.867		0.852		0.912		0.859	0.567465	1.06454	0.511343	1.0161	0.463098	0.924701	0.923713	0.68709	1.05394	0.314832	0.44779	0.266589	0.145386	0.230996	0.412696	0.23581	0.0465701	0.466785	0.791754	0.357903	0.449183	1.03107	0.623724	0.755295	1.27584	1.46946	1.78524
Solyc01g056750.1.1	ME2	1	Zinc finger, CCHC-type (AHRD V3.3 *-* A0A2U1PD96_ARTAN)	NA	NA	NA	NA	NA	NA	NA	NA	NA	0			0.947		0.944		0.858		0.805	1.37137	1.24196	1.67349	0.748706	1.06512	0.970936	0.923713	0.549672	1.19142	0.359808	0.179116	0.444315	0.193847	0.0923983	0.18342	0.23581	0.18628	0.280071	0.83574	0.357903	0.718693	1.12073	1.02469	0.933011	1.04801	1.19394	1.73947
Solyc01g056770.1.1	ME2	0	Unknown protein	NA	NA	NA	NA	NA	NA	NA	NA	NA	0	Em		0.9	0.81	0.913					0.803909	0.591409	1.06917	0.427832	0.555717	0.231175	0.230928	0.274836	0.183295	0.0899521	0.134337	0.177726	0.0969237	0.0923983	0	0.0471621	0.23285	0	0.131959	0.0894757	0.224592	0.268974	0.311862	0.266575	0.273395	0.367365	0.503531
Solyc01g056790.3.1	ME0	0	Exostosin-like protein (AHRD V3.3 *-* A0A2U1QBT5_ARTAN)	NA	NA	NA	NA	NA	NA	NA	NA	NA	0	Em									1.7024	1.95165	1.11566	1.49741	1.75977	1.24835	0.923713	1.23676	1.42053	0.674641	0.671685	0.933061	0.823851	0.600589	0.596116	0.943241	0.745121	0.93357	1.45155	1.87899	2.42559	1.03107	1.02469	1.02187	0.865751	0.68881	0.823959
Solyc01g056830.3.1	ME2	0	Syntaxin (AHRD V3.3 *-* A0F0A7_NICBE)	NA	NA	NA	NA	NA	NA	NA	NA	NA	0		0.942								2.79004	2.8979	2.04537	2.51351	2.40811	2.03434	1.43175	1.32837	1.28306	0.719617	1.34337	0.799766	1.98694	1.89417	1.3298	1.13189	1.25739	1.44703	0.747768	0.492117	0.943285	3.18286	3.74235	2.26588	3.64527	3.30629	3.66204
Solyc01g057160.1.1	ME4	0	Unknown protein	NA	NA	NA	NA	NA	NA	NA	NA	NA	1	End									0.993064	1.00539	0.511343	0.374353	0.509407	0.46235	0.323299	0.366448	0.595708	0.179904	0.223895	0.266589	0.339233	0.600589	0.320986	0.565945	0.32599	0.233392	0	0.0447379	0	0.044829	0	0.0888582	0.0911317	0.137762	0.137327
Solyc01g057165.1.1	ME10	1	Unknown protein	NA	NA	NA	NA	NA	NA	NA	NA	NA	1		0.896	0.889		0.861	0.819				1.37137	0.768831	1.06917	2.67395	2.22287	3.19022	5.26516	5.90897	6.87355	4.00287	3.13453	3.1102	18.7547	11.7808	12.1516	14.9975	17.6035	17.4578	87.5768	89.2521	72.3185	123.504	163.995	170.252	156.154	149.472	186.764
Solyc01g057255.1.1	ME2	0	DEAD-box ATP-dependent RNA helicase 8-like (AHRD V3.3 --* XP_021838650.1)	NA	NA	NA	NA	NA	NA	NA	NA	NA	1	End									0.174401	0.0825607	0.0728896	0.106958	0.0926195	0.172087	0.0461856	0.126241	0.0916473	0.044976	0.089558	0.0888629	0.290771	0	0.0806591	0.329663	0.238625	0.140689	0.0896881	0.174567	0.223559	0.0897028	0.0445517	0.0888582	0.135604	0.183637	0
Solyc01g057430.3.1	ME0	0	Acetyl-coenzyme A carboxylase carboxyl transferase subunit alpha, chloroplastic (AHRD V3.3 *-* A0A2G2W5S4_CAPBA)	IPR001095	PF03255	NA	NA	NA	NA	NA	NA	NA	1										0.993064	1.24196	0.836743	0.427832	0.138929	0.46235	0.138557	0.137418	0.229118	0.134928	0.044779	0.133294	0	0.184797	0.18342	0.0471621	0	0.093357	0.0879727	0	0.0898367	0.044829	0.0891035	0.133287	0.0911317	0.0918414	0.228878
Solyc01g057440.3.1	ME2	0	Unknown protein	NA	NA	NA	NA	NA	NA	NA	NA	NA	0			0.909		0.896		0.834		0.8	0.283733	0.295704	0.3254	0.374353	0.138929	0.508585	0.369485	0.22903	0.687355	0.314832	0.44779	0.355452	0.53308	0.55439	0.596116	0.518783	0.791691	0.886891	0.395877	0.447379	0.718693	1.0759	0.445517	0.355433	1.54924	0.918414	1.46482
Solyc01g057600.3.1	ME5	1	Unknown protein	NA	NA	NA	NA	NA	NA	NA	NA	NA	0										0.898486	1.47852	0.929714	0.427832	0.370478	0.64729	0.277114	0	0.0458237	0	0	0.0444315	0	0.0923983	0.137565	0.0943241	0.18628	0.0466785	0	0.0894757	0.0449183	0	0	0	0.0911317	0.0459207	0.137327
Solyc01g057610.1.1	ME4	1	Unknown protein	NA	NA	NA	NA	NA	NA	NA	NA	NA	1	End									0	0.0591409	0	0.106958	0.0463098	0.0924701	0	0.091612	0	0	0	0	0	0.0461992	0	0	0	0	0	0.0447379	0	0	0	0	0	0	0
Solyc01g057703.1.1	ME4	1	ATP-dependent DNA helicase (AHRD V3.3 *-* A0A2K3NWY8_TRIPR)	IPR025476	PF14214	NA	NA	NA	NA	NA	NA	NA	1	End					0.865				0.189155	0.236682	0.185943	0.492006	0.416834	0.416115	0.508042	0.193851	0.50406	0	0.089558	0	0.0969237	0	0	0.0471621	0.0931401	0.0466785	0.0439863	0.0894757	0.0898367	0	0	0.0444291	0.0455658	0	0.0457755
Solyc01g057705.1.1	ME4	1	histidine--tRNA ligase, chloroplastic/mitochondrial (AHRD V3.3 *-* A0A2I4EMG2_9ROSI)	NA	NA	NA	NA	NA	NA	NA	NA	NA	1	End								0.83	0.141866	0.0591409	0.0929714	0.106958	0.277859	0.046235	0.138557	0.274836	0.0916473	0	0.044779	0	0.0969237	0	0	0.282972	0.0931401	0	0.0439863	0.0894757	0.269645	0.044829	0.133655	0.0888582	0.0455658	0.0459207	0
Solyc01g057785.1.1	ME4	1	Unknown protein	NA	NA	NA	NA	NA	NA	NA	NA	NA	1	End						0.881		0.857	0.331021	0.413986	0.139457	0.106958	0.0926195	0.18494	0	0.091612	0.0458237	0	0.089558	0.0444315	0.0484618	0.0923983	0	0.0471621	0.27942	0	0	0	0	0	0	0.0444291	0.0455658	0.137762	0.091551
Solyc01g057853.1.1	ME0	0	Unknown protein	NA	NA	NA	NA	NA	NA	NA	NA	NA	0				0.805	0.845					1.37137	1.65594	0.883229	1.44393	1.15774	1.01717	0.831341	0.824508	0.687355	0.359808	0.626906	0.933061	0.630004	0.508191	0.458551	0.801755	1.02454	0.560142	0.0879727	0.178951	0.26951	0.179316	0.0445517	0.177716	0.227829	1.05618	0.732408
Solyc01g057855.1.1	ME7	0	Unknown protein	NA	NA	NA	NA	NA	NA	NA	NA	NA	1	Em			0.897						0.189155	0.354845	0.0929714	0.123643	0.0463098	0	0.715831	1.05381	1.25616	0.044976	0.044779	0.0444315	0.0484618	0	0	0.0471621	0	0	3.27879	3.70309	4.78358	0.792173	1.01039	2.2107	0.277633	0.183683	0.140348
Solyc01g057857.1.1	ME7	1	Peptidyl-prolyl cis-trans isomerase PASTICCINO1 (AHRD V3.3 *-* A0A2G2Y582_CAPAN)	IPR003653	PF02902	NA	NA	NA	NA	NA	NA	NA	1	Em			0.958						0.302222	0.449234	0.517154	0.436067	0.261558	0.467714	0.630526	1.73861	2.06811	0.0530717	0.0442864	0.0679801	0.20194	0.0968334	0.541961	0.0616408	0.0516928	0.093357	3.50549	7.77374	7.36458	0.469046	1.63897	3.42295	0.680116	0.272815	0.344735
Solyc01g057903.1.1	ME4	1	Unknown protein	NA	NA	NA	NA	NA	NA	NA	NA	NA	1	End						0.939		0.905	0.0472888	0	0.139457	0.213916	0.509407	0.323645	0.230928	0.137418	0.229118	0	0.044779	0.0444315	0	0	0	0	0	0	0	0	0	0	0	0	0	0	0
Solyc01g057907.1.1	ME4	1	PttA' (AHRD V3.3 *-* O22369_PETHY)	IPR004252	PF03004	NA	NA	NA	NA	NA	NA	NA	1	End						0.933		0.892	0.851198	0.926087	0.627557	1.42206	2.02994	1.84972	1.66268	1.92573	1.49729	0	0.223895	0	0.0969237	0	0.0917101	0	0.23285	0.227137	0.0879727	0.0897889	0.314428	0.044829	0.0445517	0.133287	0.0455658	0.0459207	0
Solyc01g058003.1.1	ME4	0	Reverse transcriptase (AHRD V3.3 *-* Q8W452_BRANA)	IPR000477	PF00078	NA	NA	NA	NA	NA	NA	NA	1	End									0.259804	0	0.278914	0.521259	0.107763	0.70379	0.574549	0	0.277325	0	0.223895	0	0	0.175926	0	0.141392	0.13971	0.233392	0.0439863	0	0.314428	0.179316	0	0.152303	0.392823	0.0881218	0.137327
Solyc01g058200.3.1	ME2	1	Unknown protein	NA	NA	NA	NA	NA	NA	NA	NA	NA	0			0.862		0.812		0.82			2.11896	2.41295	1.92367	0	1.64988	0.65552	0.548778	0.462045	0	0	0	0	1.81422	0.985382	0.739	0.498173	0	0.34206	0	0.573763	0.608329	0	0	0.649687	0.269978	0	0.489294
Solyc01g058400.3.1	ME2	0	Transcription factor (AHRD V3.3 *-* A0A1U8FBH1_CAPAN)	NA	NA	NA	NA	NA	NA	NA	NA	NA	1			0.843		0.851		0.848			0.0945775	0.473127	0.0464857	0.695227	0.602027	0.322767	0.600413	0.274836	0.0916473	0.404784	0.089558	0.133294	0.484618	0.323394	0.458413	0.707431	0.512271	0.560048	0.527836	0.581592	0.494102	1.88282	1.91573	1.59945	2.55169	2.4338	2.38033
Solyc01g058470.1.1	ME2	0	Unknown protein	NA	NA	NA	NA	NA	NA	NA	NA	NA	0			0.861		0.852		0.806			2.17528	3.07533	3.20751	1.97872	2.08394	1.94187	2.12454	1.5116	2.24536	2.0689	2.64196	2.3993	3.24694	3.09534	2.20104	3.53715	3.35304	3.0341	1.89141	2.41585	2.60526	1.16555	1.292	1.3773	2.05046	2.25011	2.0599
Solyc01g058673.1.1	ME6	0	Unknown protein	IPR025724	PF13976	NA	NA	NA	NA	NA	NA	NA	0						-0.85				3.16835	3.31189	4.13723	4.38528	4.16788	3.42139	4.15671	3.48126	5.13225	0.494737	0.537348	0.355452	0.726928	0.369593	0.596116	2.26378	2.37507	2.19389	0.131959	0.402641	0.359347	0.672435	0.623724	0.311004	0.820185	1.01026	0.778184
Solyc01g059740.1.1	ME5	1	ninja-family protein AFP3-like (AHRD V3.3 *** XP_019067583.1)	NA	NA	NA	NA	NA	NA	NA	NA	NA	1										1.66438	2.60669	2.95779	0.267395	0.673946	0.399517	0	0.091612	0	0	0.044779	0	0	0	0	0	0	0	0	0	0	0	0	0	0.0455658	0	0
Solyc01g059760.3.1	ME11	1	sentrin-specific protease 2-like isoform X1 (AHRD V3.3 --* XP_024160256.1)	NA	NA	NA	NA	NA	NA	NA	NA	NA	1	End						-0.918		-0.898	3.51147	3.88378	3.28654	1.25793	0.788563	1.23041	0.585772	0.247627	0.598457	0.629665	0.887251	0.133294	0.765503	0.831585	0.687826	0.471621	0.512271	0.60682	0.131959	0.168617	0.224592	0.044829	0.26731	0.250136	0.0911317	0.0459207	0.0457755
Solyc01g059940.2.1	ME18	1	Plant invertase/pectin methylesterase inhibitor superfamily protein (AHRD V3.3 *-* F4JC28_ARATH)	IPR006501	PF04043	NA	NA	NA	NA	NA	NA	NA	0	End									0.331021	0.236564	0.511343	0.053479	0.0463098	0	0	0	0.0458237	0	0	0	0.0969237	0.0923983	0.0458551	0.23581	0.465701	0.466785	0.0439863	0	0	0	0	0.0444291	0.0911317	0.64289	0.274653
Solyc01g060100.2.1	ME0	0	serine/threonine-protein phosphatase 4 regulatory subunit 3-like (AHRD V3.3 --* XP_004229001.1)	NA	NA	NA	NA	NA	NA	NA	NA	NA	0										0.75662	0.413986	0.557829	0.855663	0.648337	0.970936	1.06227	1.5116	1.09977	0.854545	0.89558	0.844198	1.26001	0.970182	1.37565	1.3677	1.44367	1.307	0.747768	0.805282	0.898367	0.403461	0.311862	0.533149	0.318961	0.459207	0.503531
Solyc01g060160.1.1	ME2	1	Mitochondrial-processing peptidase subunit beta (AHRD V3.3 *-* A0A2G3B7D4_CAPCH)	NA	NA	NA	NA	NA	NA	NA	NA	NA	1			0.825	0.841	0.849		0.884		0.883	0.189155	0.177423	0.232429	0.374353	0.463098	0.55482	0.184743	0.137418	0.549884	0.22488	0.089558	0.177726	0.145386	0.138597	0.320986	0.188648	0.23285	0.420106	0.175945	0.268427	0.224592	0.224145	0.0445517	0.133287	0.227829	0.0459207	0.137327
Solyc01g060240.4.1	ME1	0	Unknown protein	NA	NA	NA	NA	NA	NA	NA	NA	NA	0							-0.814			69.8455	71.5013	70.147	75.1914	87.1087	89.8809	53.9448	45.1189	47.6108	61.1674	62.1085	64.4256	78.4597	70.3613	84.786	88.2402	79.5882	83.1344	1.05567	1.25266	1.88657	10.7141	2.71766	4.48734	23.5575	38.3438	51.9552
Solyc01g060375.1.1	ME4	1	Unknown protein	NA	NA	NA	NA	NA	NA	NA	NA	NA	0	End						0.915		0.906	0.217907	0.118282	0.0456025	0.271031	0.213997	0.12243	0.0923713	0.137555	0	0	0	0	0	0.0461992	0	0	0	0	0	0	0	0	0	0.0444291	0	0	0
Solyc01g060390.1.1	ME4	0	UQ_con domain-containing protein (AHRD V3.3 *-* A0A1Q3CAP2_CEPFO)	NA	NA	NA	NA	NA	NA	NA	NA	NA	0						0.837	0.843		0.836	1.04035	0.532268	0.604314	1.39045	0.833576	1.10964	0.969898	1.05354	0.962297	0.584689	0.44779	0.488746	0.630004	1.20118	1.00881	0.990403	0.838261	1.12028	0.747768	0.492117	1.30263	0.537948	0.490069	0.266575	0.54679	0.826572	0.686633
Solyc01g060490.4.1	ME5	1	GATA transcription factor 23 (AHRD V3.3 *** A0A2G2VJP8_CAPBA)	NA	NA	AT5G49300.1	46.73	3e-23	91.7	GATA transcription factor 16	Encodes a member of the GATA factor family of zinc finger transcription factors.	GATA transcription factor 16 (GATA16); FUNCTIONS IN: sequence-specific DNA binding transcription factor activity; INVOLVED IN: regulation of transcription, DNA-dependent; CONTAINS InterPro DOMAIN/s: Zinc finger, NHR/GATA-type (InterPro:IPR013088), Zinc finger, GATA-type (InterPro:IPR000679); BEST Arabidopsis thaliana protein match is: GATA transcription factor 15 (TAIR:AT3G06740.1); Has 1807 Blas…	0	End					-0.856				5.58007	4.61299	6.97286	1.60437	1.8987	1.66446	0.415671	0.183224	0.458237	0.134928	0.044779	0	0.145386	0.0923983	0.0458551	0	0.0465701	0	0.0439863	0.0447379	0.26951	0.224145	0.490069	0.222146	0.0455658	0.0459207	0
Solyc01g065510.3.1	ME3	0	leucine-rich repeat extensin-like protein 6 (AHRD V3.3 *-* XP_010321602.1)	NA	NA	NA	NA	NA	NA	NA	NA	NA	0			-0.865		-0.838	-0.99				75.7093	79.9585	80.0484	34.9752	40.9841	36.6644	11.454	11.6347	7.69838	11.1091	7.65721	6.93131	12.1639	18.3411	13.7107	5.0935	4.33102	3.54756	10.9086	11.8555	5.74955	10.3107	19.2018	16.0389	10.07	6.38298	5.76771
Solyc01g065647.1.1	ME4	1	WD repeat-containing protein 43 (AHRD V3.3 *-* XP_004231570.1)	NA	NA	NA	NA	NA	NA	NA	NA	NA	1	End						0.933		0.932	0.236444	0.118282	0.371886	0.748706	0.416788	0.46235	0.415671	0.320642	0.50406	0	0	0	0.0484618	0.0461992	0	0	0	0	0	0.0447379	0	0	0	0	0	0	0
Solyc01g065680.2.1	ME8	0	Unknown protein	NA	NA	NA	NA	NA	NA	NA	NA	NA	0							0.802	0.834	0.823	8.98486	9.87653	9.25066	2.13916	2.59335	2.6354	2.2631	1.69482	1.83295	0.539713	0.492569	0.844198	0.920775	0.877784	1.05467	0.565945	1.07111	1.12028	2.63918	2.77375	3.81806	1.61384	1.64841	2.35474	2.09603	2.61748	2.33455
Solyc01g065690.3.1	ME1	1	Heavy metal-associated isoprenylated plant protein (AHRD V3.3 *-* A0A2R6PJM0_ACTCH)	NA	NA	NA	NA	NA	NA	NA	NA	NA	0	SC	-0.915								17.2604	23.5381	29.286	17.0063	22.9696	24.0884	12.8396	5.86317	11.0435	17.1359	14.2845	25.1038	26.654	34.0026	29.118	42.4459	93.047	78.3265	2.33128	2.99744	2.65018	0.627606	1.11379	2.08817	0.227829	0.551048	0.549306
Solyc01g065750.2.1	ME1	1	Unknown protein	NA	NA	NA	NA	NA	NA	NA	NA	NA	0	SC									3.07377	2.48392	2.78914	1.81828	1.71346	1.8494	0.969898	0.91612	0.962297	1.30431	1.20903	0.622041	1.98694	0.785386	1.19223	0.613107	0.745121	0.513463	0	0.0447379	0.0449183	0	0	0	0.0455658	0	0
Solyc01g065960.2.1	ME2	0	gamma-interferon-responsive lysosomal thiol protein (AHRD V3.3 *-* XP_004240418.1)	NA	NA	NA	NA	NA	NA	NA	NA	NA	0	Em		0.859		0.855					0	0.118282	0.0929714	0.106958	0.0926195	0.0947356	0.184743	0.045806	0.137471	0.0899521	0.134337	0	0.387695	0.739187	0.18342	0.0943241	0.0465701	0.0466785	0	0	0	0.179316	0.0891035	0.0444291	0.455658	0.229603	0.41198
Solyc01g066040.2.1	ME5	0	Unknown protein	NA	NA	NA	NA	NA	NA	NA	NA	NA	0										2.54064	1.18495	0.511343	0.160437	0	0.0924701	0	0.045806	0.183295	0.238733	0.179116	0.790702	0.536133	0	0.107255	0.056453	0.812973	0.747603	0	0	0	0	0	0	0	0	0
Solyc01g066160.1.1	ME5	0	Unknown protein	NA	NA	NA	NA	NA	NA	NA	NA	NA	0										2.28282	2.0678	0	0.106958	0.0463098	0.046235	0.0461856	0	0	0.166052	0	0.364516	0.0938706	0	0.351296	0.132195	0.816978	0.326002	0	0	0	0	0	0	0	0	0
Solyc01g066190.1.1	ME0	0	Unknown protein	NA	NA	NA	NA	NA	NA	NA	NA	NA	1	Em									0	0	0.0929714	0	0	0	0	0	0.0458237	0.134928	0.089558	0.31102	0.0484618	0.0923983	0	0.0471621	0.27942	0.326749	0	0	0	0	0.0445517	0	0.683488	1.51538	1.23594
Solyc01g066200.1.1	ME9	1	Unknown protein	NA	NA	NA	NA	NA	NA	NA	NA	NA	0	SC									0	0	0	0.053479	0	0.046235	0	0.045806	0	0.134928	0.134337	0.133294	0.290771	0.230996	0.18342	0.424459	1.62995	1.49371	0	0	0	0	0	0	0	0	0
Solyc01g066290.2.1	ME0	0	Unknown protein	NA	NA	NA	NA	NA	NA	NA	NA	NA	0										0.709331	0.413986	0.278914	0.053479	0	0	0.369485	0.274836	0.412413	1.30431	1.11947	2.4288	0.612606	0.323394	0.320986	3.20084	15.494	19.4992	0	0.0447379	0	0.582777	0	0	2.18716	16.8038	17.1177
Solyc01g066340.4.1	ME2	1	Unknown protein	NA	NA	NA	NA	NA	NA	NA	NA	NA	0			0.943		0.944		0.821	0.824	0.875	2.41173	2.36564	2.83563	1.60437	1.75977	1.75693	1.75505	2.56514	1.7413	1.48421	1.61204	1.51067	3.82849	2.86435	3.164	3.39567	3.53932	3.40753	1.67148	2.14742	1.57214	2.33111	1.47021	1.82159	2.18716	3.03077	2.6092
Solyc01g066490.2.1	ME7	0	Unknown protein	NA	NA	NA	NA	NA	NA	NA	NA	NA	1	Em									0.0472888	0.295704	0	0.320874	0.0463098	0.18494	0.230928	0.45806	0.458237	0.044976	0	0.0444315	0.145386	0.277195	0.320986	0.377296	0.0931401	0.093357	3.51891	4.74221	3.50363	2.42077	4.27697	4.35405	2.27829	1.79091	1.73947
Solyc01g066612.1.1	ME4	1	ATP-dependent DNA helicase (AHRD V3.3 *-* A0A2G3C774_CAPCH)	IPR013955	PF08646	NA	NA	NA	NA	NA	NA	NA	0	End					0.832	0.802			0.101245	0	0.04881	1.15151	0.715856	0.644655	0.425231	0.157618	0.56716	0.155437	0.0465702	0.0531845	0.365548	0.293919	0.248168	0.188743	0.242071	0.141669	0.395745	0.269456	0.746947	0.358767	0.447567	0.476014	0.464908	0.557202	0.508566
Solyc01g066616.1.1	ME4	1	replication protein A 70 kDa DNA-binding subunit B-like (AHRD V3.3 *** A0A2I4FHD9_9ROSI)	NA	NA	NA	NA	NA	NA	NA	NA	NA	0	End									0.316362	0	0.152427	0.632175	1.13885	1.22162	0.141605	0.144014	0.21166	0	0.0540482	0	0	0	0	0	0.0475946	0.0980715	0.0443822	0.246371	0.0453675	0.135563	0.133833	0	0	0	0
Solyc01g066710.4.1	ME1	1	UDP-glucuronic acid decarboxylase 4 (AHRD V3.3 *-* A0A2G2VJP5_CAPBA)	NA	NA	NA	NA	NA	NA	NA	NA	NA	0	SC									0.425599	0.177423	0.836743	2.2996	1.52822	1.15588	2.5864	2.38191	2.5203	3.82296	2.7763	3.02134	5.28234	4.57372	4.95235	4.62188	4.47073	3.26749	0	0	0	0	0	0	0.0455658	0	0
Solyc01g066760.2.1	ME5	1	Unknown protein	NA	NA	NA	NA	NA	NA	NA	NA	NA	0										7.75536	9.63996	5.06694	1.33697	1.66715	1.10964	0.554228	0.320642	0.412413	0.494737	0.179116	0.31102	0.145386	0.739187	0.458551	0.0471621	0.18628	0.326749	0.351891	0.447379	0.628857	0	0	0	0	0.0459207	0
Solyc01g066860.3.1	ME1	1	hypothetical protein (AHRD V3.3 *** AT1G63310.1)	NA	NA	AT1G63310.1	43.57	1e-24	95.5	0	0	unknown protein; BEST Arabidopsis thaliana protein match is: unknown protein (TAIR:AT2G20362.1); Has 78 Blast hits to 77 proteins in 11 species: Archae - 0; Bacteria - 0; Metazoa - 0; Fungi - 0; Plants - 78; Viruses - 0; Other Eukaryotes - 0 (source: NCBI BLink).	0	Em									11.5385	14.8444	9.39012	7.43358	9.72505	8.27607	1.98598	0.732896	2.65777	0.494737	0.403011	0.888629	1.06616	1.43217	0.366841	0.188648	1.16425	0.746856	0.131959	0.223689	0.0449183	0	0	0.0444291	0	0	0
Solyc01g066910.3.1	ME7	0	Bifunctional inhibitor/plant lipid transfer protein/seed storage helical domain containing protein (AHRD V3.3 *** A0A2P5CY45_TREOI)	IPR016140	PF14368	AT5G48485.1	46.99	5e-21	82.8	Bifunctional inhibitor/lipid-transfer protein/seed storage 2S albumin superfamily protein	encodes a putative apoplastic lipid transfer protein that is involved in systemic acquired resistance. Mutants in this gene exhibit wild-type local resistance to avirulent and virulent Pseudomonas syringae, but pathogenesis-related gene expression is abolished in uninoculated distant leaves and fail to develop SAR to virulent Pseudomonas or Peronospora parasitica.	DEFECTIVE IN INDUCED RESISTANCE 1 (DIR1); FUNCTIONS IN: lipid binding, lipid transporter activity; INVOLVED IN: systemic acquired resistance, lipid transport; LOCATED IN: endomembrane system; EXPRESSED IN: 22 plant structures; EXPRESSED DURING: 13 growth stages; CONTAINS InterPro DOMAIN/s: Bifunctional inhibitor/plant lipid transfer protein/seed storage (InterPro:IPR016140), Plant lipid transfer …	0	Em			0.899						2.88461	3.72588	2.97509	0.909142	1.20405	1.38705	0.508042	1.87805	1.23724	0.0899521	0.089558	0.177726	0.0484618	0.0461992	0	0.0471621	0	0	7.91754	8.58967	8.13022	0.089658	0.133655	0.177716	0.0911317	0.0459207	0.274653
Solyc01g066990.1.1	ME2	0	Unknown protein	NA	NA	NA	NA	NA	NA	NA	NA	NA	1	Em									0.189155	0.236564	0.0929714	0.106958	0.324168	0.138705	0.369485	0.183224	0	0.134928	0.044779	0.0888629	0.145386	0.184797	0.27513	0.23581	0.0465701	0.186714	0.131959	0.313165	0.134755	0.224145	0.0891035	0.133287	0.54679	0.229603	0.228878
Solyc01g067160.4.1	ME2	0	AAA+ ATPase domain-containing protein (AHRD V3.3 *-* A0A2U1KZ76_ARTAN)	NA	NA	NA	NA	NA	NA	NA	NA	NA	0			0.811				0.884	0.849	0.876	2.41173	1.89251	1.99889	1.76481	2.17656	2.54293	2.54021	1.78643	1.69548	0.539713	0.626906	0.31102	0.969237	0.970182	0.871246	0.896079	1.30396	1.07361	0.659795	1.20792	2.42559	0.224145	0.356414	0.755295	0.318961	0.137762	0.366204
Solyc01g067250.3.1	ME8	0	Cullin 1 (AHRD V3.3 *-* A0A1J1EDP0_PETHY)	NA	NA	NA	NA	NA	NA	NA	NA	NA	0			0.891		0.863					3.87475	3.67975	3.29156	3.23607	3.2364	2.74863	1.35338	1.43199	1.64644	1.14833	1.14334	0.676114	1.29044	1.65467	1.57439	1.52376	0.998974	0.945333	1.16595	1.26751	1.71597	0.689425	0.990608	1.5265	0.889445	0.465728	0.878157
Solyc01g067370.3.1	ME17	0	TSB	NA	NA	NA	NA	NA	NA	NA	NA	NA	0	Em									0.425599	0.236564	0.511343	0.213916	0.509407	0.46235	0.646599	1.37418	1.32889	0.044976	0.134337	0.0888629	0.0484618	0	0	0.188648	0.32599	0.0466785	0.175945	0.268427	0.673775	0	0	0	0	0	0
Solyc01g067570.3.1	ME2	1	E3 ubiquitin-protein ligase RING1-like (AHRD V3.3 *** A0A2G3BK63_CAPCH)	NA	NA	NA	NA	NA	NA	NA	NA	NA	0			0.98	0.813	0.975		0.954		0.915	19.6721	16.6186	15.3868	12.0862	14.2171	13.6856	12.3778	13.3295	10.6769	9.35502	8.55279	8.39755	15.4593	21.4826	19.4884	22.0718	21.5154	22.9191	6.90586	8.5002	7.95054	9.32443	10.4697	11.8626	17.7251	17.8172	21.9722
Solyc01g067650.2.1	ME10	1	classical arabinogalactan protein 9 isoform X1 (AHRD V3.3 --* XP_006594475.1)	NA	NA	NA	NA	NA	NA	NA	NA	NA	1								-0.833		0	0	0	0	0	0	0	0	0.0458237	0.179904	0.223895	0.488746	5.47619	1.38597	2.70545	5.51796	12.4342	13.5368	3.38695	0.939495	0.224592	70.9643	33.7702	22.6588	121.524	209.352	210.705
Solyc01g067690.4.1	ME2	0	Unknown protein	NA	NA	NA	NA	NA	NA	NA	NA	NA	0		-0.824	-0.845		-0.831	-0.919	-0.844		-0.833	8.89029	10.2905	8.97174	5.56181	5.74241	5.73314	3.78722	4.16835	4.58237	3.46316	3.58232	4.17656	4.84618	4.34272	4.21867	3.82013	3.30647	4.15438	4.75052	5.68171	5.92922	5.46914	5.61352	7.50852	3.55414	1.65314	1.78524
Solyc01g067700.3.1	ME2	0	SCA7, zinc-binding domain protein (AHRD V3.3 *-* X8JJA6_9HOMO)	NA	NA	NA	NA	NA	NA	NA	NA	NA	0		-0.858	-0.9		-0.876	-0.848	-0.833		-0.824	12.9098	13.7798	14.2246	10.268	10.0492	11.8362	10.3918	8.01605	10.7227	3.68804	4.20923	3.64338	6.39696	5.95969	5.04406	6.08391	4.28445	5.69477	9.50105	11.945	13.8798	10.7141	12.5636	12.1291	6.92601	4.36247	4.02824
Solyc01g067895.1.1	ME0	0	Unknown protein	NA	NA	NA	NA	NA	NA	NA	NA	NA	0					0.836		0.892	0.802	0.915	0.898486	0.887113	0.883229	1.0161	0.926195	0.970936	0.600413	0.732896	1.00812	0.269856	0.582127	0.266589	0.436157	0.600589	0.687826	0.660269	0.558841	0.326749	0.395877	0.760544	0.718693	0.268974	0.222759	0.0444291	0.455658	0.413286	0.228878
Solyc01g067910.3.1	ME1	1	Unknown protein	NA	NA	NA	NA	NA	NA	NA	NA	NA	0	SC									1.13493	1.18282	1.25511	0.802185	0.972505	1.01717	1.15464	1.09934	1.46636	4.81244	2.68674	1.42181	8.23851	9.79422	9.35443	5.42364	4.61044	5.22799	0.0879727	0.313165	0.404265	0	0.133655	0.133287	0.0911317	0.0918414	0.274653
Solyc01g067940.2.1	ME1	0	Unknown protein	NA	NA	NA	NA	NA	NA	NA	NA	NA	0			-0.84		-0.849	-0.951	-0.842		-0.829	38.6748	34.7518	31.788	24.5446	25.5536	26.4385	18.9826	20.4187	21.631	67.5149	64.5523	56.5081	91.2028	69.6146	54.5532	50.6485	38.8604	31.3747	15.1084	17.09	12.6323	19.9381	20.9753	22.0616	15.5445	16.7657	14.2283
Solyc01g068040.1.1	ME0	0	Werner Syndrome-like exonuclease (AHRD V3.3 *** A0A2I0WSX7_9ASPA)	NA	NA	NA	NA	NA	NA	NA	NA	NA	0	Em	-0.942								0	0.177423	0.3254	0.427832	0.0926195	0.046235	0.0461856	0.320642	0.0458237	0	0	0	0	0	0	0	0.0465701	0.0466785	0	9.97655	0	0	0.75738	0	0	0	0
Solyc01g068075.1.1	ME13	0	Unknown protein	NA	NA	NA	NA	NA	NA	NA	NA	NA	0	Em	-0.942								0.189155	0.236564	0	0.106958	0.324168	0.231175	0.600413	0.641284	1.00812	0.044976	0.044779	0	0	0	0.0458551	0	0	0	1.62749	2.19216	2.29083	0.134487	0.356414	0.577579	0	0.0459207	0.091551
Solyc01g068190.3.1	ME1	0	high chlorophyll fluorescence 153 (AHRD V3.3 *** AT4G31560.1)	NA	NA	NA	NA	NA	NA	NA	NA	NA	0						-0.831				5.81652	6.91948	5.76423	6.84531	6.1592	5.5482	4.71093	3.98512	5.08643	2.83349	3.17931	2.48816	6.44542	5.6363	4.44794	6.4612	6.14725	5.6481	1.14364	1.96847	1.75181	0.672435	0.712828	0.888582	1.50367	1.46946	1.28171
Solyc01g068305.1.1	ME5	1	Unknown protein	NA	NA	NA	NA	NA	NA	NA	NA	NA	0										3.87768	4.90869	4.18371	3.26222	3.01013	2.35799	0.785156	0.45806	0.274942	0.044976	0.134337	0.133294	0.145386	0.184797	0.229275	0.23581	0.13971	0.140035	0	0	0.0449183	0	0	0	0	0	0
Solyc01g068360.4.1	ME1	0	Leucine-rich repeat protein kinase family protein (AHRD V3.3 *-* A0A2U1Q3K2_ARTAN)	NA	NA	NA	NA	NA	NA	NA	NA	NA	0		-0.803		0.971				-0.825		7.32976	6.38721	7.57717	5.24094	7.03908	6.4729	5.63465	2.70255	4.2616	1.61914	1.65682	3.02134	3.78002	3.09534	4.0811	2.68824	5.49527	4.71453	6.33403	6.30804	9.29809	0.268974	1.24745	2.48803	0.501224	0.551048	0.503531
Solyc01g068510.1.1	ME2	0	protein PELPK1-like (AHRD V3.3 *** XP_025884731.1)	NA	NA	NA	NA	NA	NA	NA	NA	NA	1			0.908		0.941					0.472888	0.65055	0.604314	0.695227	0.694646	0.73976	0.831341	0.824508	0.595708	0	0.223895	0.133294	0.387695	0.184797	0.18342	0.282972	0.18628	0.373428	0.131959	0	0	1.97248	0.490069	0.399862	2.73395	1.1021	2.19722
Solyc01g068560.3.1	ME1	1	protein LNK2 isoform X1 (AHRD V3.3 --* XP_023879322.1)	NA	NA	NA	NA	NA	NA	NA	NA	NA	0		-0.833		0.854		-0.864				20.8543	25.0757	22.9639	18.5037	18.7555	17.5231	14.4561	13.696	14.5719	14.932	11.5978	11.7743	11.7762	17.9253	20.2679	15.0447	13.1793	12.0897	5.67424	7.33701	9.7922	0.358632	0.980138	2.04374	0.182263	0.137762	0.091551
Solyc01g073700.3.1	ME3	0	Unknown protein	NA	NA	NA	NA	NA	NA	NA	NA	NA	0	Em			0.912						9.03215	14.0755	19.1986	5.77573	6.85385	10.1255	2.54021	2.33611	2.19954	0.899521	0.403011	0.933061	1.16308	0.646788	1.10052	0.188648	0.465701	0.793534	5.45431	6.12909	9.52269	0.044829	0.400966	1.68831	0.0455658	0	0
Solyc01g073720.2.1	ME1	0	Transmembrane protein (AHRD V3.3 *** Q8LC91_ARATH)	NA	NA	NA	NA	NA	NA	NA	NA	NA	0						-0.887				3.3575	3.78502	3.71886	3.74353	3.47323	4.34609	3.37155	4.30576	5.13225	5.53205	6.04516	7.50892	23.0678	12.289	5.96116	28.816	43.543	35.5223	0.0439863	0.223689	0.0449183	0.044829	0	0.0444291	0.0455658	0	0.0457755
Solyc01g079120.3.1	ME1	0	Unknown protein	NA	NA	NA	NA	NA	NA	NA	NA	NA	1		0.839				0.954	0.809			0.425599	0.591409	0.6508	0.695227	0.277859	0.231175	0.73897	0.68709	0.595708	0.494737	0.403011	0.222157	0.581542	0.831585	0.596116	0.707431	1.02454	0.840213	0.791754	0.62633	0.988203	1.56902	1.3811	1.46616	1.91377	1.65314	2.51765
Solyc01g079440.1.1	ME0	0	Unknown protein	NA	NA	NA	NA	NA	NA	NA	NA	NA	0			0.818				0.819			1.2768	0.709691	0.929714	0.962621	0.972505	1.10964	1.57031	0.961926	0.595708	0.44976	0.179116	0.222157	0.630004	0.369593	1.23809	0.707431	0.651981	0.466785	0.48385	0.85002	1.03312	0.313803	0.356414	0.577579	0.501224	0.551048	0.595082
Solyc01g079470.4.1	ME15	0	Unknown protein	NA	NA	NA	NA	NA	NA	NA	NA	NA	0	SC									0.945775	0.532268	1.06917	0.481311	0.370478	0.138705	1.01608	1.64902	1.09977	9.08516	6.71685	8.57527	1.11462	1.80177	4.0811	0.282972	0.32599	0.093357	0	0	0.0898367	0	0	0.0888582	0	0	0.0457755
Solyc01g079560.3.1	ME5	1	B3 domain-containing protein (AHRD V3.3 *-* A0A1Q3CJU4_CEPFO)	IPR003340	PF02362	NA	NA	NA	NA	NA	NA	NA	1										1.37137	0.887113	1.9524	0.053479	0.138929	0.138705	0.0923713	0	0	0	0	0	0	0	0	0	0	0	0	0	0	0	0	0	0	0	0
Solyc01g080320.3.1	ME6	1	Unknown protein	NA	NA	NA	NA	NA	NA	NA	NA	NA	0	End					-0.942				1.74968	2.83876	3.02157	5.45485	3.75109	5.96432	8.86764	9.57345	6.9652	0.359808	0.806022	0.577609	0.0484618	0.0461992	0	0.141486	0.0931401	0.140035	0.351891	0.313165	0.898367	0.179316	0.178207	0.177716	0.273395	0	0.091551
Solyc01g080370.3.1	ME0	0	Unknown protein	NA	NA	NA	NA	NA	NA	NA	NA	NA	1	Em									0.236444	0.473127	0.139457	0.267395	0.463098	0.138705	0.554228	0.549672	0.412413	0.22488	0.044779	0.0444315	0	0.230996	0.137565	0.23581	0.13971	0.140035	0.175945	0.402641	0.494102	0.403461	0.311862	0.399862	0.364527	0.183683	0.0457755
Solyc01g080500.2.1	ME14	0	Plant/F10N7-170 protein, putative (AHRD V3.3 *** G7IFN2_MEDTR)	NA	NA	NA	NA	NA	NA	NA	NA	NA	0										330.123	256.139	181.759	143.698	119.201	112.49	150.704	163.573	151.585	467.121	371.307	402.105	689.854	394.772	432.964	348.386	380.757	358.677	25.5561	33.0613	24.6152	12.8659	7.48469	14.1285	11.1636	12.72	14.3277
Solyc01g080890.2.1	ME1	1	hypothetical protein (AHRD V3.3 -** AT1G32460.1)	NA	NA	NA	NA	NA	NA	NA	NA	NA	0			0.84		0.832	-0.958	-0.827		-0.84	24.732	23.6564	28.4957	40.751	39.4096	41.1492	37.5489	36.0493	37.1172	79.2478	69.8552	68.5578	152.17	228.362	182.274	160.54	80.3799	106.754	5.32235	5.77119	7.0971	4.43807	7.26193	8.17496	5.65016	6.24521	8.46847
Solyc01g081185.1.1	ME2	0	Unknown protein	NA	NA	NA	NA	NA	NA	NA	NA	NA	0	Em		0.876		0.888					0.653483	0.709691	0.557829	0.237714	0.463098	0.36988	0.508042	0.352752	0.229118	0.629665	0.537348	0.189678	0.436157	0.640367	0.687826	0.502559	0.465701	0.420106	0	0.431094	0.404265	0.438697	0.332445	0.222146	0.683488	0.626312	0.755616
Solyc01g081230.2.1	ME8	0	Unknown protein	NA	NA	NA	NA	NA	NA	NA	NA	NA	0	Em		0.899		0.887					0.945775	1.3011	1.06917	1.17654	0.648337	0.693525	0.554228	0.366448	0.549884	0.179904	0.089558	0.266589	0.53308	0.461992	0.504406	0.424459	0.18628	0.233392	0.351891	0.223689	0.26951	0.313803	0.178207	0.311004	0.501224	0.367365	0.457755
Solyc01g081420.3.1	ME4	0	Armadillo-type fold (AHRD V3.3 *-* A0A2U1LY20_ARTAN)	NA	NA	NA	NA	NA	NA	NA	NA	NA	0			0.869		0.867					0.993064	1.95165	1.16214	3.90396	3.10275	3.83751	4.98805	4.99285	5.49884	1.25933	1.88072	1.28851	1.89001	1.47837	4.67722	3.91445	2.04908	2.94074	1.45155	1.47635	2.65018	2.73457	1.33655	1.0663	3.69083	3.48997	3.25006
Solyc01g081450.3.1	ME14	0	glycine-rich protein A3 (AHRD V3.3 --* XP_004229538.1)	NA	NA	NA	NA	NA	NA	NA	NA	NA	0						-0.89				46.7686	39.9792	37.6999	58.2921	50.0145	44.663	67.3387	63.0291	58.9751	221.957	216.283	192.211	222.973	192.604	131.558	215.908	261.537	255.705	13.9877	18.8794	19.1352	11.8797	10.336	10.1298	16.4948	18.2764	22.43
Solyc01g081588.1.1	ME4	1	Non-specific lipid-transfer protein (AHRD V3.3 *** A0A2P4M3N9_QUESU)	NA	NA	NA	NA	NA	NA	NA	NA	NA	0	End						0.871		0.841	0	0	0	0	0	0	0	0	0	0	0	0	0	0	0	0.0471621	0	0.280071	0	0	0	0	0	0	0	0	0
Solyc01g081590.4.1	ME4	1	Non-specific lipid-transfer protein (AHRD V3.3 *** A0A2G2XRN2_CAPBA)	IPR016140	PF14368	NA	NA	NA	NA	NA	NA	NA	1	End						0.875		0.833	0	0.0591409	0	0.053479	0	0	0	0	0	0.044976	0	0	0.920775	0.230996	0.18342	1.745	5.77469	7.51524	0	0	0	0.179316	0.178207	0.844153	0.592356	1.88275	1.78524
Solyc01g086660.2.1	ME0	0	Unknown protein	NA	NA	NA	NA	NA	NA	NA	NA	NA	0						-0.942				0.331021	0.236564	0.139457	0.588269	0.138929	0.27741	0.369485	0.595478	0.183295	1.30431	1.7016	1.95498	0.969237	1.10878	0.596116	0.565945	0.27942	0.700177	0.131959	0.402641	0.359347	0	0.0445517	0.0444291	0	0.0459207	0
Solyc01g086670.3.1	ME1	0	Unknown protein	NA	NA	NA	NA	NA	NA	NA	NA	NA	0	SC									1.18222	2.36564	0.464857	0.213916	0.555717	0.138705	0.230928	0.137418	0.687355	3.82296	2.41807	1.42181	1.21155	1.57077	0.550261	0.565945	0.977971	0.513463	0	0.536854	0.0449183	0	0	0	0	0	0
Solyc01g086975.1.1	ME2	0	Unknown protein	NA	NA	NA	NA	NA	NA	NA	NA	NA	0			0.931		0.938		0.968	0.852	0.977	1.37137	0.768831	0.790257	0.962621	0.879886	1.43329	1.24701	1.64902	1.69548	1.25933	1.16425	1.42181	1.0177	0.970182	1.88006	1.50919	1.8628	1.9605	0.307904	0.447379	0.583938	0.762093	0.579173	0.48872	1.68594	1.65314	2.51765
Solyc01g087000.3.1	ME2	0	Unknown protein	NA	NA	NA	NA	NA	NA	NA	NA	NA	0			0.97		0.958		0.96		0.928	1.13493	1.24196	1.627	0.588269	1.06512	1.01717	1.43175	0.732896	1.05394	0.44976	0.806022	1.06636	1.45386	1.20118	1.88006	1.79216	1.30396	1.58707	0.439863	0.671068	0.583938	0.627606	0.356414	0.622008	1.04801	0.505128	0.595082
Solyc01g087020.2.1	ME1	1	Unknown protein	NA	NA	NA	NA	NA	NA	NA	NA	NA	0		-0.933				-0.952				26.9073	27.7962	24.7769	29.3065	28.6657	32.7344	20.9221	18.3682	19.75	35.2612	37.7039	25.1482	14.3932	11.9656	8.52904	12.9224	22.0276	14.7971	1.18763	1.56583	1.30263	1.0759	1.24745	0.755295	0.956883	0.64289	0.961286
Solyc01g087160.2.1	ME1	0	Unknown protein	NA	NA	NA	NA	NA	NA	NA	NA	NA	0				0.938						30.1765	32.6169	30.6351	13.3608	16.973	14.4189	10.8937	8.76475	10.6053	16.6736	13.5293	20.6027	43.2802	26.4955	29.8626	26.5827	18.4342	22.9751	2.57201	3.05434	1.6742	1.50791	1.87768	4.69243	0.605798	0.450344	0.892119
Solyc01g087180.4.1	ME10	1	Expressed protein (AHRD V3.3 *-* AT1G07985.1)	NA	NA	NA	NA	NA	NA	NA	NA	NA	1										0.0472888	0	0	0.160437	0.0463098	0.231175	0.692785	0.549672	0.641531	0.134928	0.223895	0.622041	8.91698	2.07896	1.23809	25.2317	70.1811	80.4737	0.703781	0.62633	0.359347	91.5408	16.6624	11.2406	523.096	1131.58	1327.26
Solyc01g087340.3.1	ME8	0	tRNA-dihydrouridine synthase (AHRD V3.3 *-* A0A2G3AKC9_CAPAN)	NA	NA	NA	NA	NA	NA	NA	NA	NA	0			0.969	0.917	0.984		0.848		0.807	2.26986	1.95165	2.51023	2.19264	2.45442	3.00528	2.86351	2.47352	2.65777	1.1244	1.11947	1.11079	2.42309	2.58715	3.02643	2.16945	2.84077	2.80071	0.879727	0.894757	0.628857	1.30004	0.75738	1.33287	1.18471	1.42354	2.28878
Solyc01g087350.3.1	ME8	0	Unknown protein	NA	NA	NA	NA	NA	NA	NA	NA	NA	0	Em		0.879		0.86					0.614754	1.12368	1.25511	0.374353	0.463098	0.832231	0.138557	0.732896	0.366589	0.539713	0.358232	0.31102	0.436157	1.01638	0.687826	1.03757	0.884831	0.700177	0.351891	0.492117	0.179673	0.224145	0.445517	0.222146	0.364527	0.229603	0.457755
Solyc01g087360.3.1	ME0	0	RING/FYVE/PHD-type zinc finger family protein (AHRD V3.3 *-* A0A2U1QBS4_ARTAN)	NA	NA	NA	NA	NA	NA	NA	NA	NA	0										0.567465	0.591409	0.557829	0.374353	0.792499	0.46235	0.508042	0.318489	0.366589	0.22488	0.134337	0.17346	0.436157	0.323394	0.458551	0.471621	0.37256	0.140035	0.0879727	0.0894757	0.0449183	0.134487	0.178207	0	0.136698	0	0.137327
Solyc01g087570.2.1	ME1	0	hypothetical protein (AHRD V3.3 *-* AT3G57450.1)	NA	NA	NA	NA	NA	NA	NA	NA	NA	0						-0.913				6.2894	6.91948	5.25289	2.51351	2.17656	2.21928	0.73897	1.64902	1.19142	2.47368	3.22409	2.88805	12.2124	7.71526	3.76012	8.11187	7.17179	6.44163	1.53952	2.05794	1.52722	0.493119	0.311862	0.533149	0.410093	0.137762	0.091551
Solyc01g087580.3.1	ME14	0	hypothetical protein (AHRD V3.3 *-* AT3G57450.1)	NA	NA	NA	NA	NA	NA	NA	NA	NA	0										3.68852	1.18282	0.464857	0.802185	0.231549	0.36988	1.89361	1.87805	1.05394	3.91292	2.64196	1.11079	8.77159	3.74213	2.43032	4.85769	4.05159	4.06103	0.0439863	0.268427	0.26951	0.089658	0	0	0	0	0
Solyc01g087860.2.1	ME1	0	Unknown protein	NA	NA	NA	NA	NA	NA	NA	NA	NA	0										4.06683	2.8979	3.43994	3.58309	3.19537	3.00528	2.63258	1.96966	2.47448	2.33875	1.47771	2.08828	5.3308	3.60353	2.98058	5.42364	5.54184	5.04128	0.703781	0.447379	0.314428	0.493119	0.445517	0.666437	0.455658	0.367365	0.228878
Solyc01g087980.4.1	ME14	0	DUF793 domain-containing protein (AHRD V3.3 *** A0A1Q3CNG5_CEPFO)	NA	NA	NA	NA	NA	NA	NA	NA	NA	0										8.22115	3.86693	3.07763	9.82874	4.76991	5.19307	9.55826	17.3948	7.21727	119.689	126.573	103.684	163.898	34.4157	29.9893	18.1174	20.7129	14.0421	3.70251	4.57145	4.81677	1.12566	1.0254	0.848107	0.869305	1.29042	1.23635
Solyc01g088013.1.1	ME4	1	Unknown protein	NA	NA	NA	NA	NA	NA	NA	NA	NA	1		-0.817						-0.825		0.189155	0.473127	0.464857	1.49549	1.20943	0.971814	2.80421	3.42377	2.56613	0.905503	0.671282	0.622041	1.02293	0.949808	1.00881	0.995827	0.961253	0.819487	3.3207	5.9874	4.44691	3.22769	2.04938	2.11167	3.4502	1.30047	1.46523
Solyc01g088017.1.1	ME4	1	Kinesin-like protein (AHRD V3.3 *-* A0A2K3P4G4_TRIPR)	NA	NA	NA	NA	NA	NA	NA	NA	NA	1	End			-0.856	-0.851					0	0	0.048903	0.0548159	0	0.0485468	0.154399	0.365761	0.0475191	0	0.142979	0.0453645	0.468141	0	0	0.264721	0.299725	0.414412	1.84633	2.51991	1.18472	2.29291	1.37259	0.585176	2.61466	0.772845	0.86978
Solyc01g088440.2.1	ME1	0	RING/U-box superfamily protein (AHRD V3.3 *-* A0A2U1LDD8_ARTAN)	NA	NA	NA	NA	NA	NA	NA	NA	NA	0						-0.962				3.45208	2.24735	1.3016	0.962621	0.740956	0.36988	0.785156	0.870314	0.458237	3.05837	2.01505	2.04385	7.41466	2.86435	1.10052	2.26378	1.95594	2.61399	0.175945	0.0894757	0.224592	0.268974	0.0445517	0.0444291	0.227829	0.229603	0.595082
Solyc01g088460.3.1	ME1	0	Unknown protein	NA	NA	NA	NA	NA	NA	NA	NA	NA	0		-0.942				-0.871				12.2005	13.3067	13.2019	8.61011	10.2345	9.47818	5.95795	4.94705	4.62819	2.92344	3.53754	3.59895	4.16772	4.43512	3.164	5.56512	4.14473	5.36803	0.747768	1.34214	2.02132	0.134487	0.846483	0.710866	0.318961	0.413286	0.366204
Solyc01g088680.3.1	ME2	0	Unknown protein	NA	NA	NA	NA	NA	NA	NA	NA	NA	0			0.838				0.82			3.49937	3.31189	2.32429	1.33697	2.77859	1.43329	1.33938	1.28257	1.87877	0.314832	0.582127	0.622041	0.436157	1.29358	1.3298	1.08473	0.41913	0.980248	1.97939	2.46058	2.42559	1.30004	1.60386	2.04374	0.956883	1.1021	1.14439
Solyc01g089857.1.1	ME2	0	histone-lysine N-methyltransferase SETD1B (AHRD V3.3 *-* XP_010325181.1)	NA	NA	NA	NA	NA	NA	NA	NA	NA	0			0.961	0.965	0.97		0.955	0.849	0.931	13.0044	8.45715	9.80849	9.19838	11.6701	9.43195	7.99012	5.81736	5.95708	4.4976	4.38834	3.73224	7.56005	8.45445	7.93293	6.36688	8.19633	8.40213	3.07904	3.93693	3.00953	2.55525	2.71766	2.84346	3.96423	4.17878	4.8522
Solyc01g089880.3.1	ME16	1	PRA1 family protein (AHRD V3.3 *** A0A2G3AMA6_CAPAN)	IPR004895	PF03208	NA	NA	NA	NA	NA	NA	NA	0	End					-0.942				0.141866	0.118282	0.185943	0.106958	0.138929	0	0.0461856	0.137418	0	0.044976	0.44779	0.31102	0	0.0923983	0	0.0471621	0	0.0466785	0.0439863	0.134214	0.0898367	0	0	0	0.0455658	0	0
Solyc01g089890.3.1	ME0	0	PRA1 family protein (AHRD V3.3 *** A0A2G3AMA6_CAPAN)	IPR004895	PF03208	NA	NA	NA	NA	NA	NA	NA	0										0.331021	1.3011	0.232429	0.427832	0.509407	0.27741	0.461856	0.45806	0.458237	0.314832	0.134337	0.0888629	0.387695	0.184797	0.27513	0.471621	0.465701	0.513463	0.131959	0.0894757	0.134755	0.358632	0.133655	0.0888582	0.54679	0.275524	0.41198
Solyc01g089930.2.1	ME5	1	Riboflavin biosynthesis protein PYRR, chloroplastic (AHRD V3.3 *-* A0A1U8G2K3_CAPAN)	NA	NA	NA	NA	NA	NA	NA	NA	NA	0										1.02881	1.3985	1.12863	0.856305	0.378999	0.721544	0.276421	0.394344	0.409755	0.097598	0	0.0886852	0.0566034	0.218383	0	0.163369	0.140968	0.0631093	0.106403	0.204542	0.281323	0.0563501	0	0.0697093	0	0	0.106977
Solyc01g089950.3.1	ME2	1	F-box domain (AHRD V3.3 *-* A0A200QFG4_9MAGN)	NA	NA	NA	NA	NA	NA	NA	NA	NA	0			0.956		0.948		0.95	0.815	0.932	1.74968	1.95165	1.3016	1.92524	1.80608	1.8494	1.24701	1.28257	1.23724	0.44976	0.537348	0.533178	0.678466	0.646788	1.00881	1.27338	0.698551	1.21364	1.58351	1.61056	2.33575	1.21038	1.87117	2.1326	1.64037	2.02051	1.96835
Solyc01g090040.3.1	ME12	0	serine/threonine-protein kinase ATG1c isoform X2 (AHRD V3.3 --* XP_010325831.1)	NA	NA	NA	NA	NA	NA	NA	NA	NA	0				0.845						2.69546	2.54306	2.2778	1.55089	1.80613	2.54293	1.38557	2.10708	1.87882	0.584689	0.537348	0.888629	1.40539	1.52457	1.23809	0.997336	1.07111	0.746856	3.16702	3.89219	5.12069	0.941409	1.82662	2.35474	0.956883	0.623098	0.595082
Solyc01g090050.4.1	ME12	0	bax inhibitor 1-like isoform X2 (AHRD V3.3 *-* XP_025887342.1)	NA	NA	NA	NA	NA	NA	NA	NA	NA	0				0.871						4.77616	4.199	4.18371	1.65785	2.22287	2.03434	1.57031	1.46579	1.42053	0.944497	0.850801	0.666472	1.84155	1.57077	1.3298	1.13189	1.16425	1.16696	3.51891	4.87643	6.19873	0.627606	1.55931	3.28775	1.13915	0.459207	0.686633
Solyc01g090160.4.1	ME2	0	Unknown protein	NA	NA	NA	NA	NA	NA	NA	NA	NA	0			0.887		0.904		0.828			3.3575	3.78502	4.2302	3.58309	3.28799	2.91281	4.00933	2.60201	3.16183	2.47368	1.79116	2.31044	3.19848	6.09829	5.13577	4.85769	5.35556	5.27467	0.879727	1.20792	1.7069	1.34487	1.47021	1.33287	2.46056	2.57156	3.34161
Solyc01g090440.2.1	ME2	0	cotton fiber protein (AHRD V3.3 *-* AT3G60380.1)	NA	NA	NA	NA	NA	NA	NA	NA	NA	0			-0.897		-0.875	-0.98				29.8392	34.5974	34.8643	29.9482	34.7323	30.885	26.0487	27.8042	29.3271	10.9292	13.165	17.5949	6.54235	7.20707	7.93293	8.44201	6.61295	7.65527	39.9396	37.714	40.0671	75.9852	75.0251	57.4468	37.5918	39.7214	25.3139
Solyc01g090515.1.1	ME2	0	Unknown protein	NA	NA	NA	NA	NA	NA	NA	NA	NA	0			0.899		0.912					1.13493	1.00539	0.790257	0.588269	0.972505	0.508585	0.508042	0.366448	0.641531	0.269856	0.134337	0.133294	0.193847	0.600589	0.412696	0.188648	0.18628	0.186714	0.219932	0.223689	0.134755	0.224145	0.0445517	0.222146	0.455658	0.413286	0.183102
Solyc01g090520.3.1	ME6	1	Unknown protein	NA	NA	NA	NA	NA	NA	NA	NA	NA	1	End					-0.942				150.993	115.088	102.966	87.652	87.7107	82.0672	49.8343	42.6912	47.9774	0.809569	3.04497	1.02192	0	0	0	0	0	0	0.131959	0.402641	1.21279	0	0	0	0	0	0
Solyc01g090523.1.1	ME5	1	Unknown protein	NA	NA	NA	NA	NA	NA	NA	NA	NA	1										156.999	124.322	108.219	18.6642	27.832	25.9841	0.646322	0.274836	0.137471	0	0	0	0	0	0	0	0	0	0	0	0	0.044829	0	0	0	0	0.0457755
Solyc01g090527.1.1	ME5	1	Unknown protein	NA	NA	NA	NA	NA	NA	NA	NA	NA	1										53.1054	41.1544	33.0047	9.46578	13.2911	11.0039	0.508319	0.091612	0.183295	0	0	0	0	0	0	0	0	0	0	0	0	0	0	0	0	0	0
Solyc01g090540.1.1	ME5	1	Unknown protein	NA	NA	NA	NA	NA	NA	NA	NA	NA	1										2.31715	1.47852	1.71997	0.962621	0.926195	0.64729	0.138557	0.091612	0.183295	0	0	0	0	0	0	0.0471621	0	0	0	0	0	0	0	0	0	0	0
Solyc01g090680.3.1	ME1	0	Uncharacterized conserved protein (UCP012943) (AHRD V3.3 *** AT4G25170.1)	NA	NA	NA	NA	NA	NA	NA	NA	NA	0										8.86929	8.23531	7.23527	6.41748	6.67046	6.4109	10.7642	8.12003	9.43353	4.02284	2.46284	4.6653	6.64644	3.02059	6.38092	5.11057	10.0854	9.55009	0.131959	0.179533	0.135294	0	0.223293	0.0892581	0	0.0461962	0.0921003
Solyc01g091440.4.1	ME2	1	ATP-dependent DNA helicase 2 subunit KU80 (AHRD V3.3 *-* A0A2G2XNV2_CAPBA)	NA	NA	NA	NA	NA	NA	NA	NA	NA	1	Em									0.283733	0.473127	0.3254	0.320874	0.138929	0.27741	0.138557	0.091612	0	0.044976	0	0	0.102594	0.0461992	0.0917101	0.0496145	0	0.140035	0.0913596	0.0447379	0.0898367	0.179316	0.0445517	0.0444291	0.236213	0.229603	0.228878
Solyc01g091830.3.1	ME1	1	hypothetical protein (AHRD V3.3 *** AT4G23020.2)	NA	NA	NA	NA	NA	NA	NA	NA	NA	0			0.858		0.845				0.822	0.0472888	0	0	0	0.0463098	0.046235	0.277114	1.19096	1.28306	0	0.179116	0.133294	0.436157	0.138597	0.0917101	0.424459	0.13971	0.280071	10.1608	13.4214	11.3643	13.6728	5.0789	4.5762	7.15384	6.29113	7.18676
Solyc01g091850.3.1	ME0	0	Ccc1 family (AHRD V3.3 *** A0A2U1QPJ4_ARTAN)	IPR008217	PF01988	AT2G01770.1	29.02	8e-21	89.7	vacuolar iron transporter 1	Encodes an iron transporter required for iron sequestration into vacuoles. Expressed in developing embryo and seed. Localized in the vacuolar membrane.	vacuolar iron transporter 1 (VIT1); CONTAINS InterPro DOMAIN/s: Protein of unknown function DUF125, transmembrane (InterPro:IPR008217); Has 1947 Blast hits to 1945 proteins in 688 species: Archae - 106; Bacteria - 1196; Metazoa - 0; Fungi - 163; Plants - 191; Viruses - 0; Other Eukaryotes - 291 (source: NCBI BLink).	0		-0.863	-0.935		-0.915		-0.871		-0.857	9.31588	8.87113	9.66903	16.3111	11.9016	11.7899	19.167	18.9179	17.8254	1.07943	2.23895	1.19965	2.47155	2.21756	2.43032	1.745	2.65449	2.56732	37.3444	41.2931	43.7954	24.8801	33.993	29.2788	25.608	25.1645	31.5851
Solyc01g094180.4.1	ME0	0	Keto acyl-acyl carrier protein synthase II (AHRD V3.3 *-* A0A2U1KPF3_ARTAN)	NA	NA	NA	NA	NA	NA	NA	NA	NA	0	Em									1.13493	1.65594	0.697286	0.320874	0.879886	0.508585	0.692785	0.320642	0.50406	0.629665	0.403011	0.355452	1.11462	0.646788	0.779536	1.08473	0.791691	0.840213	0.307904	0.671068	0.628857	0.717264	0.668276	0.844153	0.911317	0.64289	0.732408
Solyc01g094230.4.1	ME1	1	Riboflavin biosynthesis protein PYRR, chloroplastic (AHRD V3.3 *-* A0A2G3CU21_CAPCH)	NA	NA	NA	NA	NA	NA	NA	NA	NA	0										1.48898	2.13096	1.90833	1.0699	1.25036	1.24904	0.508227	0.778931	0.734049	0.359853	0.358232	0.311065	0.484861	0.508191	0.229321	0.471856	0.51241	0.280164	0.527836	0.940793	0.943689	0.0897028	0.133655	0.40004	0.227966	0.0459666	0
Solyc01g094723.1.1	ME0	0	UB-like protease 1B (AHRD V3.3 --* AT4G00690.1)	IPR003653	PF02902	NA	NA	NA	NA	NA	NA	NA	0	Em	-0.965								0.671311	0.862274	0.756834	0.377882	0.301384	0.132047	0.606233	0.55384	0.62641	0	0.159189	0.282717	0	0	0.1936	0	0	0.162861	5.29552	9.82828	16.1242	1.38203	4.47634	8.60179	0.571623	0.0600183	0.289988
Solyc01g094727.1.1	ME7	0	Unknown protein	NA	NA	NA	NA	NA	NA	NA	NA	NA	1	Em	-0.961								0.926339	0.66912	0.651823	0.357828	0.313795	0.251888	0.623922	0.46177	0.794491	0.154493	0.0701687	0.192166	0	0	0.626839	0	0	0.108527	7.33301	13.0375	19.5453	1.95392	5.36581	11.1593	0.456387	0.142859	0.458121
Solyc01g095220.2.1	ME0	0	Unknown protein	NA	NA	NA	NA	NA	NA	NA	NA	NA	0			0.81	0.839	0.844					6.715	6.5055	4.74154	4.65267	4.90884	4.4848	4.75712	3.38964	4.85731	5.66698	5.5526	6.17597	8.43236	7.80766	7.97878	6.97998	4.33102	5.08795	2.02337	3.71324	4.13249	0.493119	0.935587	1.51059	1.09358	0.826572	1.96835
Solyc01g095240.3.1	ME1	0	Calcium-transporting ATPase 2, endoplasmic reticulum-type (AHRD V3.3 *-* A0A2G2XWG1_CAPAN)	NA	NA	NA	NA	NA	NA	NA	NA	NA	0										2.97919	3.13447	3.53291	3.0483	2.77859	2.45046	8.3596	8.84056	12.5099	90.3119	57.7201	68.691	120.767	124.784	214.006	73.0069	17.6035	16.7109	1.9354	1.87899	4.62659	0.313803	0.400966	1.51059	0.273395	0.551048	0.640857
Solyc01g095330.2.1	ME3	0	Unknown protein	NA	NA	NA	NA	NA	NA	NA	NA	NA	0										14.1393	17.2101	15.3262	30.8937	26.8553	30.2747	47.6096	68.5415	82.3772	83.0212	82.3916	80.5472	112.881	77.2905	104.564	114.387	255.037	204.211	57.0146	56.3605	46.0981	318.46	206.187	182.12	763.989	802.26	925.936
Solyc01g095515.1.1	ME5	1	Arabinogalactan peptide (AHRD V3.3 *** A0A200Q7C1_9MAGN)	NA	NA	AT2G46330.1	68.97	9e-21	80.1	arabinogalactan protein 16	Encodes arabinogalactan protein (AGP16).	arabinogalactan protein 16 (AGP16); CONTAINS InterPro DOMAIN/s: Protein of unknown function DUF1070 (InterPro:IPR009424); BEST Arabidopsis thaliana protein match is: arabinogalactan protein 20 (TAIR:AT3G61640.1); Has 35333 Blast hits to 34131 proteins in 2444 species: Archae - 798; Bacteria - 22429; Metazoa - 974; Fungi - 991; Plants - 531; Viruses - 0; Other Eukaryotes - 9610 (source: NCBI BLink…	0										2.22257	1.24196	1.48754	1.2835	1.20405	1.15588	0.415671	0.45806	1.05394	0.0899521	0.089558	0.177726	0.0969237	0.138597	0.0458551	0.0943241	0.37256	0.140035	0	0	0	0	0.0445517	0	0	0	0
Solyc01g095560.3.1	ME9	1	Unknown protein	NA	NA	NA	NA	NA	NA	NA	NA	NA	0						-0.942				0.141866	0.354845	0.232429	0.427832	0.324168	0.27741	0.646599	0.45806	0.458237	0.539713	0.223895	0.31102	5.47619	6.74508	3.66841	7.07431	6.70609	5.69477	0	0.178951	0.26951	0	0.0445517	0.0444291	0.0455658	0	0
Solyc01g095680.2.1	ME2	1	Plant organelle RNA recognition domain containing protein (AHRD V3.3 *-* A0A2P5DTG0_TREOI)	NA	NA	NA	NA	NA	NA	NA	NA	NA	0		0.83	0.813				0.957	0.885	0.989	9.88335	9.99481	10.1804	8.98447	10.0492	9.66312	6.32743	5.58833	6.0029	1.84402	1.79116	2.88805	3.87695	6.00589	5.54846	4.76337	3.91188	3.59424	2.41925	2.23689	2.6951	3.67598	2.45035	2.1326	6.65261	11.6639	13.6869
Solyc01g095780.2.1	ME6	1	non-specific lipid-transfer protein-like (AHRD V3.3 *** A0A1S4D5K2_TOBAC)	NA	NA	NA	NA	NA	NA	NA	NA	NA	0										35.8449	26.9682	30.5876	35.51	35.5196	29.4055	17.7353	13.7876	17.2755	0	0.223895	0.0444315	0.0484618	0.277195	0.0917101	0	0	0	0	0	0	0	0	0	0	0	0
Solyc01g095895.1.1	ME0	0	Unknown protein	NA	NA	NA	NA	NA	NA	NA	NA	NA	1										1.2768	0.827972	0.743772	1.2835	1.52822	1.57199	2.5864	1.64902	1.97042	0.764593	0.671685	0.488746	0.823851	1.01638	1.37565	1.27338	1.16425	1.07361	0.527836	0.671068	1.16788	0.762093	0.445517	0.444291	0.637922	0.68881	0.732408
Solyc01g096250.2.1	ME0	0	proline-rich receptor-like protein kinase PERK2 (AHRD V3.3 *-* A0A2I4GSB7_9ROSI)	NA	NA	NA	NA	NA	NA	NA	NA	NA	0				0.889						1.89155	2.77962	1.67349	0.802185	1.66715	1.15588	0.831341	0.366448	1.00812	0.764593	0.403011	0.488746	1.26001	3.00295	0.917101	2.12229	1.8628	1.68043	1.2756	1.2974	1.34755	0.268974	0.356414	0.266575	0.0911317	0.0459207	0.183102
Solyc01g096260.4.1	ME17	0	NAD-dependent protein deacetylase HST1-like protein (AHRD V3.3 *** AT2G46640.2)	NA	NA	NA	NA	NA	NA	NA	NA	NA	0	Em									0.0472888	0	0	0.053479	0.0926195	0.0924701	0.277114	0.22903	0.183295	0.044976	0.089558	0	0	0	0	0.0471621	0	0.0466785	0.131959	0	0	0	0	0	0	0	0
Solyc01g096330.2.1	ME9	0	Unknown protein	NA	NA	NA	NA	NA	NA	NA	NA	NA	0	SC									0.472888	0.236564	0.511343	0.106958	0.138929	0.0924701	0.138557	0.183224	0.229118	0.944497	0.313453	0.488746	2.0354	1.75557	1.00881	0.754593	1.07111	0.513463	0.219932	0.357903	0.359347	0.224145	0.445517	0.133287	0.0455658	0	0
Solyc01g096400.4.1	ME4	1	Transglut_core2 domain-containing protein (AHRD V3.3 *** A0A1Q3C505_CEPFO)	NA	NA	NA	NA	NA	NA	NA	NA	NA	0			0.912		0.891	0.82	0.817		0.802	2.41173	2.01079	2.88211	2.0322	1.75977	2.6354	1.9398	1.09934	1.69548	0.989473	0.761243	0.977492	4.94311	4.43512	3.34742	3.82013	2.98048	2.98742	0.263918	0.223689	0.404265	0.134487	0.0891035	0.0444291	0.729053	0.137762	0.732408
Solyc01g096510.2.1	ME1	0	Sigma factor binding protein 1, chloroplastic (AHRD V3.3 *** A0A2G2W6X7_CAPBA)	NA	NA	NA	NA	NA	NA	NA	NA	NA	0						-0.887				0.945775	1.65594	0.0464857	0.160437	0.277859	0	1.01608	0.91612	0.87065	7.15119	5.77649	5.6428	21.8078	2.03276	1.97177	5.75377	4.00502	2.3806	0.175945	0.178951	0.224592	0	0	0.177716	0	0.0918414	0
Solyc01g096620.4.1	ME2	0	Cilia-and flagella-associated protein 20 (AHRD V3.3 *-* A0A2G2YYL7_CAPAN)	NA	NA	NA	NA	NA	NA	NA	NA	NA	0		0.836	0.931		0.912		0.851		0.826	19.2938	15.4358	14.7825	15.7763	15.6527	12.2523	11.5002	8.06186	12.9681	7.78086	6.49295	9.90822	11.1947	15.5691	13.9399	13.394	9.91942	11.763	1.31959	1.47635	1.97641	4.7967	1.47021	1.51059	20.0034	31.3179	38.2226
Solyc01g096630.3.1	ME2	0	Cilia-and flagella-associated protein 20 (AHRD V3.3 *-* A0A2G2YYL7_CAPAN)	NA	NA	NA	NA	NA	NA	NA	NA	NA	0			0.963		0.937		0.916		0.904	31.3997	30.3393	23.9401	17.9155	21.4414	16.9683	12.3778	9.75668	13.1514	9.53492	8.14978	11.3745	12.3093	20.0042	20.1304	17.5443	14.4367	14.2836	1.36358	1.74478	2.11116	3.67598	2.04938	1.59945	16.7682	23.7869	32.7753
Solyc01g096770.2.1	ME0	0	Unknown protein	NA	NA	NA	NA	NA	NA	NA	NA	NA	1				0.829						2.9092	1.00699	2.97248	5.1059	4.30306	2.87563	7.7451	3.9488	5.21643	3.07096	3.01716	2.96216	3.51906	2.32617	3.31064	3.4034	2.2016	3.41943	3.18259	2.04067	2.43192	4.81074	3.3588	0.864768	3.07957	5.12654	2.8043
Solyc01g096790.4.1	ME0	0	B3 domain-containing protein (AHRD V3.3 *-* A0A1Q3CKL9_CEPFO)	IPR003340	PF02362	NA	NA	NA	NA	NA	NA	NA	0										1.65511	2.66134	1.85943	1.12306	0.694646	0.508585	0.461856	0.183224	0.458237	0.404784	0.089558	0.577609	1.30847	1.20118	1.05467	0.943241	0.838261	0.326749	0	0.0894757	0.179673	0.224145	0.0891035	0.0888582	0.683488	0.734731	0.686633
Solyc01g096960.3.1	ME1	0	Inactive protein RESTRICTED TEV MOVEMENT 2 (AHRD V3.3 *-* R4NRR6_9LAMI)	NA	NA	NA	NA	NA	NA	NA	NA	NA	0			0.804	0.932	0.852					7.09024	6.50011	6.18818	6.46924	5.62446	7.39386	3.17522	0.839716	2.60741	0.866688	0.651713	1.52449	4.15391	2.79343	1.28752	3.63068	5.98495	5.36144	0.227717	0.0899679	0.272295	0.182275	0.0915538	0.137553	0.28547	0.0935864	0.233089
Solyc01g097020.4.1	ME1	1	succinate dehydrogenase subunit 8, mitochondrial (AHRD V3.3 *** XP_024440768.1)	NA	NA	NA	NA	NA	NA	NA	NA	NA	0						-0.922	-0.859		-0.874	46.3903	61.4474	62.8487	41.981	51.728	52.1531	35.6091	32.2474	32.214	22.7579	20.0162	20.5718	37.3156	37.5137	27.834	41.2668	35.7192	34.8688	12.2722	13.9135	10.9152	8.47268	7.84111	11.4183	7.38167	8.77085	11.0319
Solyc01g097060.3.1	ME15	0	Jasmonate ZIM domain protein m (AHRD V3.3 *** I3WTB1_NICAT)	NA	NA	NA	NA	NA	NA	NA	NA	NA	0	SC									1.51324	0.887113	0.557829	0.320874	0.509407	0.73976	0.0923713	0.045806	0.366589	1.61914	3.35842	11.9521	0.0484618	0.0461992	0.0917101	0	0.0465701	0	0	0	0	0	0	0	0	0	0
Solyc01g097080.1.1	ME6	1	Unknown protein	NA	NA	NA	NA	NA	NA	NA	NA	NA	0	End					-0.848				10.6873	11.1776	11.4355	8.77055	9.91029	8.64595	4.66475	3.34384	3.80336	0.404784	0.671685	0.222157	0.290771	0.184797	0.320986	0.0943241	0.18628	0.0466785	0.0439863	0.0447379	0.359347	0	0.0445517	0.177716	0.136698	0	0.0457755
Solyc01g097100.1.1	ME6	1	Unknown protein	NA	NA	NA	NA	NA	NA	NA	NA	NA	0	End					-0.942				2.69546	2.30649	2.74266	8.44968	7.27063	8.50725	13.2553	14.9786	12.6473	0.359808	1.0747	0.622041	0.0484618	0	0.0458551	0	0.0465701	0	0.175945	0.447379	0.494102	0	0	0.0888582	0	0	0
Solyc01g097170.3.1	ME1	1	vitellogenin (AHRD V3.3 *** XP_010327627.1)	NA	NA	NA	NA	NA	NA	NA	NA	NA	0				0.876		-0.931		0.843		16.2673	17.624	14.8289	14.5463	13.8466	16.8296	13.2091	13.1005	11.5476	19.5196	16.8817	17.0173	21.4201	23.2844	15.82	16.5067	14.9024	16.3375	6.29005	7.24754	8.0853	1.92765	3.60869	4.13191	1.95933	1.65314	1.92257
Solyc01g097230.4.1	ME1	0	PRA1 family protein (AHRD V3.3 *-* A0A2G2YYQ3_CAPAN)	NA	NA	NA	NA	NA	NA	NA	NA	NA	0						-0.948				7.32976	8.1023	7.11232	8.23576	7.31694	7.81372	7.75919	5.54253	6.46114	5.93684	5.77649	5.59836	10.5162	10.672	7.74951	11.0359	8.61546	8.30877	2.33128	3.26586	3.59347	2.64491	3.83145	2.97675	2.77952	2.80116	2.47188
Solyc01g097260.4.1	ME0	0	Unknown protein	NA	NA	NA	NA	NA	NA	NA	NA	NA	0			0.938		0.9	-0.993				4.82572	5.02597	4.20305	6.32052	4.37113	4.33893	7.72436	10.1408	8.21302	4.6109	5.78048	4.69903	9.07816	7.91465	7.01885	8.08395	7.67051	7.01409	1.53864	3.38272	4.60395	2.10163	2.2459	2.91419	3.41247	3.66328	5.05883
Solyc01g097570.2.1	ME9	1	Protein SUPPRESSOR OF K(+) TRANSPORT GROWTH DEFECT 1 (AHRD V3.3 *-* A0A2G2W7B7_CAPBA)	NA	NA	NA	NA	NA	NA	NA	NA	NA	0	SC									0.37831	0.473127	0.557829	0.481311	0.416788	0.46235	0.323299	0.137418	0.183295	0.179904	0.492569	0.222157	2.81079	1.06258	0.320986	14.0071	23.1919	27.4003	0.0439863	0.0447379	0	0	0	0.0444291	0	0	0
Solyc01g097630.3.1	ME2	1	F-box protein At5g07610-like (AHRD V3.3 *** A0A2I4F448_9ROSI)	NA	NA	NA	NA	NA	NA	NA	NA	NA	0			0.944	0.861	0.965			0.819		2.45443	3.37204	3.04872	5.60107	3.8257	4.25385	6.72006	5.74293	5.32957	0.352657	2.01107	0.854906	0.565744	1.50914	0.914075	0.971161	1.08466	1.43471	0.0448661	0.506835	1.05576	1.0364	0.783621	0.714998	3.46797	5.79638	6.33927
Solyc01g097690.2.1	ME4	1	Extensin-like protein Dif10 (AHRD V3.3 *-* Q43504_SOLLC)	NA	NA	NA	NA	NA	NA	NA	NA	NA	0	End						0.846		0.855	0.268789	0.274769	0.204491	0.212311	0.185563	0	0.119944	0	0.12629	0	0	0	0.143108	0.0644016	0	0.163417	0.118521	0.103393	0	0	0	0	0	0.0473614	0	0	0
Solyc01g097710.1.1	ME0	0	Extensin-like protein Dif10 (AHRD V3.3 *-* Q43504_SOLLC)	NA	NA	NA	NA	NA	NA	NA	NA	NA	0							0.914		0.898	3.47393	4.40759	3.29282	1.2805	1.71656	1.22389	0.66124	1.05354	0.870146	0.134928	0.134337	0.31102	0.484618	0.55439	0.596116	0.424459	0.591207	0.487743	0.617392	0.372309	0.628991	1.34487	1.47796	1.46616	1.8682	0.949181	1.12928
Solyc01g097720.1.1	ME5	0	Extensin-like protein Dif10 (AHRD V3.3 *-* Q43504_SOLLC)	NA	NA	NA	NA	NA	NA	NA	NA	NA	0										3.94313	3.87976	4.1045	0.620516	1.5642	1.30674	0.83536	0.592821	0.882335	0.309435	0.134337	0.31102	0.438434	0.813382	0.504406	0.496852	0.356727	0.476914	0.614225	0.418344	0.618031	0.627606	0.615972	0.441359	0.538087	0.509398	0.604008
Solyc01g097900.1.1	ME4	1	Unknown protein	NA	NA	NA	NA	NA	NA	NA	NA	NA	1	End					-0.942				0	0	0	0.106958	0	0	0.138557	0.137418	0.137471	0	0	0.0888629	0	0	0.0458551	0	0	0	0	0.134214	0.0898367	0	0	0	0	0	0
Solyc01g098120.2.1	ME0	0	Unknown protein	NA	NA	NA	NA	NA	NA	NA	NA	NA	0								-0.883		1.23159	1.48804	0	1.79443	2.6203	2.56563	4.24298	1.48677	3.58863	2.87491	4.10189	7.26974	5.3781	3.24905	4.96592	1.68086	0	0.61821	0	0	0	0.0829337	0	0	0	0	0
Solyc01g098130.2.1	ME0	0	Unknown protein	NA	NA	NA	NA	NA	NA	NA	NA	NA	0				0.884						2.62732	3.30178	2.22783	1.67731	2.93308	2.25447	3.00973	0.960277	2.54097	2.01673	3.40526	5.21923	4.74703	2.73601	3.23448	1.9544	0.864061	1.80104	0	0	0.123256	0.195096	0	0	0	0.126374	0
Solyc01g098260.1.1	ME4	1	Unknown protein	NA	NA	NA	NA	NA	NA	NA	NA	NA	1	End									0.0945775	0	0.0929714	0	0	0.046235	0	0	0	0	0	0	0	0	0	0	0	0	0	0	0.0898367	0.044829	0	0	0.0455658	0	0.091551
Solyc01g098270.1.1	ME0	0	Chaperone protein DnaJ (AHRD V3.3 *-* A0A2G2W7P0_CAPBA)	NA	NA	NA	NA	NA	NA	NA	NA	NA	1	Em									0.624164	0.309839	0.882624	0.338468	0.246924	0.439834	0.127934	0.126699	0.0740052	0	0	0	0.0857775	0.0923983	0	0.0530102	0.0707399	0.181253	0	0	0.0449183	0	0	0.0444291	0.136698	0	0.0595997
Solyc01g098280.4.1	ME11	1	DNAJ heat shock N-terminal domain-containing protein (AHRD V3.3 *-* F4K2V2_ARATH)	NA	NA	NA	NA	NA	NA	NA	NA	NA	0	End					-0.809				0.945775	2.06993	1.06917	9.62621	7.96528	8.13737	9.19094	7.97024	8.15661	0.314832	0.716464	0.533178	0.242309	0.461992	0.18342	1.13189	1.30396	1.40035	0.263918	0.223689	0.628857	0.672435	0.0445517	0.533149	0.820185	0.367365	0.549306
Solyc01g098300.1.1	ME2	0	DNAJ heat shock N-terminal domain-containing protein (AHRD V3.3 *-* Q3E9D9_ARATH)	NA	NA	NA	NA	NA	NA	NA	NA	NA	1	Em			0.857						0.463477	0.340711	0.69789	0.142842	0.169864	0.253692	0.241551	0.239749	0.0634658	0	0	0	0.156532	0	0.0917101	0.324286	0.20868	0.145497	0	0	0	0	0	0	0	0	0.306604
Solyc01g098470.2.1	ME6	1	Unknown protein	NA	NA	NA	NA	NA	NA	NA	NA	NA	0										1.77555	2.32684	1.86138	1.33141	1.27759	1.58045	1.83066	1.13755	1.47401	0.0610325	0.261868	0.0701573	0.179067	0.336422	0.18475	0.257741	0.0543938	0.0550806	0.163233	0.368595	0.0981915	0.0985342	0.0963654	0.174695	0	0.202418	0.147031
Solyc01g098520.3.1	ME0	0	MUTL protein homolog 3 (AHRD V3.3 *-* AT4G35520.6)	NA	NA	NA	NA	NA	NA	NA	NA	NA	0		-0.911				-0.929		0.865		5.34363	4.67213	5.57829	3.74353	3.61216	3.6988	3.23299	2.61094	4.21578	9.66985	11.6873	9.90822	2.18078	2.72575	1.74249	3.01837	4.61044	3.96767	4.79451	8.99231	10.9152	1.47936	2.80676	4.48734	0.683488	0.183683	0.137327
Solyc01g098530.3.1	ME4	0	CTP synthase (AHRD V3.3 *-* A0A2G3A9D9_CAPAN)	IPR017926	PF00117	NA	NA	NA	NA	NA	NA	NA	0		-0.972								1.08764	0.768831	0.836743	0.588269	0.833576	1.10964	1.24701	0.961926	0.916473	1.25933	2.10461	1.59953	0.53308	0.415792	0.962957	1.32054	1.07111	1.35368	1.71547	2.46058	2.6951	0.672435	1.60386	1.68831	0.318961	0.0918414	0.091551
Solyc01g098540.3.1	ME2	1	sec-independent translocase TatB-like protein isoform X1 (AHRD V3.3 *-* XP_006588656.1)	NA	NA	NA	NA	NA	NA	NA	NA	NA	0			0.933		0.958		0.905		0.915	4.96532	4.55385	4.92749	3.74353	4.58467	3.46763	4.38764	4.5806	3.98666	5.2622	4.38834	4.48758	7.46312	7.62286	7.88707	5.23499	4.47073	5.13463	1.9354	3.22113	3.09936	3.407	3.43048	2.93232	5.10337	5.5564	5.58461
Solyc01g098730.2.1	ME1	0	Unknown protein	NA	NA	NA	NA	NA	NA	NA	NA	NA	0										23.4552	19.9896	16.8278	20.0546	19.7743	18.6327	17.5967	15.6657	20.2541	39.5789	53.69	57.1833	147.954	81.1257	81.8513	87.9572	92.5813	106.007	1.71547	2.23689	2.65018	0.762093	0.980138	1.3773	0.683488	0.918414	1.19016
Solyc01g098890.1.1	ME0	0	CLE protein 2	NA	NA	NA	NA	NA	NA	NA	NA	NA	1	SC									0.0945775	0	0.0464857	0.053479	0	0.138705	0	0.137418	0	1.07943	2.01505	0.399883	5.08849	0.184797	0.137565	0.0943241	0	0.0466785	0	0.0447379	0	0	0	0	0	0	0
Solyc01g099045.1.1	ME9	0	Unknown protein	NA	NA	NA	NA	NA	NA	NA	NA	NA	0	SC									0.141866	0.0591409	0.139457	0	0.0463098	0.138705	0.138557	0	0.0916473	0.44976	0.089558	0.0888629	1.06616	3.00295	1.8342	0.424459	0.0465701	0.093357	0	0.0447379	0	0	0	0	0	0	0
Solyc01g099420.3.1	ME0	0	Unknown protein	NA	NA	NA	NA	NA	NA	NA	NA	NA	1	End									0.189155	0.118282	0.185943	0.053479	0.324168	0.27741	0.0461856	0.22903	0.229118	0.179904	0.223895	0.133294	0.242309	0.785386	0.229275	0.141486	0.23285	0.140035	0.703781	0.268427	0.583938	0.134487	0.311862	0.48872	0.364527	0.596969	0.320429
Solyc01g099450.4.1	ME1	0	ATP-dependent DNA helicase Q-like SIM isoform X5 (AHRD V3.3 *-* XP_025888467.1)	NA	NA	NA	NA	NA	NA	NA	NA	NA	0						-0.823	-0.928		-0.901	1.08764	1.47852	1.02269	0.802185	0.694646	1.06341	0.461856	0.68709	0.366589	1.34928	1.34337	0.533178	0.678466	1.29358	1.3298	0.848917	1.07111	0.746856	0.219932	0.223689	0.314428	0.493119	0.222759	0.48872	0.364527	0.505128	0.366204
Solyc01g099470.3.1	ME0	0	ATP-dependent DNA helicase (AHRD V3.3 *-* A0A2G2XW06_CAPAN)	NA	NA	NA	NA	NA	NA	NA	NA	NA	0		0.832				-0.949		0.87		7.94451	8.398	9.99443	8.07532	7.08539	6.61161	7.3897	6.50445	7.42343	6.74641	6.89597	7.81994	4.50695	3.60353	2.33861	4.15026	2.93391	3.26749	3.12303	4.83169	6.42332	7.17264	6.01449	6.44222	8.52081	5.41864	6.63745
Solyc01g099480.4.1	ME0	0	ATP-dependent DNA helicase (AHRD V3.3 *-* A0A2G2XW06_CAPAN)	NA	NA	NA	NA	NA	NA	NA	NA	NA	0	End									0.438887	0.0601463	0.232429	0.163111	0.370478	0.234504	0.285889	0.274836	0.282365	0.923448	1.0747	0.729565	0.197821	0.616944	0.420995	0.484024	0.433055	0.530314	0.224462	0.406623	0.449183	0.463397	0.226991	0.272395	0.364527	0.09377	0.188
Solyc01g099510.2.1	ME1	1	Unknown protein	NA	NA	NA	NA	NA	NA	NA	NA	NA	0						-0.896				7.16406	6.31222	4.02734	3.69331	1.72351	2.62999	1.5226	2.91789	2.28963	3.5617	0.766975	1.0939	9.80184	6.37636	4.54648	8.68909	10.4749	6.4161	0	0	0.408397	0	0	0	0.138839	0	0
Solyc01g099640.4.1	ME0	0	Unknown protein	NA	NA	NA	NA	NA	NA	NA	NA	NA	0			0.88	0.841	0.912					6.47856	7.45175	5.99666	3.42265	4.58467	3.42139	1.89361	2.33611	2.65777	1.79904	1.34337	1.37738	3.97387	2.95675	2.7513	2.59391	2.51478	1.9605	1.62749	2.05794	2.33575	2.55525	2.53945	1.82159	1.82263	1.51538	2.01412
Solyc01g100070.3.1	ME0	0	transmembrane protein (AHRD V3.3 --* NP_175330.1)	NA	NA	NA	NA	NA	NA	NA	NA	NA	1										1.41866	1.53766	1.06917	1.06958	0.555717	0.46235	0.508042	0.595478	0.366589	0.404784	0.268674	0.622041	1.11462	1.15498	1.00881	1.22621	0.931401	0.700177	0.131959	0.0894757	0.0449183	0.313803	0.0891035	0.133287	0.455658	0.137762	0.183102
Solyc01g100100.4.1	ME7	0	RING/U-box superfamily protein (AHRD V3.3 *-* Q1G3M1_ARATH)	NA	NA	NA	NA	NA	NA	NA	NA	NA	0	Em									0.0945775	0.0591409	0.3254	0	0.0926195	0	0	0	0.0916473	0.134928	0.134337	0.0444315	0	0.0923983	0.0458551	0.0943241	0.0931401	0.373428	0.0879727	0.0447379	0.0449183	0.403461	0.0891035	0.0888582	0.774619	1.46946	1.32749
Solyc01g100103.1.1	ME4	1	Transposase (AHRD V3.3 *-* A0A0B4ULM0_ORYSJ)	NA	NA	AT1G06740.1	26.59	2e-32	132	transposable element gene	0	Mutator-like transposase family, has a 2.7e-53 P-value blast match to GB:AAA21566 mudrA of transposon=\MuDR\" (MuDr-element) (Zea mays)"	1	End						0.943		0.913	0.35807	0.255429	0.302436	0.274294	0.0803011	0.199689	0	0.0724651	0.229118	0.044976	0	0.0444315	0	0	0	0	0	0	0	0	0	0	0	0	0.0455658	0	0
Solyc01g100220.3.1	ME3	0	GATA transcription factor 23 (AHRD V3.3 *** A0A2G3AXR3_CAPCH)	NA	NA	AT5G49300.1	46.56	4e-24	94	GATA transcription factor 16	Encodes a member of the GATA factor family of zinc finger transcription factors.	GATA transcription factor 16 (GATA16); FUNCTIONS IN: sequence-specific DNA binding transcription factor activity; INVOLVED IN: regulation of transcription, DNA-dependent; CONTAINS InterPro DOMAIN/s: Zinc finger, NHR/GATA-type (InterPro:IPR013088), Zinc finger, GATA-type (InterPro:IPR000679); BEST Arabidopsis thaliana protein match is: GATA transcription factor 15 (TAIR:AT3G06740.1); Has 1807 Blas…	0		-0.927				-0.861		0.877		6.66771	7.62917	7.67014	9.94709	8.84517	9.06207	7.43589	9.25281	7.97332	0.854545	0.940359	0.577609	0.581542	1.66317	1.65078	1.08473	0.791691	0.466785	14.7354	19.9084	15.7214	5.28982	13.7219	16.3499	5.19451	2.25011	3.20429
Solyc01g100300.3.1	ME0	0	Unknown protein	NA	NA	NA	NA	NA	NA	NA	NA	NA	0										0.697131	0.950216	1.22006	1.74876	0.756979	1.10955	0.387359	0	0	0	0	0	0.349943	0	0.498307	0.169265	0	0.384864	1.04709	1.73968	0	0.139418	0	0	0	0.112781	0
Solyc01g100620.3.1	ME1	0	High mobility group B protein 10-like (AHRD V3.3 *-* A0A2K3M492_TRIPR)	NA	NA	NA	NA	NA	NA	NA	NA	NA	1		-0.874	-0.889	-0.883	-0.905					3.68852	4.08072	3.48643	22.2473	16.5326	20.9445	40.2277	42.0499	41.6079	3.1933	3.80621	2.75475	4.50695	4.89711	7.10754	2.3581	2.3285	2.80071	143.439	157.164	136.282	96.5169	143.189	161.278	67.7564	60.3398	56.8531
Solyc01g100690.3.1	ME2	1	transmembrane protein (AHRD V3.3 --* AT4G01960.2)	NA	NA	NA	NA	NA	NA	NA	NA	NA	0			0.976	0.892	0.99		0.869		0.814	26.2925	23.3606	18.4548	21.1777	19.1722	19.3262	30.2054	29.4075	28.1357	18.0804	20.1505	23.682	19.2878	15.7077	15.499	16.0351	16.3461	14.5637	6.59795	7.82913	8.75907	31.6493	18.088	13.6842	55.0435	68.2841	68.6633
Solyc01g100940.2.1	ME18	0	protein NIM1-INTERACTING 1-like isoform X2 (AHRD V3.3 -** XP_020213781.1)	IPR031425	PF15699	NA	NA	NA	NA	NA	NA	NA	0				0.902						4.58701	4.37642	5.02046	2.13916	2.03763	2.26552	3.37155	2.83997	3.11601	7.6909	5.5526	5.42064	8.43236	10.1176	15.0863	5.04634	4.65701	4.66785	0.307904	0.536854	1.07804	0.313803	0.579173	0.977441	0.273395	0.413286	0.137327
Solyc01g101015.1.1	ME4	0	Unknown protein	NA	NA	NA	NA	NA	NA	NA	NA	NA	0		0.84	0.881		0.876	0.865	0.878	0.904	0.899	1.04035	1.3011	1.11566	1.12306	1.38929	1.66446	1.66268	1.5574	1.37471	0.944497	1.34337	1.51067	1.06616	1.61697	2.47617	1.88648	1.72309	1.68043	0.923713	0.536854	0.53902	0.851751	0.668276	0.444291	0.774619	1.1021	1.23594
Solyc01g101260.2.1	ME1	1	hypothetical protein (AHRD V3.3 --* AT5G26620.1)	NA	NA	NA	NA	NA	NA	NA	NA	NA	0	SC									1.08764	1.77423	0.883229	0.481311	0.926195	0.73976	0.277114	0.22903	0.412413	0.899521	0.582127	0.577609	0.969237	2.95675	1.78835	1.79216	0.977971	0.60682	0.263918	0.894757	0.224592	0.313803	0.178207	0.177716	0.0911317	0.0459207	0
Solyc01g102270.2.1	ME1	1	Unknown protein	NA	NA	NA	NA	NA	NA	NA	NA	NA	0				0.852						18.7134	16.9468	14.6407	22.6081	22.018	21.4332	15.6714	13.0038	15.8297	10.1393	7.66957	5.80257	7.96349	10.9896	12.2324	7.09308	11.4815	9.5007	2.19958	2.6173	3.32396	1.27113	1.53931	2.4436	2.41499	1.69907	1.8768
Solyc01g102280.3.1	ME1	0	Unknown protein	NA	NA	NA	NA	NA	NA	NA	NA	NA	0	SC									1.90446	1.56428	2.28012	3.86402	3.35973	2.84017	1.37111	0.737981	0.850075	0.969819	0.48021	0.995443	1.68041	0.883559	1.6617	1.44288	1.79099	0.955275	0.263654	0.469613	0	0.297889	0.242762	0	0	0	0
Solyc01g102290.3.1	ME1	1	Low temperature and salt responsive protein (AHRD V3.3 *** Q8H9B8_SOLTU)	IPR000612	PF01679	AT3G05890.1	77.36	9e-24	87	Low temperature and salt responsive protein family	0	RARE-COLD-INDUCIBLE 2B (RCI2B); CONTAINS InterPro DOMAIN/s: Uncharacterised protein family UPF0057 (InterPro:IPR000612); BEST Arabidopsis thaliana protein match is: Low temperature and salt responsive protein family (TAIR:AT3G05880.1); Has 1391 Blast hits to 1391 proteins in 471 species: Archae - 0; Bacteria - 653; Metazoa - 37; Fungi - 280; Plants - 382; Viruses - 0; Other Eukaryotes - 39 (sourc…	0		-0.865	-0.817		-0.811	-0.929				48.5656	45.1836	46.9506	49.1472	54.5066	52.1069	60.7341	63.4871	62.4118	169.605	183.46	202.963	215.074	116.791	77.2199	174.83	289.153	275.03	2.11134	3.3106	4.58167	1.56902	1.11379	0.755295	0.729053	1.5613	1.55637
Solyc01g102420.1.1	ME5	1	Unknown protein	NA	NA	NA	NA	NA	NA	NA	NA	NA	0										1.41866	1.3011	1.16214	0.374353	0.277859	0.416115	0.600413	0.137418	0	0	0.044779	0.0444315	0.0484618	0	0	0	0	0.093357	0	0	0	0	0	0	0	0	0
Solyc01g102460.4.1	ME1	0	ubiquitin carboxyl-terminal hydrolase-like protein (AHRD V3.3 --* AT5G26720.1)	NA	NA	NA	NA	NA	NA	NA	NA	NA	0		0.827	0.834	0.816	0.86	-0.864				7.61349	6.15065	6.36854	7.64749	7.31694	8.04489	9.23713	8.70314	7.79002	3.10335	1.74638	2.31044	7.56005	6.92987	6.92412	6.08391	5.4487	6.02152	0.48385	0.715806	1.79673	1.83799	0.891035	1.33287	1.36698	1.74499	2.33455
Solyc01g102630.4.1	ME4	0	DNA mismatch repair protein MLH3 (AHRD V3.3 *-* A0A2G2XFY3_CAPBA)	NA	NA	NA	NA	NA	NA	NA	NA	NA	1	End					-0.942				0.141866	0.177423	0.0929714	0.320874	0.324168	0.416115	0.554228	0.22903	0.549884	0.404784	0.44779	0.355452	0.193847	0.0461992	0.18342	0.188648	0.23285	0.280071	0.219932	0.134214	0.0898367	0.089658	0.133655	0.0888582	0.136698	0	0.091551
Solyc01g102640.2.1	ME0	0	Nuclear pore complex protein NUP98A (AHRD V3.3 *-* A0A2G3DE78_CAPCH)	IPR007230	PF04096	NA	NA	NA	NA	NA	NA	NA	0				0.904						4.35057	4.08072	4.04426	3.95744	3.01013	3.23645	3.78722	3.8477	4.21578	0.989473	1.47771	1.59953	2.81079	2.12516	1.97177	2.82972	3.2599	3.08078	4.66255	7.47122	6.91742	1.97248	3.69779	5.37592	3.00735	1.23986	1.32749
Solyc01g102650.2.1	ME0	0	Unknown protein	NA	NA	NA	NA	NA	NA	NA	NA	NA	0			0.873	0.855	0.898					7.9918	7.33347	7.06583	6.68487	7.08539	7.35137	6.23506	4.16835	6.09455	2.33875	2.82108	2.31044	2.56848	3.18774	2.70545	5.04634	5.82126	5.27467	2.59519	4.87643	4.98593	3.407	3.7869	4.13191	3.14404	1.60722	1.73947
Solyc01g102670.3.1	ME2	1	DNA glycosylase (AHRD V3.3 *** A0A2U1MY08_ARTAN)	NA	NA	NA	NA	NA	NA	NA	NA	NA	0			0.958	0.869	0.969		0.964	0.924	0.973	17.3686	16.6324	16.7369	11.1008	14.1124	14.2059	12.1808	11.1913	10.9602	7.23327	6.63177	7.37869	10.8803	12.5747	10.4228	10.4363	10.2951	10.9175	8.97559	10.4758	11.9526	16.2387	10.9433	10.4222	21.3975	24.4358	28.2759
Solyc01g102770.1.1	ME2	1	Photosystem II reaction center protein Z (AHRD V3.3 *** A0A1U8QD60_CAPAN)	IPR002644	PF01737	ATCG00300.1	95.16	2e-32	109	YCF9	encodes PsbZ, which is a subunit of photosystem II. In Chlamydomonas, this protein has been shown to be essential in the interaction between PS II and the light harvesting complex II.	YCF9; FUNCTIONS IN: molecular_function unknown; INVOLVED IN: photosynthesis; LOCATED IN: chloroplast thylakoid membrane, chloroplast photosystem II; EXPRESSED IN: 23 plant structures; EXPRESSED DURING: 13 growth stages; CONTAINS InterPro DOMAIN/s: Photosystem II reaction centre protein PsbZ (InterPro:IPR002644).	0		0.813	0.875		0.822	0.826	0.895		0.898	2.02155	1.87009	1.52892	0.852669	1.26708	0.78091	0.738555	0.730285	0.546676	0.481604	0.485404	0.351275	0.91118	1.51219	1.04921	0.801755	1.0889	0.642109	0.56606	0.265296	1.14861	0.578922	0.693314	0.638224	1.62634	0.64289	1.2304
Solyc01g103070.2.1	ME5	1	homeobox protein (AHRD V3.3 -** AT4G24265.3)	NA	NA	NA	NA	NA	NA	NA	NA	NA	0										4.99435	7.29095	6.04314	3.59208	2.82503	3.14389	1.94049	1.41999	1.78712	0	0.134337	0.133294	0.921357	0.739187	0.596116	0.23581	0	0.0466785	0.397197	0.805282	0.67382	0.089658	0.0445517	0.0444291	0.045657	0.0459207	0
Solyc01g103260.2.1	ME3	0	Unknown protein	NA	NA	NA	NA	NA	NA	NA	NA	NA	0				0.903		-0.883				40.1317	49.1841	36.4756	29.0038	26.161	20.6759	13.6948	16.9211	15.7007	20.7081	19.6153	15.0374	12.1953	20.4222	20.3637	6.25647	7.99971	6.00318	7.63471	12.817	18.8875	2.64644	3.09577	8.02976	3.85783	2.44045	2.75445
Solyc01g103270.4.1	ME7	0	Unknown protein	NA	NA	NA	NA	NA	NA	NA	NA	NA	0	Em									0.75662	1.00539	0.743772	0.588269	0.694646	0.64729	1.2932	1.32837	1.19142	0.314832	0.761243	0.31102	0.145386	0.369593	0.962957	0.282972	0.18628	0.233392	1.45155	1.6553	2.15608	1.7035	1.55931	1.95488	2.09603	1.05618	1.23594
Solyc01g103330.3.1	ME12	0	Unknown protein	NA	NA	NA	NA	NA	NA	NA	NA	NA	0			0.96	0.893	0.973					2.58135	2.46363	3.29914	2.12028	1.78075	1.90012	1.74083	2.00452	1.25658	1.68444	1.9619	0.975049	2.5977	2.99916	3.20541	3.29927	2.34089	2.76785	0.354354	1.12748	1.47543	0.544807	0.9044	0.986104	1.8466	1.07165	1.23759
Solyc01g103400.4.1	ME1	1	transmembrane protein (AHRD V3.3 --* AT1G09645.1)	NA	NA	AT1G09645.1	60	4e-26	98.2	0	0	unknown protein; BEST Arabidopsis thaliana protein match is: unknown protein (TAIR:AT1G57765.1); Has 35333 Blast hits to 34131 proteins in 2444 species: Archae - 798; Bacteria - 22429; Metazoa - 974; Fungi - 991; Plants - 531; Viruses - 0; Other Eukaryotes - 9610 (source: NCBI BLink).	0		-0.979				-0.979	-0.827		-0.827	35.372	37.3179	30.4481	24.9212	24.4979	23.9035	20.8759	20.7959	21.9037	36.6105	30.9871	30.9243	64.9389	63.0157	59.1989	55.1324	46.1044	50.5528	10.8646	14.1372	16.2155	7.12781	8.37573	10.041	5.01224	4.63799	5.03531
Solyc01g103470.2.1	ME1	1	proline-rich receptor-like protein kinase PERK4 (AHRD V3.3 --* XP_026410247.1)	NA	NA	NA	NA	NA	NA	NA	NA	NA	0						-0.942				22.3203	19.3982	20.4072	11.9793	13.5225	14.8877	2.07835	1.19096	1.7413	5.57703	5.37348	3.59895	21.9048	3.69593	3.02643	5.14066	3.53932	3.78096	0.527836	0.536854	0.314428	0.403461	0.222759	0.311004	0.364527	0.229603	0.274653
Solyc01g103595.1.1	ME0	0	Jasmonate ZIM domain protein l (AHRD V3.3 *** I3WTB0_NICAT)	NA	NA	NA	NA	NA	NA	NA	NA	NA	0										2.08071	1.47852	1.81294	1.60437	1.34298	1.52576	0.923713	1.37418	0.962297	0.719617	0.850801	0.533178	1.06616	0.970182	1.19223	0.943241	0.977971	1.21364	0.395877	0.447379	1.52722	0.268974	0.400966	0.444291	0.182263	0.229603	0.228878
Solyc01g103790.3.1	ME1	1	Protein kinase superfamily protein (AHRD V3.3 *-* A0A2U1PSD3_ARTAN)	NA	NA	NA	NA	NA	NA	NA	NA	NA	0	SC									0.851198	1.77423	2.09186	1.23002	1.48191	2.31175	1.15464	1.05354	1.51218	3.50813	3.08975	3.73224	5.76696	2.17136	7.97878	2.16945	1.11768	1.307	0.747768	1.16318	0.80853	0.044829	0.400966	0.622008	0	0.0459207	0
Solyc01g103870.1.1	ME1	0	AGAMOUS-like 98 (AHRD V3.3 *-* Q9FIW6_ARATH)	NA	NA	NA	NA	NA	NA	NA	NA	NA	0						-0.942				2.70293	2.48599	2.51269	3.05969	3.49088	2.13426	1.43993	0.64843	1.40344	3.43774	1.18736	0	0.480645	5.2485	4.46514	0.658948	1.30233	2.06655	0	0	0	0	0.210017	0.138397	0	0	0
Solyc01g104150.4.1	ME4	1	Unknown protein	NA	NA	NA	NA	NA	NA	NA	NA	NA	1	End									0.0945775	0.177423	0.371886	0.053479	0.370478	0.46235	0.0461856	0.183224	0.229118	0.044976	0.313453	0.0444315	0.630004	0.277195	0	0.471621	0.605411	0.373428	0.703781	1.02897	0.898367	0.134487	0.356414	0.355433	0.0911317	0.183683	0.137327
Solyc01g104190.2.1	ME1	0	maternal effect embryo arrest 9 (AHRD V3.3 *** AT1G60870.1)	NA	NA	AT1G60870.1	53.33	1e-23	92.8	maternal effect embryo arrest 9	0	maternal effect embryo arrest 9 (MEE9); FUNCTIONS IN: molecular_function unknown; INVOLVED IN: embryo development ending in seed dormancy, pollen development; LOCATED IN: plasma membrane; EXPRESSED IN: 22 plant structures; EXPRESSED DURING: 13 growth stages; Has 165 Blast hits to 92 proteins in 39 species: Archae - 0; Bacteria - 18; Metazoa - 11; Fungi - 18; Plants - 26; Viruses - 81; Other Eukar…	0						0.807				8.03909	9.6991	9.62254	5.77573	7.64111	6.98149	4.57238	3.43545	3.94084	2.38373	1.83594	1.91055	10.2254	9.00884	4.31038	8.34768	8.84831	8.26209	0.527836	1.07371	1.16788	0.537948	0.222759	0.266575	0.729053	0.964334	0.549306
Solyc01g104330.1.1	ME16	1	Unknown protein	NA	NA	NA	NA	NA	NA	NA	NA	NA	1	End					-0.888				0	0.118282	0	0.213916	0.0926195	0	0.508042	0.732896	0.687355	0.0899521	0.044779	0	0.0969237	0.184797	0.0917101	0.0471621	0.0465701	0	0.0879727	0.0894757	0.179673	0.044829	0.0891035	0.0888582	0.136698	0.0918414	0.0457755
Solyc01g104430.3.1	ME1	0	Nucleoporin autopeptidase (AHRD V3.3 --* AT1G59660.3)	NA	NA	NA	NA	NA	NA	NA	NA	NA	0										2.39366	2.37557	2.88211	2.99498	2.48447	2.34171	2.17072	2.24449	2.33701	5.21722	4.61233	3.42113	4.84279	3.64978	3.1181	3.82013	2.74698	2.47396	0.131959	0.223689	0.314428	0.268974	0.401099	0.355433	0.227829	0.183683	0.091551
Solyc01g104620.4.1	ME2	0	Unknown protein	NA	NA	NA	NA	NA	NA	NA	NA	NA	0			0.964		0.962		0.947		0.919	0.993064	0.827972	0.743772	1.12306	0.602027	0.64729	0.554228	0.961926	0.687355	1.16938	1.02992	1.19965	3.92541	7.16087	4.17281	4.29175	4.93643	6.02152	0.0439863	0.0447379	0.0449183	0.627606	0.445517	0.222146	1.64037	1.28578	1.8768
Solyc01g104710.3.1	ME0	0	thionin-like protein (AHRD V3.3 -** AT1G25275.2)	NA	NA	NA	NA	NA	NA	NA	NA	NA	0										6.76229	8.81199	5.29937	7.54053	9.0304	9.47818	8.49816	5.26769	5.72796	10.4794	5.86605	6.26484	12.4062	5.2667	7.01583	8.58349	14.1107	11.763	0.175945	0.0447379	0.0898367	4.07944	0.668276	0.266575	13.0318	20.2051	24.9934
Solyc01g104720.3.1	ME1	0	thionin-like protein (AHRD V3.3 -** AT1G25275.1)	NA	NA	NA	NA	NA	NA	NA	NA	NA	0							-0.8			8.74842	10.9411	2.64969	8.02185	5.6961	6.56537	4.43382	3.0232	7.01102	9.17511	5.10481	7.55335	24.6186	12.1504	12.0599	35.1829	71.6713	46.165	0.395877	0.223689	0.134755	3.45183	0.935587	0.577579	4.92111	5.69417	5.03531
Solyc01g104890.4.1	ME0	0	Unknown protein	NA	NA	NA	NA	NA	NA	NA	NA	NA	0				0.927						4.30328	5.26354	4.46263	4.0644	3.89002	2.86657	2.44784	2.70255	2.88689	1.66411	1.34337	2.31044	3.29541	3.69593	3.43913	2.3581	2.84077	3.26749	3.07904	3.48955	3.90789	1.12073	1.73752	1.82159	0.637922	1.14802	1.09861
Solyc01g105035.1.1	ME0	0	Unknown protein	NA	NA	NA	NA	NA	NA	NA	NA	NA	1							0.814	0.845	0.856	1.04035	1.77423	1.02269	0.267395	0.694646	0.73976	0.461856	0.595478	0.595708	0.134928	0.268674	0.755335	0.920775	1.10878	0.641971	0.943241	0.558841	1.02693	0.175945	0.268427	0.26951	0.179316	0.26731	0.355433	0.364527	0.505128	0.732408
Solyc01g105190.4.1	ME2	0	protein DA1-related 1-like (AHRD V3.3 *-* XP_004231350.2)	NA	NA	NA	NA	NA	NA	NA	NA	NA	0	Em		0.95	0.803	0.965					0.236444	0.118282	0.185943	0.053479	0.138929	0.046235	0.0461856	0.137418	0.274942	0.134928	0.223895	0.0888629	0.193847	0.323394	0.18342	0.377296	0.23285	0.373428	0.0879727	0.0894757	0.0449183	0.313803	0.356414	0.222146	0.683488	1.1021	1.46482
Solyc01g105380.1.1	ME2	0	phospho-2-dehydro-3-deoxyheptonate aldolase 2, chloroplastic (AHRD V3.3 *-* XP_004230644.2)	NA	NA	NA	NA	NA	NA	NA	NA	NA	0			0.947	0.876	0.971		0.83		0.881	0.864911	0	0.719181	0.312905	0.763092	0.625329	0.745436	0.748012	0.467401	0.403615	0.321245	0.371269	0.821574	0.650115	0.561129	0.841937	0.805383	0.913171	0.748516	0.617338	0.898097	0.959206	0.748291	0.574468	1.57366	1.01315	1.35775
Solyc01g105430.4.1	ME0	0	Unknown protein	NA	NA	NA	NA	NA	NA	NA	NA	NA	0							0.924		0.912	0.850441	1.09168	0.646337	0.66838	0.481899	0.512978	0.73837	0.66831	0.55882	0.510343	0.464045	0.4955	0.479045	1.18251	0.860425	0.686632	0.638289	0.520372	2.58697	2.36091	1.73214	0.667369	0.68828	1.34256	0.753613	0.596969	0.760926
Solyc01g105440.1.1	ME2	0	Unknown protein	NA	NA	NA	NA	NA	NA	NA	NA	NA	1							0.875		0.856	0.283733	0.413986	0.0464857	0.213916	0.231549	0.138705	0.230928	0.22903	0.274942	0.0899521	0.134337	0.31102	0.678466	0.831585	0.18342	0.282972	0.698551	0.560142	0.307904	0.447379	0.494102	0.224145	0.26731	0.622008	0.318961	0.367365	0.183102
Solyc01g105470.4.1	ME2	0	Unknown protein	NA	NA	NA	NA	NA	NA	NA	NA	NA	0			0.834		0.832		0.912		0.906	1.7024	2.30649	1.81294	1.39045	1.01881	1.01717	0.785156	0.641284	1.05394	0.179904	0.134337	0.31102	0.436157	0.508191	0.137565	0.282972	0.32599	0.233392	0.9677	1.52109	1.88657	0.851751	0.891035	1.28844	1.04801	0.872493	0.778184
Solyc01g105475.1.1	ME0	0	Unknown protein	NA	NA	NA	NA	NA	NA	NA	NA	NA	0			0.846	0.882	0.876	-0.93		0.901		10.3601	12.3802	10.5464	16.9334	14.9138	14.7808	19.091	19.6824	17.8006	2.84154	4.63915	2.72285	2.02861	3.13803	3.16707	1.86191	1.5743	2.09306	2.63285	4.04377	4.82117	2.40629	3.95824	3.94029	2.9261	1.82447	2.10059
Solyc01g105490.4.1	ME0	0	Unknown protein	NA	NA	NA	NA	NA	NA	NA	NA	NA	0			0.866	0.824	0.865			0.868		1.41866	1.06454	1.3016	1.17654	1.15774	0.832231	1.38557	1.14515	1.46636	0.719617	0.582127	1.06636	0.872313	1.29358	1.51322	0.801755	0.884831	0.700177	0.83574	0.85002	1.30263	0.582777	1.91573	1.0663	0.865751	1.19394	0.686633
Solyc01g105600.3.1	ME1	1	hypothetical protein (AHRD V3.3 *-* AT2G14095.1)	NA	NA	AT2G14095.1	33.65	5e-26	103	0	0	unknown protein; FUNCTIONS IN: molecular_function unknown; INVOLVED IN: biological_process unknown; LOCATED IN: mitochondrion; EXPRESSED IN: 7 plant structures; EXPRESSED DURING: 4 anthesis, C globular stage, petal differentiation and expansion stage; Has 106 Blast hits to 103 proteins in 21 species: Archae - 0; Bacteria - 5; Metazoa - 0; Fungi - 4; Plants - 87; Viruses - 0; Other Eukaryotes - 10…	0						-0.978				21.7528	20.7584	23.5683	20.9638	17.1809	17.3381	20.5988	13.4212	18.192	17.0459	18.4489	21.1049	47.9772	39.1769	21.5977	80.9301	96.6794	111.515	0	0.581592	0.763612	0.313803	0.0891035	0.177716	0.318961	0.183683	0.091551
Solyc01g105700.3.1	ME4	0	Myc-type, basic helix-loop-helix (BHLH) domain-containing protein (AHRD V3.3 *-* A0A2U1NNA1_ARTAN)	NA	NA	NA	NA	NA	NA	NA	NA	NA	0				0.952				0.831		4.01954	4.37642	3.85831	3.26222	4.07526	3.83751	4.34145	4.12254	4.35325	2.11387	2.28373	1.99942	2.22924	4.20412	4.40209	3.86729	3.7256	5.50806	1.80344	1.43161	2.6951	1.03107	1.3811	1.24402	1.09358	0.68881	1.32749
Solyc01g105800.4.1	ME6	1	MADS-box protein JOINTLESS (AHRD V3.3 *** A0A2G3AWN8_CAPCH)	IPR002487	PF01486	AT2G22540.2	35.14	5e-21	87.4	K-box region and MADS-box transcription factor family protein	Encodes a nuclear protein that acts as a floral repressor and that functions within the thermosensory pathway. SVP represses FT expression via direct binding to the vCArG III motif in the FT promoter.	SHORT VEGETATIVE PHASE (SVP); CONTAINS InterPro DOMAIN/s: Transcription factor, MADS-box (InterPro:IPR002100), Transcription factor, K-box (InterPro:IPR002487); BEST Arabidopsis thaliana protein match is: AGAMOUS-like 24 (TAIR:AT4G24540.1); Has 7281 Blast hits to 7260 proteins in 901 species: Archae - 3; Bacteria - 13; Metazoa - 824; Fungi - 296; Plants - 6010; Viruses - 0; Other Eukaryotes - 135…	0	End					-0.942				1.37137	2.01079	1.76646	2.35307	2.3618	2.58916	3.04825	1.5116	1.83295	0.0899521	0.089558	0	0	0	0.0458551	0.0471621	0.0465701	0	0	0.0894757	0	0	0	0	0	0.0459207	0
Solyc01g106110.2.1	ME8	0	F-box protein PP2-B10 (AHRD V3.3 *** A0A2G3BV22_CAPCH)	IPR025886	PF14299	NA	NA	NA	NA	NA	NA	NA	0			0.964		0.947		0.947		0.94	6.66771	8.1023	7.71663	4.59919	5.09407	4.85468	4.80331	3.20642	4.49072	4.90239	4.11967	4.17656	16.0893	11.6884	11.0052	10.6115	8.42918	11.0628	1.75945	2.23689	2.06624	1.74833	1.64841	1.77716	3.18961	2.893	3.79937
Solyc01g106250.4.1	ME1	1	B3 domain-containing protein (AHRD V3.3 *-* A0A1Q3CKL9_CEPFO)	NA	NA	AT5G60130.1	27.33	8e-26	106	AP2/B3-like transcriptional factor family protein	0	AP2/B3-like transcriptional factor family protein; FUNCTIONS IN: DNA binding, sequence-specific DNA binding transcription factor activity; INVOLVED IN: regulation of transcription, DNA-dependent; LOCATED IN: cellular_component unknown; CONTAINS InterPro DOMAIN/s: Transcriptional factor B3 (InterPro:IPR003340); BEST Arabidopsis thaliana protein match is: AP2/B3-like transcriptional factor family p…	0	SC					0.858	0.812			125.126	145.96	138.853	41.9275	60.6658	60.1518	55.7922	46.035	59.4791	107.313	67.7058	109.923	95.7606	138.274	160.722	35.8432	24.8218	28.2872	0.263918	0.671068	0.494102	0.044829	0.222759	0.666437	0.227829	0.183683	0.274653
Solyc01g106290.3.1	ME3	0	Unknown protein	NA	NA	NA	NA	NA	NA	NA	NA	NA	0						-0.944				14.4231	7.68831	4.2302	9.03795	4.90884	5.17832	9.05238	10.5354	4.62819	11.9636	8.28411	6.04268	21.3232	15.5229	14.5361	9.1966	7.07865	3.08078	6.33403	6.75542	5.97414	3.76564	8.8658	6.48665	4.96668	4.2247	4.71488
Solyc01g106300.3.1	ME10	1	Unknown protein	IPR028144	PF12734	NA	NA	NA	NA	NA	NA	NA	1				-0.853				-0.82		0	0	0.0464857	0.053479	0	0	0	0	0.137471	0.134928	0.044779	1.11079	6.93004	3.41874	6.00701	7.8289	11.0371	15.1238	8.62132	4.51853	0.224592	150.715	108.394	85.9703	199.487	245.492	271.037
Solyc01g106310.3.1	ME0	0	Unknown protein	IPR028144	PF12734	NA	NA	NA	NA	NA	NA	NA	0										1.2768	1.41938	1.11566	1.71133	1.11143	1.8494	0.73897	0.366448	0.50406	1.75407	0.492569	0.844198	3.39233	6.56028	4.0811	9.24376	19.6991	14.1903	0.0439863	0	0.0449183	0.582777	0.26731	0.355433	4.00979	4.63799	3.43316
Solyc01g106380.2.1	ME2	0	hypothetical protein (AHRD V3.3 *** AT5G64480.2)	NA	NA	AT5G64480.1	39.55	3e-32	117	0	0	unknown protein; Has 35333 Blast hits to 34131 proteins in 2444 species: Archae - 798; Bacteria - 22429; Metazoa - 974; Fungi - 991; Plants - 531; Viruses - 0; Other Eukaryotes - 9610 (source: NCBI BLink).	0		0.891								2.12799	1.71509	2.37077	2.46003	2.63966	2.68163	2.54021	2.38191	1.92459	0.809569	0.671685	0.977492	1.21155	1.29358	1.10052	1.65067	1.49024	1.49371	2.28729	1.70004	1.57214	4.03461	3.876	3.5099	6.28809	7.16363	8.23959
Solyc01g106830.4.1	ME4	1	Phytosulfokine (AHRD V3.3 *** A0A2U1MA32_ARTAN)	NA	NA	NA	NA	NA	NA	NA	NA	NA	0	End									1.65511	0.177423	0.278914	0.213916	0	0	0.230928	0.412254	0	0.629665	0.985138	0.533178	0.436157	0	0.137565	0.23581	0.37256	0.466785	0.9677	1.34214	0.718693	0.224145	0.356414	0.222146	0.273395	0.780652	1.32749
Solyc01g106890.2.1	ME1	0	hypothetical protein (AHRD V3.3 *** AT3G19660.1)	NA	NA	AT3G19660.1	68.25	3e-22	83.6	0	0	unknown protein; Has 16 Blast hits to 16 proteins in 6 species: Archae - 0; Bacteria - 0; Metazoa - 0; Fungi - 0; Plants - 16; Viruses - 0; Other Eukaryotes - 0 (source: NCBI BLink).	0			0.919		0.888					10.1671	13.6024	9.66903	11.0167	9.30826	11.5125	16.2112	17.5437	16.1758	16.4163	20.9566	24.1263	39.2056	37.8833	25.9998	79.9868	49.504	49.4792	1.31959	1.96847	2.56034	0.717264	0.712828	0.888582	1.77707	2.11235	3.34161
Solyc01g106910.4.1	ME3	1	hypothetical protein (AHRD V3.3 *** AT4G33800.2)	NA	NA	AT4G33800.2	38.82	2e-26	101	NA	NA	NA	0	Em	-0.942								11.4439	11.2368	11.8074	1.44393	2.96382	1.7107	1.15464	0.91612	1.42053	0.044976	0	0	0	0	0	0	0	0	2.63918	3.3106	4.26724	0.044829	0.26731	0.133287	0	0	0
Solyc01g106953.1.1	ME2	0	BnaAnng27030D protein (AHRD V3.3 *-* A0A078DNT4_BRANA)	NA	NA	NA	NA	NA	NA	NA	NA	NA	0			0.948		0.953		0.911		0.885	2.154	2.71764	1.70742	1.41671	1.6741	0.986193	0.98126	0.881537	1.76215	0.730411	0.675357	1.09266	1.77152	1.31922	1.85447	1.86587	2.26531	2.20831	1.43664	1.07675	1.68233	3.7664	2.10877	2.57378	5.50276	3.71131	4.86429
Solyc01g106957.1.1	ME2	0	Tetratricopeptide-like helical domain, DYW domain protein (AHRD V3.3 *-* A0A2U1NF93_ARTAN)	NA	NA	NA	NA	NA	NA	NA	NA	NA	1		0.806	0.879		0.875		0.898		0.881	0.773171	0.471294	0.367516	0.182256	0.176996	0.398731	0.214625	0.348538	0.384002	0.175272	0.354291	0.077444	0.499012	0.526301	0.290996	0.483222	0.481162	0.279184	0.416551	0.776873	0.763387	0.994397	1.50772	0.695449	1.17186	1.27209	1.56131
Solyc01g106960.2.1	ME2	0	Unknown protein	NA	NA	NA	NA	NA	NA	NA	NA	NA	1			0.937		0.945					0.425599	0.354845	0.278914	0.267395	0.185239	0.508585	0.277114	0.137418	0.412413	0.314832	0	0.296136	0.387695	0.369593	0.596116	0.613107	0.41913	0.653499	0.307904	0.268427	0.26951	1.3897	0.846483	0.622008	1.36698	1.51538	1.60214
Solyc01g106963.1.1	ME2	0	Tetratricopeptide-like helical domain, DYW domain protein (AHRD V3.3 *-* A0A2U1NF93_ARTAN)	NA	NA	NA	NA	NA	NA	NA	NA	NA	1	Em									0.0519703	0.123013	0.20291	0.0588803	0.0476064	0.0483618	0.189684	0.0982997	0.145032	0	0	0.0444315	0.104096	0.102377	0.101431	0.103332	0.0943044	0.173177	0.126241	0.293794	0.384142	0.394495	0.482273	0.240673	0.388084	0.343441	0.349176
Solyc01g106970.3.1	ME0	0	F-box protein (AHRD V3.3 *-* A0A2K3PPT3_TRIPR)	NA	NA	NA	NA	NA	NA	NA	NA	NA	1										3.59395	2.36564	0.929714	0	0.0926195	0.0924701	0	0	0	0	0	0	0	0	0	0.0471621	0.0465701	0.0466785	0	0	0	0.089658	0	0	0.729053	1.46946	1.83102
Solyc01g107020.4.1	ME4	0	Acyl-CoA N-acyltransferase (AHRD V3.3 *** A0A2U1MJU7_ARTAN)	NA	NA	NA	NA	NA	NA	NA	NA	NA	0			0.84							3.97226	3.19361	3.62589	3.42265	3.61216	3.23645	3.09444	3.0232	2.47448	0.989473	1.34337	1.82169	1.59924	2.81815	2.43032	2.31094	2.56135	2.52064	1.14364	1.56583	1.75181	0.941409	0.801931	1.24402	1.77707	1.46946	2.70076
Solyc01g107090.2.1	ME0	0	beta-1%2C4-xylosidase (AHRD V3.3 *** AT3G19615.1)	NA	NA	NA	NA	NA	NA	NA	NA	NA	0										6.85687	3.07533	0.9762	2.62047	0.694646	0.970936	2.07835	2.88578	1.60383	28.3883	35.6889	31.2798	157.84	16.0773	5.36504	27.1182	39.1654	28.0538	1.49554	2.55006	0.988203	0.762093	0.222759	0.177716	0.182263	2.57156	0.732408
Solyc01g107100.3.1	ME0	0	beta-1%2C4-xylosidase (AHRD V3.3 *** AT3G19615.1)	NA	NA	NA	NA	NA	NA	NA	NA	NA	0										2.36444	1.36024	0.418371	0.53479	0.416788	0.18494	0.785156	0.549672	0.412413	9.61646	23.8672	20.394	41.1926	2.72575	1.42151	13.5827	20.9565	19.1849	0.527836	1.34214	0.224592	0.493119	0.311862	0.444291	0.0911317	1.23986	0.549306
Solyc01g107230.2.1	ME0	0	Unknown protein	NA	NA	NA	NA	NA	NA	NA	NA	NA	0	Em									1.66461	1.80403	0.894664	1.24248	0.854137	1.08916	0.896648	0.909524	0.558041	0	0.302616	0.428142	0.43698	0.524453	0.362759	0.545429	0.778791	0.208746	0.166928	0.445455	0.479593	0.338638	0	0	0.247741	0.235389	0.41793
Solyc01g107340.4.1	ME3	0	classical arabinogalactan protein 9 (AHRD V3.3 *-* XP_004230717.1)	NA	NA	NA	NA	NA	NA	NA	NA	NA	0	Em									21.5637	22.1187	18.6408	12.7815	12.0405	13.5931	9.88373	10.4896	10.0354	0.314832	0.850801	0.444315	0.0484618	0	0.18342	0	0	0.0466785	5.05843	8.63441	5.61479	0.627606	2.36124	2.57689	0.227829	0.0918414	0.183102
Solyc01g107370.3.1	ME0	0	Gibberellin-regulated protein (AHRD V3.3 *** K0E174_POPTO)	IPR003854	PF02704	AT5G59845.1	60.23	5e-31	108	Gibberellin-regulated family protein	0	Gibberellin-regulated family protein; FUNCTIONS IN: molecular_function unknown; INVOLVED IN: response to gibberellin stimulus; LOCATED IN: endomembrane system; EXPRESSED IN: 22 plant structures; EXPRESSED DURING: 13 growth stages; CONTAINS InterPro DOMAIN/s: Gibberellin regulated protein (InterPro:IPR003854); BEST Arabidopsis thaliana protein match is: Gibberellin-regulated family protein (TAIR:A…	0										0.425599	0.887113	0.557829	0.855663	0.555717	1.38705	2.44784	2.06127	2.01624	0.134928	0	0.0888629	0.387695	0.138597	0.458551	0	0.13971	0.233392	0.351891	1.38687	1.16788	0.627606	1.11379	2.1326	0.455658	0.872493	0.549306
Solyc01g107420.2.1	ME2	0	TIP41-like family protein (AHRD V3.3 *-* A0A068F539_BRANA)	NA	NA	NA	NA	NA	NA	NA	NA	NA	0			0.911		0.884	0.851	0.875		0.886	0.898486	0.532268	0.557829	0.53479	0.324168	0.36988	0.508042	0.641284	1.05394	0.44976	0.537348	0.710903	0.872313	0.692987	1.05467	1.13189	1.25739	1.58707	0.351891	0.581592	0.359347	0.493119	0.26731	0.399862	0.364527	0.872493	0.869735
Solyc01g107440.2.1	ME2	0	Unknown protein	NA	NA	NA	NA	NA	NA	NA	NA	NA	0										0.0945775	0.236564	0.232429	0.213916	0.277859	0.18494	0.323299	0.045806	0.412413	0.404784	0.403011	0.488746	0.53308	0.369593	0.412696	0.424459	0.512271	0.466785	0.0879727	0.134214	0.449183	0.313803	0.400966	0.0444291	0.136698	0.596969	0.503531
Solyc01g107690.4.1	ME1	0	Unknown protein	NA	NA	NA	NA	NA	NA	NA	NA	NA	0				0.906						4.68159	5.61838	5.48532	5.45485	5.88134	5.36326	2.86351	3.16061	3.66589	3.1933	3.13453	2.66589	6.25158	4.57372	3.48499	7.02715	5.49527	4.7612	2.46324	2.90796	3.23412	1.47936	2.04938	1.99931	1.68594	0.68881	1.14439
Solyc01g108040.1.1	ME1	0	Dynamin-related protein 3B (AHRD V3.3 *-* A0A2G2Y090_CAPAN)	NA	NA	NA	NA	NA	NA	NA	NA	NA	0		-0.942				-0.942				0.614754	0.827972	0.883229	2.0322	1.99132	2.08058	3.46392	3.93932	2.97854	2.83349	4.29878	4.17656	1.98694	2.07896	2.15519	2.54675	3.67903	2.52064	0.703781	1.07371	1.25771	0.134487	0.534621	0.666437	0.318961	0.321445	0.091551
Solyc01g108050.3.1	ME1	0	Dynamin-related protein 3B (AHRD V3.3 *-* A0A2G2Y090_CAPAN)	NA	NA	NA	NA	NA	NA	NA	NA	NA	0								0.897		4.58701	4.08072	3.48643	4.27832	4.95514	5.50197	6.69692	6.18381	6.09455	10.7493	11.5082	10.2637	8.3839	6.00589	5.50261	8.2062	9.26744	8.58884	1.71547	2.63953	4.35708	0.806922	0.935587	1.33287	0.592356	0.275524	0.320429
Solyc01g108060.2.1	ME1	0	Methylcrotonoyl-CoA carboxylase (AHRD V3.3 *-* A0A0B2UFQ9_9GAMM)	IPR034733	PF01039	NA	NA	NA	NA	NA	NA	NA	1	SC									0.512137	0.561602	0.70226	0.692499	0.596794	0.669992	0.790005	0.552375	0.475925	0.794322	0.993377	1.01988	1.91764	0.921442	1.38359	1.28427	1.24784	1.39051	0.211178	0.0936364	0.138618	0	0.082198	0	0.300142	0.246181	0.33439
Solyc01g108100.3.1	ME2	1	cold regulated protein 27 (AHRD V3.3 *** AT5G42900.2)	NA	NA	NA	NA	NA	NA	NA	NA	NA	0			0.958		0.925		0.986		0.972	7.23518	6.15065	4.92749	6.84531	7.45587	6.79655	6.88166	10.4438	6.73608	9.08516	7.83632	7.73108	34.5533	6.60648	7.33681	3.7258	3.95845	4.94792	5.23437	6.88963	7.27677	7.93473	5.88083	4.5762	12.2116	16.3018	17.8982
Solyc01g108170.3.1	ME0	0	BEST plant protein match is: (TAIR:plant.1) protein, putative (AHRD V3.3 *** G7JLA4_MEDTR)	NA	NA	NA	NA	NA	NA	NA	NA	NA	0	Em									1.41866	1.95165	2.78914	0.641748	0.602027	0.785995	0.0923713	0.137418	0.137471	0	0.044779	0.0444315	0.145386	0	0.0458551	0.0471621	0	0.0466785	0.219932	0.0894757	0.314428	0.134487	0.178207	0.399862	0.0911317	0.183683	0.0457755
Solyc01g108220.3.1	ME0	0	Unknown protein	NA	NA	NA	NA	NA	NA	NA	NA	NA	0						-0.942				0.520176	0.177423	0.371886	0.53479	0.277859	0.36988	0.554228	0.412254	0.916473	3.73301	3.98533	2.97691	1.16308	0.55439	0.504406	1.27338	1.11768	1.02693	0.659795	0.760544	1.43739	0.134487	0.356414	0.399862	0.273395	0.137762	0
Solyc01g108330.2.1	ME3	0	transmembrane protein (AHRD V3.3 *-* AT2G26520.1)	NA	NA	NA	NA	NA	NA	NA	NA	NA	0				0.801		-0.942				7.04602	6.74206	8.32094	2.88786	3.51954	3.23645	2.63258	1.92385	2.38283	0.269856	0.537348	0.133294	0.339233	0.831585	0.320986	0.518783	0.37256	0.420106	1.36358	1.47635	1.43739	0.268974	0.178207	0.666437	0.227829	0.0459207	0.228878
Solyc01g108390.3.1	ME1	1	Trypsin/subtilisin inhibitor (AHRD V3.3 *** A0A2G3AU57_CAPCH)	IPR000864	PF00280	NA	NA	NA	NA	NA	NA	NA	0										1.56053	1.5968	1.39457	0.695227	0.740956	1.06341	0.923713	0.366448	0.595708	0.539713	0.268674	0.399883	0.193847	0.646788	0.550261	0.0943241	0.465701	0.653499	0.0879727	0.447379	0.628857	0	0.0445517	0.0888582	0	0.0459207	0.0457755
Solyc01g108414.1.1	ME2	0	Unknown protein	NA	NA	NA	NA	NA	NA	NA	NA	NA	1	Em		0.917	0.851	0.918					0.283733	0.473127	0.6508	0.53479	0.416788	0.508585	0.600413	1.09934	0.687355	0.314832	0.223895	0.222157	0.193847	0.184797	0.137565	0.0943241	0.13971	0.140035	0.263918	0.268427	0.763612	0.358632	0.623724	0.533149	0.455658	0.505128	0.549306
Solyc01g108418.1.1	ME7	0	CDPK-related kinase 5 (AHRD V3.3 *-* A0A2G3AU25_CAPCH)	NA	NA	NA	NA	NA	NA	NA	NA	NA	0			0.925	0.854	0.932		0.914		0.89	3.59395	2.54306	1.20863	2.0322	1.52822	2.12681	1.38557	1.96966	1.42053	0.674641	0.806022	0.755335	0.484618	1.61697	1.00881	0.896079	0.651981	0.886891	2.11134	2.28163	3.77314	2.60008	2.6731	2.53246	2.09603	1.83683	2.19722
Solyc01g108517.1.1	ME7	0	Unknown protein	NA	NA	NA	NA	NA	NA	NA	NA	NA	1		-0.942								37.6814	43.0733	50.7653	75.9898	81.3242	74.7024	33.4375	28.5379	31.8751	20.8834	21.6764	29.7932	46.3677	34.6861	25.2456	82.6823	88.8246	81.208	0.634283	0.923434	2.07473	0.106021	0.134502	1.02982	0.203406	0.272218	0.604466
Solyc01g108610.3.1	ME5	1	Cyclin-dependent kinase inhibitor (AHRD V3.3 *** A0A2G2W9Z0_CAPBA)	NA	NA	AT1G49620.1	52.44	8e-22	90.9	Cyclin-dependent kinase inhibitor family protein	Kip-related protein (KRP) gene, encodes CDK (cyclin-dependent kinase) inhibitor (CKI), negative regulator of cell division. A member of seven KRP genes found in Arabidopsis thaliana. Differential expression patterns for distinct KRPs were revealed by in situ hybridization. Binds to D type cyclins and may inhibit cell cycle.	ICK5; FUNCTIONS IN: cyclin binding, cyclin-dependent protein kinase inhibitor activity; INVOLVED IN: negative regulation of cyclin-dependent protein kinase activity; LOCATED IN: nucleus; EXPRESSED IN: 18 plant structures; EXPRESSED DURING: 6 growth stages; CONTAINS InterPro DOMAIN/s: Cyclin-dependent kinase inhibitor (InterPro:IPR003175), Cyclin-dependent kinase inhibitor, plant (InterPro:IPR0167…	0										6.85687	11.4733	8.22797	1.33697	1.80608	1.24835	1.06227	1.32837	0.595708	0.629665	0.850801	0.399883	0.53308	0.184797	0.137565	0.518783	0	0.093357	0.48385	0.223689	0.404265	0.806922	0.891035	0.355433	1.13915	1.14802	0.778184
Solyc01g108830.3.1	ME1	0	Methylketone synthase I (AHRD V3.3 *-* E0YCS2_SOLHA)	NA	NA	NA	NA	NA	NA	NA	NA	NA	1										0.189155	0.177423	0.0464857	0.160437	0.0926195	0.231175	0.277114	0.274836	0.916473	0	0.089558	0	0	0.0461992	0.0458551	0	0.13971	0.0466785	1.01169	1.34214	1.75181	0.627606	0.801931	0.933011	1.04801	2.15827	2.28878
Solyc01g108835.1.1	ME0	0	Methylketone synthase Ib (AHRD V3.3 *-* E0YCS5_SOLLC)	NA	NA	NA	NA	NA	NA	NA	NA	NA	1				-0.908						0.141866	0.236564	0.139457	0.481311	0.231549	0.18494	0.369485	0.595478	0.779002	0.0899521	0.044779	0	0.0484618	0.184797	0.0917101	0.188648	0	0.0466785	1.09966	1.6553	1.30263	0.672435	0.668276	0.799724	1.18471	1.69907	2.33455
Solyc01g108940.2.1	ME6	1	B3 domain-containing protein (AHRD V3.3 *-* A0A1Q3CKL9_CEPFO)	NA	NA	NA	NA	NA	NA	NA	NA	NA	0		-0.942				-0.971				82.1852	70.6142	90.4147	59.3617	68.4456	55.4358	33.4846	29.7281	31.2976	3.82296	7.16464	4.04326	2.85925	3.37254	3.07229	2.54675	1.11768	1.58707	0.747768	1.07371	1.4823	0	0.133655	0.399862	0.182263	0.0918414	0.0457755
Solyc01g108950.3.1	ME6	1	B3 domain-containing protein (AHRD V3.3 *-* A0A1Q3CKL9_CEPFO)	NA	NA	NA	NA	NA	NA	NA	NA	NA	0	End					-0.942				4.87344	5.67658	3.48545	14.7573	13.8445	12.5288	12.0083	9.75672	9.43752	0.314832	0.358232	0.177726	0	0	0.145131	0.0471621	0.0465701	0.0466785	0.0879727	0.223689	0.224592	0.134487	0.0445517	0.133287	0.0951415	0.0459207	0.091551
Solyc01g108960.1.1	ME4	0	Mitochondrial-processing peptidase subunit beta (AHRD V3.3 --* A0A2G3B7D4_CAPCH)	NA	NA	NA	NA	NA	NA	NA	NA	NA	0	End						0.866		0.855	0.614754	0.118282	0.185943	0.213916	0.231549	0.18494	0.0461856	0.22903	0.229118	0.044976	0.044779	0	0.0969237	0	0.137565	0.188648	0	0.0466785	0.131959	0.313165	0.179673	0.044829	0.0891035	0	0.136698	0.0918414	0.0457755
Solyc01g109010.3.1	ME4	1	phox domain-containing protein (AHRD V3.3 *-* AT2G15900.1)	NA	NA	NA	NA	NA	NA	NA	NA	NA	0			0.822				0.846		0.806	3.49937	0.65055	1.44106	1.2835	1.62084	0.878466	0.975071	1.18903	1.83244	0.134928	0.44779	0.0888629	1.74463	0.739187	2.20104	0.847502	1.67652	2.10053	1.09966	1.61056	1.75105	1.0759	0.891035	1.64388	1.77707	1.46946	1.14439
Solyc01g109040.4.1	ME5	1	Cytochrome b6-f complex subunit 7 (AHRD V3.3 *** A0A1U8DXD4_CAPAN)	NA	NA	AT2G26500.2	60	7e-35	120	cytochrome b6f complex subunit (petM), putative	0	cytochrome b6f complex subunit (petM), putative; FUNCTIONS IN: plastoquinol-plastocyanin reductase activity; LOCATED IN: chloroplast thylakoid membrane; EXPRESSED IN: 22 plant structures; EXPRESSED DURING: 13 growth stages; CONTAINS InterPro DOMAIN/s: PetM of cytochrome b6/f complex subunit 7 (InterPro:IPR012595); Has 54 Blast hits to 54 proteins in 16 species: Archae - 0; Bacteria - 0; Metazoa -…	0										23.9281	24.2478	30.1227	9.25186	14.7728	10.5416	2.81732	1.74063	1.7413	0.584689	0.403011	0.933061	1.26001	0.646788	0.641971	0.613107	0.32599	0.560142	0	0	0.134755	0	0	0	0.0455658	0.0459207	0.091551
Solyc01g109090.2.1	ME0	0	Unknown protein	NA	NA	NA	NA	NA	NA	NA	NA	NA	0							-0.832	-0.806	-0.804	20.8543	19.3982	12.0398	12.2467	17.3199	14.7027	11.685	10.627	14.3886	35.3062	32.3752	53.2289	257.914	47.4927	38.1514	248.686	406.184	458.149	0.439863	0.984233	0.718693	2.55525	0.712828	0.622008	18.3175	39.951	47.3777
Solyc01g109100.2.1	ME4	0	TMV resistance protein N (AHRD V3.3 *-* XP_020426626.1)	NA	NA	NA	NA	NA	NA	NA	NA	NA	0										23.3606	20.6402	14.5035	17.3807	19.5427	22.424	6.18888	6.68768	6.50696	1.03445	2.68674	3.64338	10.0316	2.81815	1.46736	7.59309	9.68657	8.35545	5.63025	9.17126	9.16334	5.06568	4.76704	3.5099	9.43213	13.3629	11.7643
Solyc01g109210.2.1	ME1	0	Unknown protein	NA	NA	NA	NA	NA	NA	NA	NA	NA	0			0.826	0.885	0.831					26.3559	34.3753	26.7852	24.5125	24.83	33.768	16.528	12.3567	15.1554	17.1089	16.9072	16.9297	23.244	26.5605	36.1324	21.1403	9.01713	11.8695	2.16901	2.619	1.56918	0.486305	0.34443	1.56906	0.416472	1.24271	0.434181
Solyc01g109275.1.1	ME1	1	Unknown protein	NA	NA	NA	NA	NA	NA	NA	NA	NA	1						-0.942				0.0945775	0.118282	0.0464857	0.160437	0.138929	0.046235	6.78929	7.42057	6.32367	10.3895	9.8066	10.9746	4.89465	3.97313	2.84301	2.97121	3.86531	3.45421	0.0879727	0.178951	0.179673	0.044829	0.0445517	0	0.0455658	0	0.0457755
Solyc01g109390.3.1	ME5	1	Bifunctional inhibitor/lipid-transfer protein/seed storage 2S albumin superfamily protein (AHRD V3.3 *** Q8GXG3_ARATH)	IPR016140	PF14368	NA	NA	NA	NA	NA	NA	NA	0										467.118	464.67	471.784	41.981	97.1579	82.0209	0.831341	0.091612	0.137471	0	0.044779	0.0888629	0	0	0	0	0	0	0	0	0.134755	0	0	0	0	0	0.0457755
Solyc01g109440.2.1	ME1	0	Unknown protein	NA	NA	NA	NA	NA	NA	NA	NA	NA	0		-0.942				-0.942				2.63058	2.64236	2.3089	2.00493	2.21657	2.26394	1.54112	1.36754	1.09234	0.842986	0.943046	0.701395	1.21218	1.11183	1.11295	0.629378	0.623061	1.34812	0.600941	0.68346	2.41786	0.221052	0.348083	0.776754	0.0561827	0.42945	0.224437
Solyc01g109615.1.1	ME1	0	Unknown protein	NA	NA	NA	NA	NA	NA	NA	NA	NA	1			0.906		0.886					0	0.0591409	0.0929714	0.481311	0.370478	0.36988	0.692785	1.14515	0.733179	0.044976	0	0.133294	0.0969237	0	0	0	0.13971	0.140035	1.2756	1.52109	2.38067	2.82423	1.73752	1.51059	2.68838	1.14802	1.78524
Solyc01g109780.3.1	ME1	0	F-box family protein (AHRD V3.3 *-* AT2G16365.6)	NA	NA	NA	NA	NA	NA	NA	NA	NA	0						-0.839				49.9842	50.4472	42.7204	24.7608	27.9248	27.9722	20.6912	17.4063	21.0789	9.22009	9.35881	9.5972	27.7686	19.958	20.4055	27.354	31.9471	32.3015	9.41308	11.9003	17.4283	1.92765	2.00483	3.24333	2.73395	3.30629	4.53178
Solyc01g109800.2.1	ME1	1	DUF4408 domain-containing protein (AHRD V3.3 *-* A0A1Q3AR87_CEPFO)	NA	NA	NA	NA	NA	NA	NA	NA	NA	0	SC									0.75662	1.00539	0.278914	0.695227	0.648337	0.601055	1.01608	0.503866	0.595708	0.314832	0.134337	0.710903	0.872313	1.98656	0.458551	2.87689	8.98802	3.12746	0	0	0	0	0	0.0444291	0	0	0.0457755
Solyc01g109810.2.1	ME9	1	tRNA-methyltransferase non-catalytic subunit trm6MTase subunit (AHRD V3.3 *** Q9FJZ5_ARATH)	NA	NA	NA	NA	NA	NA	NA	NA	NA	0	SC									0.614754	0.354845	0.418371	0.53479	0.555717	0.55482	1.6165	0.641284	1.05394	0.989473	0.626906	2.22157	3.29541	7.34567	2.84301	9.00795	15.2284	13.5368	0	0	0	0	0	0	0.0455658	0	0.183102
Solyc01g109895.1.1	ME1	1	aspartate carbamoyltransferase (AHRD V3.3 *-* AT2G16385.1)	NA	NA	NA	NA	NA	NA	NA	NA	NA	0	SC									0.945775	1.00539	0.883229	1.17654	2.17656	1.10964	0.692785	0.22903	0.962297	1.43923	1.02992	0.888629	2.95617	4.38892	2.88887	0.707431	1.8628	1.49371	0	0	0.179673	0	0.0445517	0	0	0	0
Solyc01g110150.2.1	ME1	0	Prostatic spermine-binding-like protein (AHRD V3.3 *-* O65687_ARATH)	NA	NA	NA	NA	NA	NA	NA	NA	NA	0						-0.903				25.8669	23.3606	28.9141	25.1351	23.0623	27.3711	20.3217	15.8489	18.3295	28.3799	24.0911	24.3929	53.5503	77.1064	54.43	79.2794	101.243	108.014	7.69761	9.52917	10.1066	4.84153	5.65807	6.48665	4.96668	7.43915	11.1692
Solyc01g110430.3.1	ME0	0	Unknown protein	NA	NA	NA	NA	NA	NA	NA	NA	NA	0										12.1191	1.51022	8.01781	2.07338	2.4866	7.79966	1.65285	4.23147	1.83615	39.0402	41.8471	18.5413	46.2377	21.5409	10.2296	99.5274	234.957	97.0575	0	1.84011	2.4167	0.772538	1.19163	0.516222	0.212246	0	0.214184
Solyc01g110600.2.1	ME3	1	Unknown protein	NA	NA	NA	NA	NA	NA	NA	NA	NA	0										0.698455	1.53766	1.32652	0.943155	0.887156	1.12938	0.530627	0.611006	0.711871	0	0	0	0	0	0	0	0	0	0.46388	0.722203	0.573427	0	0.247307	0.495918	0	0	0
Solyc01g110640.2.1	ME1	1	DNA mismatch repair protein MLH3 (AHRD V3.3 *-* A0A2G3A9Q9_CAPAN)	NA	NA	NA	NA	NA	NA	NA	NA	NA	0			0.806			0.909				10.0305	10.7869	7.62366	12.0558	11.1607	12.7723	11.454	11.4954	14.3796	5.66698	5.92551	5.57753	8.60614	7.16092	6.69489	10.6807	8.66203	8.74769	38.9661	43.5751	47.4536	26.4043	34.3659	50.9054	35.3994	24.0016	29.041
Solyc01g110686.1.1	ME1	1	DNA mismatch repair protein MLH3 (AHRD V3.3 *-* A0A2G2XFY3_CAPBA)	NA	NA	NA	NA	NA	NA	NA	NA	NA	0						0.89	0.826		0.831	0.798471	0.532268	0.6508	1.0161	1.36368	1.65193	1.9046	1.75753	2.07302	1.07943	0.313453	0.798611	0.774856	0.461992	1.23809	1.61002	1.17068	1.17784	6.59681	3.67884	5.27099	5.42431	6.24455	6.12935	5.75237	3.62773	4.30185
Solyc01g110840.3.1	ME9	0	Unknown protein	NA	NA	NA	NA	NA	NA	NA	NA	NA	0										0.236444	0.177423	0.139457	0.053479	0.0463098	0	0.138557	0.091612	0.0458237	0.22488	0.179116	0.0888629	4.60324	1.29288	0.18342	3.58375	4.65356	4.33377	0.131959	0.223689	0.0898367	0.134487	0.0891035	0.0444291	0.182263	0.0918414	0.0457755
Solyc01g110920.4.1	ME0	0	Small auxin up-regulated RNA26	NA	NA	NA	NA	NA	NA	NA	NA	NA	0	Em			0.81						0.662326	0.375663	0.862729	0.322746	0.530062	0.520005	0.277114	0.139296	0.097192	0	0.044779	0.133383	0.245605	0.27701	0.229275	0.241045	0.341219	0.0466785	0.132795	0.135064	0.180392	0.134487	0.0445963	0.423409	0.275856	0.188229	0.0461875
Solyc01g111110.3.1	ME1	1	transmembrane protein (AHRD V3.3 *** AT2G21180.1)	NA	NA	NA	NA	NA	NA	NA	NA	NA	0	SC									15.889	15.7906	15.8051	11.9258	13.1983	12.1136	8.0363	6.55026	9.62297	5.17225	3.08975	2.08828	3.73156	10.9954	9.99641	4.81053	4.75015	4.94792	0	0.134214	0.179673	0.044829	0.0891035	0.133287	0	0.137762	0.183102
Solyc01g111160.3.1	ME6	1	Unknown protein	NA	NA	NA	NA	NA	NA	NA	NA	NA	0						-0.87		0.83		295.082	279.441	264.922	182.31	206.078	217.397	136.756	85.8863	114.742	4.00287	4.88091	3.51009	3.00463	4.85091	4.17281	1.17905	0.651981	1.21364	2.50722	2.0132	2.29083	4.93119	3.07407	4.93163	1.32141	2.70932	1.14439
Solyc01g111820.2.1	ME6	0	cell wall integrity and stress response component 2-like (AHRD V3.3 *-* XP_023735371.1)	NA	NA	NA	NA	NA	NA	NA	NA	NA	0						-0.942				1.22951	1.47852	1.44106	2.13916	2.17656	2.40422	2.12454	1.60321	1.28306	0.269856	0.716464	0.666472	0.920775	0.785386	0.18342	0.565945	1.53681	1.02693	0.0879727	0.223689	0.179673	0.044829	0	0	0.0455658	0.0459207	0.137327
Solyc01g112105.1.1	ME9	0	Flavin-containing monooxygenase (AHRD V3.3 *** A0A2G2W997_CAPBA)	NA	NA	NA	NA	NA	NA	NA	NA	NA	0	SC									0	0	0.0929714	0	0.138929	0.046235	0.138557	0.091612	0	0.44976	0.44779	0.710903	0.339233	0.369593	0.0458551	0.565945	1.11768	1.35368	0	0	0	0	0	0	0	0	0
Solyc01g112230.4.1	ME10	1	Plant EC metallothionein-like protein (AHRD V3.3 *** A0A200PQZ1_9MAGN)	IPR000316	PF02068	NA	NA	NA	NA	NA	NA	NA	1		-0.825	-0.926	-0.825	-0.936					0.567465	0.413986	0.6508	68.9344	40.7063	41.6578	174.766	254.315	216.379	25.2316	35.8232	23.8153	54.8588	48.6015	81.622	40.4179	56.9552	56.7144	1463.87	1535.27	1474.89	1025.24	1216.08	1587.45	953.738	878.233	934.324
Solyc01g112315.1.1	ME4	1	Retrovirus-related Pol polyprotein from transposon TNT 1-94 (AHRD V3.3 *-* A0A2K3LF16_TRIPR)	IPR013103	PF07727	NA	NA	NA	NA	NA	NA	NA	1	End						0.832		0.819	0.141866	0.118282	0.185943	0.481311	0.0926195	0.27741	0.785156	0.412254	0.366589	0.0899521	0.179116	0	0.145386	0	0.137565	0.0943241	0.0931401	0.140035	0.0439863	0.0894757	0.0449183	0	0	0	0.0455658	0.0459207	0
Solyc01g112380.2.1	ME2	0	Unknown protein	NA	NA	NA	NA	NA	NA	NA	NA	NA	0			0.936	0.97	0.957		0.917	0.945	0.911	2.50796	2.79973	2.99982	2.0115	2.00331	2.78774	2.09997	2.31197	1.88102	1.65026	1.59606	1.58531	1.66069	2.79001	2.84838	2.24458	2.03041	2.53394	1.42912	1.28263	0.941219	0.722419	1.73667	1.54831	1.01234	1.26332	1.14265
Solyc01g150103.1.1	ME19	0	Unknown protein	NA	NA	NA	NA	NA	NA	NA	NA	NA	1	Em									0	0	0.0463928	0	0.096278	0	0	0	0	0.0740306	0	0.0470974	0	0.108476	0.237713	0.117952	0.110464	0.156886	0	0	0	0.0650021	0	0	0.366349	0.398821	0.750673
Solyc01g150104.1.1	ME19	0	Unknown protein	NA	NA	NA	NA	NA	NA	NA	NA	NA	1	Em									0	0	0.0467646	0	0	0	0	0.040859	0.0818411	0	0.0952001	0	0	0	0	0	0	0	0	0	0	0.0554535	0	0	0.351176	0.215552	0.524633
Solyc01g150105.1.1	ME19	0	Unknown protein	NA	NA	NA	NA	NA	NA	NA	NA	NA	1	Em									0	0	0	0	0	0	0	0	0.114101	0.0571196	0.088349	0.13445	0.118489	0	0	0.152286	0.323708	0	0	0	0	0.0714574	0	0	0.125124	0.493096	0.687365
Solyc01g150111.1.1	ME3	0	Unknown protein	NA	NA	NA	NA	NA	NA	NA	NA	NA	1			0.8							0.0945775	0.0591409	0	0.106958	0	0	0.369485	0.412254	0.595708	0.044976	0.134337	0.0888629	0.242358	0.230996	0.0917101	0.565945	0.652167	0.60682	0.923713	1.41027	0.988203	1.12077	0.801931	1.11073	2.20324	2.61748	3.11273
Solyc01g150118.1.1	ME2	1	Peptidyl-prolyl cis-trans isomerase PASTICCINO1 (AHRD V3.3 *-* A0A2G2VE40_CAPBA)	NA	NA	NA	NA	NA	NA	NA	NA	NA	0			0.957	0.815	0.933		0.952	0.833	0.96	0.981762	0.787638	0.928087	0.463074	0.633054	0.491987	0.505687	0.538953	0.397933	0.179904	0.268674	0.177726	0.290771	0.369593	0.27513	0.558965	0.558841	0.360778	0.175945	0.178951	0.26951	0.268974	0.222759	0.222146	0.592356	0.413286	1.09861
Solyc01g150120.1.1	ME2	0	Transposon, En/Spm-like, Transposase-associated domain protein (AHRD V3.3 *-* A0A2U1N4P4_ARTAN)	NA	NA	NA	NA	NA	NA	NA	NA	NA	0	Em		0.906		0.88					0.37831	0.177423	0.185943	0.374353	0.277859	0.231175	0.600413	0.183224	0.320766	0.044976	0.044779	0.133294	0.0484618	0.0461992	0.0917101	0.0471621	0.0465701	0	0.659795	1.07371	1.03312	1.12073	0.891035	1.3773	1.82263	0.551048	0.595082
Solyc01g150131.1.1	ME2	1	Unknown protein	NA	NA	NA	NA	NA	NA	NA	NA	NA	0			0.98	0.872	0.953		0.873	0.826	0.894	0.425599	0.532268	0.3254	0.748706	0.648337	0.73976	0.323299	0.503866	0.274942	0.134928	0.044779	0	0.581542	0.369593	0.0917101	0.518783	0.698551	0.326749	0.527836	1.25266	0.673775	0.493119	0.534621	0.444291	0.956883	0.872493	0.91551
Solyc01g150132.1.1	ME2	1	Unknown protein	NA	NA	NA	NA	NA	NA	NA	NA	NA	1			0.86		0.81		0.884		0.848	0.472888	0.295704	0.604314	0.213916	0.740956	0.970936	0.600413	0.91612	0.641531	0.269856	0.268674	0.888629	2.76232	1.15498	0.871246	2.45243	1.62995	1.44703	0.307904	0.939495	0.628857	2.28628	0.534621	1.82159	1.5948	1.23986	3.15851
Solyc01g150133.1.1	ME4	1	Unknown protein	NA	NA	NA	NA	NA	NA	NA	NA	NA	1	End									0	0.0591409	0	0.053479	0.0926195	0	0.0461856	0.045806	0.0916473	0	0	0	0	0	0	0	0.0465701	0	0	0	0	0	0.0445517	0	0.0911317	0	0
Solyc01g150134.1.1	ME12	1	Unknown protein	NA	NA	NA	NA	NA	NA	NA	NA	NA	1	End							-0.86		0.283733	0.236564	0.185943	2.88786	1.38929	1.57199	3.46392	4.07673	3.84919	0.269856	0.761243	0.488746	1.21155	0.184797	0.641971	0.848917	1.30396	1.54039	0.131959	0.402641	0.763612	0.134487	0.133655	0.666437	0.227829	0.183683	0.137327
Solyc01g150136.1.1	ME4	1	Unknown protein	NA	NA	NA	NA	NA	NA	NA	NA	NA	1	End									0	0	0.0464857	0	0	0	0	0	0	0.044976	0	0	0	0	0	0	0	0	0	0	0	0	0	0.0444291	0	0	0
Solyc01g150137.1.1	ME4	1	Helicase-like protein (AHRD V3.3 *-* A0A2K3M0A3_TRIPR)	NA	NA	NA	NA	NA	NA	NA	NA	NA	1	End									0.141866	0	0.0464857	0.347934	0.106327	0.231175	0.138557	0.178598	0	0	0.089558	0	0.0969237	0	0	0	0	0	0	0	0	0	0	0.0444291	0	0	0
Solyc01g150148.1.1	ME2	0	Unknown protein	NA	NA	NA	NA	NA	NA	NA	NA	NA	1		-0.988				-0.942				0.472888	0.295704	0.464857	2.72743	2.08394	2.35799	6.83547	6.64187	5.40719	0.404784	0.626906	0.222157	3.78002	1.84797	0.641971	4.66904	1.67652	2.70735	5.49829	8.27651	6.8725	1.16555	1.47021	1.64388	0.273395	0.0918414	0
Solyc01g150149.1.1	ME2	0	Unknown protein	NA	NA	NA	NA	NA	NA	NA	NA	NA	1	Em									0.425599	0.709691	0.418371	0.267395	0.231549	0.231175	0.369485	0.274836	0.183295	0.0899521	0.179116	0.266589	0.339233	0.461992	0.18342	0.282972	0.0931401	0.326749	0.131959	0.62633	0.314428	0.268974	0.222759	0.177716	0.227829	0.413286	0.228878
Solyc01g150150.1.1	ME0	0	ATP-dependent DNA helicase (AHRD V3.3 *-* A0A2G2XW06_CAPAN)	NA	NA	NA	NA	NA	NA	NA	NA	NA	0	End									0.472888	0.946254	0.232429	0.320874	0.370478	0.323645	0.508042	0.274836	0.50406	0.404784	0.223895	0.399883	0.484618	0.415792	0.550261	0.518783	0.32599	0.466785	0.703781	0.581592	0.449183	1.0759	0.801931	0.755295	0.729053	0.551048	0.869735
Solyc01g150151.1.1	ME2	1	Unknown protein	NA	NA	NA	NA	NA	NA	NA	NA	NA	0			0.912		0.901		0.847			1.04035	1.65594	1.39457	1.0161	0.926195	0.785995	0.73897	0.732896	0.962297	0.674641	0.313453	0.622041	0.630004	0.923983	1.28394	0.471621	0.791691	0.466785	1.71547	1.38687	2.29083	1.25521	0.891035	1.42173	1.32141	2.15827	2.10567
Solyc01g150152.1.1	ME1	1	Unknown protein	NA	NA	NA	NA	NA	NA	NA	NA	NA	0	SC					-0.947				14.3758	12.183	11.0636	30.0552	26.767	28.712	29.097	34.4003	38.0336	166.636	150.995	148.49	191.715	189.832	177.276	249.063	327.294	344.674	1.67148	2.99744	2.78494	0.627606	1.42566	1.51059	2.05046	3.90326	4.1198
Solyc01g150156.1.1	ME1	0	nuclear pore complex protein NUP98A-like isoform X5 (AHRD V3.3 *-* XP_019068100.2)	NA	NA	NA	NA	NA	NA	NA	NA	NA	0		-0.942				-0.955				23.1485	21.5927	20.8356	13.111	19.201	17.5484	13.4207	11.9353	12.8269	22.6109	33.5126	36.0181	36.6397	27.4107	19.3839	37.7732	28.0959	25.846	0.833805	0.939943	1.28561	0.261891	0.39455	0.799724	0.227829	0.229603	0.091551
Solyc01g150157.1.1	ME1	0	GATA transcription factor 26 (AHRD V3.3 *-* A0A2G2XLP4_CAPBA)	NA	NA	NA	NA	NA	NA	NA	NA	NA	0										1.65511	0.65055	1.99889	1.76481	2.77859	2.54293	2.03217	1.64902	2.06206	2.11387	1.56726	1.6884	1.16308	1.98656	1.69664	1.69783	2.00251	2.56732	0.175945	0.313165	0.26951	0.627606	0.712828	0.710866	0.54679	0.367365	0.274653
Solyc01g150159.1.1	ME1	0	nuclear pore complex protein NUP98A-like isoform X1 (AHRD V3.3 *-* XP_025885413.1)	NA	NA	NA	NA	NA	NA	NA	NA	NA	0						-0.942				1.74349	2.40857	1.75642	1.38163	1.83984	1.23933	0.665951	2.44774	1.88253	6.3987	8.40049	9.43533	9.88704	4.65147	3.31445	5.56871	5.71461	3.70151	0.0459217	0.178504	0.241616	0.051912	0.184489	0	0.0455658	0.0459207	0.0457755
Solyc01g150160.1.1	ME0	0	Unknown protein	NA	NA	NA	NA	NA	NA	NA	NA	NA	0		0.852					0.87		0.85	4.16141	3.39492	3.48643	1.60437	2.3618	2.6354	1.89361	1.96966	2.38283	1.79904	2.86586	3.28793	4.84618	5.3591	4.76604	5.18783	4.93643	4.9004	0.219932	0.357903	0.673775	1.0759	0.801931	1.0663	2.59725	1.3317	2.4261
Solyc01g150163.1.1	ME1	0	kinetochore protein NDC80 homolog (AHRD V3.3 *-* A0A2I4H4F2_9ROSI)	NA	NA	NA	NA	NA	NA	NA	NA	NA	0			0.877		0.854	-0.978				4.2087	3.07533	2.88211	3.42265	3.38061	3.92998	3.69485	2.65675	3.39095	2.11387	2.14939	2.57703	2.22924	4.01933	3.62255	3.7258	3.63246	3.31417	0.527836	0.894757	0.943285	0.627606	0.445517	0.933011	0.501224	0.367365	0.640857
Solyc01g150164.1.1	ME1	0	thionin-like protein (AHRD V3.3 *** AT1G25275.1)	NA	NA	NA	NA	NA	NA	NA	NA	NA	0					0.802					4.87074	7.98402	5.34586	15.7763	16.4863	17.6618	15.8879	11.0392	12.8765	6.47655	5.50782	8.57527	22.3409	21.6674	10.3174	13.5827	11.6891	9.52241	0.48385	0.447379	1.07804	0.313803	0.311862	0.266575	0.182263	0.229603	0.091551
Solyc01g150165.1.1	ME0	0	transmembrane protein 184C (AHRD V3.3 *-* XP_010316698.1)	NA	NA	NA	NA	NA	NA	NA	NA	NA	0										2.12799	2.48392	0.371886	0.588269	0.277859	0.27741	0.0461856	0.045806	0.0458237	0.44976	0.537348	0.533178	0.581542	0.184797	0.229275	0.330134	0.838261	0.746856	0	0.0447379	0.0898367	0.044829	0	0	0.136698	0.0918414	0.183102
Solyc01g150166.1.1	ME2	0	Unknown protein	NA	NA	NA	NA	NA	NA	NA	NA	NA	0			0.972		0.96		0.982	0.832	0.974	55.5912	63.8525	48.8371	20.9448	23.5618	22.9527	20.1317	21.4273	22.6398	18.7538	17.4758	27.6634	44.5867	22.7566	37.9734	30.0007	24.2367	22.4376	6.74319	9.29698	14.2642	1.22831	1.72304	3.3097	2.62154	5.60035	8.01895
Solyc01g150168.1.1	ME2	0	Unknown protein	NA	NA	NA	NA	NA	NA	NA	NA	NA	0			0.98	0.806	0.965		0.944		0.889	1.61141	2.18662	1.719	0.53479	1.38897	1.38691	1.25195	1.19073	1.28306	1.1235	0.671685	1.37706	2.27359	0.990233	0.974787	0.848115	1.35016	0.839886	0.130859	0.223197	0.585286	0	0.0891035	0.133287	0.182127	0.183683	0.272914
Solyc01g150171.1.1	ME4	1	Unknown protein	NA	NA	NA	NA	NA	NA	NA	NA	NA	1										0.0472888	0	0	2.2996	0.787266	1.8494	5.26516	5.3593	5.68213	0.359808	1.0747	0.444315	0.775389	0.508191	0.917101	0.565945	1.21082	1.49371	2.37526	1.02897	0.836469	2.5089	2.13848	2.62132	3.05291	3.21445	4.30162
Solyc01g150172.1.1	ME1	1	DNA mismatch repair protein MLH3 (AHRD V3.3 *-* A0A2G2XFY3_CAPBA)	NA	NA	NA	NA	NA	NA	NA	NA	NA	0			0.863		0.845	0.828	0.929		0.938	9.16953	5.89274	5.95924	11.7867	10.2418	9.9765	15.2577	13.5165	14.4242	4.6091	5.13051	5.13001	7.79916	6.0276	9.48806	9.47891	8.08526	8.10768	36.3365	38.6156	39.8146	34.695	37.4042	43.612	38.2673	23.1125	30.342
Solyc01g150173.1.1	ME1	1	Unknown protein	NA	NA	NA	NA	NA	NA	NA	NA	NA	1										0.520176	0.473127	0.836743	0.962621	0.879886	1.29458	0.969898	1.22623	1.42053	0.359808	0.358232	0.710903	0.664509	0.55439	0.366841	0.377296	0.745121	0.466785	3.92059	4.20505	4.25017	1.88282	3.34138	4.30962	3.8731	1.5613	3.62858
Solyc01g150174.1.1	ME1	1	DNA mismatch repair protein MLH3 (AHRD V3.3 *-* A0A2G3A9Q9_CAPAN)	NA	NA	NA	NA	NA	NA	NA	NA	NA	0						0.851	0.808		0.814	2.87152	2.74177	2.26585	3.94156	3.11072	4.27623	5.40506	5.93114	4.80534	2.47233	2.32233	2.2198	2.44946	2.29134	2.06889	3.25498	3.27797	2.27866	16.4756	15.1796	18.2712	12.7296	15.6515	20.0906	15.6643	9.47119	11.3921
Solyc01g150175.1.1	ME1	1	DNA mismatch repair protein MLH3 (AHRD V3.3 *-* A0A2G2XFY3_CAPBA)	NA	NA	NA	NA	NA	NA	NA	NA	NA	1							0.915		0.932	0.443238	0.295823	0.0493213	0.743251	0.86465	0.588711	0.81356	0.844342	0.932832	0.428937	0.517824	0.559037	0.655301	0.412697	0.686359	0.707289	0.465561	0.629786	2.61072	3.42451	2.3742	1.79773	4.01514	3.25234	2.66114	1.12207	1.9358
Solyc01g150177.1.1	ME0	0	Unknown protein	NA	NA	NA	NA	NA	NA	NA	NA	NA	0	Em									1.04035	0.709691	0.697286	0.695227	0.509407	0.46235	0.230928	0.503866	0.733179	0.314832	0.492569	0.355452	0.53308	0.646788	0.550261	0.565945	0.605411	0.840213	0.307904	0.447379	0.628857	0.268974	0.311862	0.222146	0.227829	0.321445	0.549306
Solyc02g004003.1.1	ME8	0	Unknown protein	NA	NA	NA	NA	NA	NA	NA	NA	NA	0			0.83	0.92	0.867		0.975	0.851	0.974	11.0185	12.183	8.18149	3.52352	3.47323	4.02245	3.21309	1.87805	3.18933	1.65813	2.59718	3.15463	8.82005	3.74213	3.39328	4.38607	4.05159	3.95059	2.9781	4.9659	4.1774	2.28628	1.4122	1.24402	2.77952	5.49859	6.59167
Solyc02g005070.3.1	ME4	1	Long chain base biosynthesis protein 2d (AHRD V3.3 *-* A0A2G2X885_CAPBA)	NA	NA	NA	NA	NA	NA	NA	NA	NA	0							0.825			2.04789	2.03681	1.96542	1.87995	1.92908	2.41393	1.16161	1.8223	0.872253	0.233741	0.614636	0.844953	0.906188	0.712576	0.574289	1.21334	1.30256	1.14316	0.295148	0.53766	0.304995	0.0968755	0.36724	0.336551	0.199761	0.371177	0.0980054
Solyc02g005100.2.1	ME2	0	Unknown protein	NA	NA	NA	NA	NA	NA	NA	NA	NA	0							0.887		0.848	1.04035	1.06454	0.9762	0.374353	0.694646	0.416115	0.554228	0.091612	0.183295	0.044976	0.089558	0	0.0484618	0.0923983	0.0458551	0.188648	0.37256	0.186714	0.571822	0.402641	0.53902	0.806922	0.311862	0.355433	1.27584	0.964334	1.78524
Solyc02g005110.3.1	ME3	0	MADS-box protein SOC1 (AHRD V3.3 --* XP_025887600.1)	NA	NA	NA	NA	NA	NA	NA	NA	NA	0	Em	-0.988				-0.854				12.4186	13.4131	15.4254	9.1449	12.0873	10.5319	7.66682	10.5034	10.3103	2.15885	2.32851	1.15522	2.08386	1.66317	1.69664	1.22621	1.21082	0.746856	28.2233	35.0422	35.2882	4.07944	15.3715	23.2115	2.87065	0.321445	0.274653
Solyc02g005140.3.1	ME2	1	Unknown protein	NA	NA	NA	NA	NA	NA	NA	NA	NA	0			0.941	0.887	0.954		0.919		0.916	0.898486	0.768831	1.02269	1.65785	1.15774	1.29458	1.52413	2.06127	1.51218	1.1244	1.25381	1.6884	1.45386	1.33978	1.92591	2.40526	1.62995	2.19389	1.58351	2.32637	1.75181	2.42077	1.64841	1.64388	2.59725	1.5613	2.70076
Solyc02g005305.1.1	ME0	0	Unknown protein	NA	NA	NA	NA	NA	NA	NA	NA	NA	0										0.945775	1.00539	0.697286	0.855663	0.879886	0.55482	0.73897	0.778702	0.50406	1.1244	1.34337	0.444315	0.678466	0.831585	0.779536	1.03757	1.30396	1.307	0.351891	0.536854	0.718693	0.268974	0.26731	0.533149	0.501224	0.551048	0.503531
Solyc02g005430.2.1	ME9	1	Unknown protein	NA	NA	NA	NA	NA	NA	NA	NA	NA	1	SC									0	0	0	0	0	0	0	0	0	0	0	0	0.436157	0.0461992	0.0458551	0.943241	1.76966	2.14721	0	0	0	0	0	0	0	0	0
Solyc02g005606.1.1	ME9	1	serine/threonine-protein phosphatase 7 long form homolog (AHRD V3.3 *-* XP_019069006.1)	NA	NA	NA	NA	NA	NA	NA	NA	NA	0	SC									0.0472888	0	0.0929714	0	0.0463098	0	0.196104	0.0464473	0.366085	0.293244	0.26545	0.43805	2.49569	1.04941	0.948191	1.52036	2.84399	3.50299	0	0	0	0	0	0	0	0	0.0457755
Solyc02g011990.1.1	ME2	0	Photosystem II protein D1 (AHRD V3.3 *** A0A1U8QBZ9_CAPAN)	NA	NA	ATCG00020.1	71.36	3e-89	273	photosystem II reaction center protein A	Encodes chlorophyll binding protein D1, a part of the photosystem II reaction center core	photosystem II reaction center protein A (PSBA); FUNCTIONS IN: chlorophyll binding; INVOLVED IN: photosynthesis, light reaction; LOCATED IN: in 6 components; EXPRESSED IN: 24 plant structures; EXPRESSED DURING: 14 growth stages; CONTAINS InterPro DOMAIN/s: Photosystem II reaction centre protein PsbA/D1 (InterPro:IPR005867), Photosynthetic reaction centre, L/M (InterPro:IPR000484); BEST Arabidopsi…	0							0.925		0.891	0.28378	0.295704	0.185943	0.160437	0.138929	0.0924701	0.0461856	0.045806	0.0458237	0.134928	0.134337	0.0444315	0.436157	0.184797	0.137565	0.282972	0.27942	0.093357	0.219932	0.760544	0.53902	0.89658	0.560149	0.48872	1.5948	1.5613	2.47188
Solyc02g014110.1.1	ME0	0	Unknown protein	NA	NA	NA	NA	NA	NA	NA	NA	NA	0				0.846	0.803					0.851198	0.354845	0.790257	0.748706	0.833576	1.20211	1.20083	0.778702	1.42053	0.44976	0.313453	0.399883	1.16308	1.24738	0.871246	0.896079	1.02454	0.980248	0.527836	0.447379	0.359347	0.627606	0.490069	0.222146	0.956883	0.826572	0.595082
Solyc02g014740.2.1	ME1	0	DNA-binding storekeeper transcriptional regulator (AHRD V3.3 *-* A0A2K3LQD1_TRIPR)	NA	NA	NA	NA	NA	NA	NA	NA	NA	0	SC									3.06086	1.93408	2.66019	3.47004	2.60668	4.42705	7.6083	10.3371	8.09672	0.22488	0.661341	0.444315	0.436157	0.923983	0.550261	1.79216	2.04615	3.54089	0.780626	0.767031	1.03362	0	0.209705	0.222146	0	0.0918414	0
Solyc02g014750.2.1	ME3	1	DNA-binding storekeeper transcriptional regulator (AHRD V3.3 *-* A0A2K3LQD1_TRIPR)	IPR007592	PF04504	NA	NA	NA	NA	NA	NA	NA	0	Em	-0.942								1.10055	1.02296	0.872723	0.915239	1.05179	1.07492	1.67501	2.21371	1.6179	0	0.0551229	0	0	0	0	0	0.049504	0.0533535	0.934842	1.02248	1.61657	0.044829	0.0576054	0.0444291	0	0	0.228878
Solyc02g020900.1.1	ME0	0	Unknown protein	NA	NA	NA	NA	NA	NA	NA	NA	NA	0			0.936	0.898	0.949		0.936	0.852	0.93	16.7875	18.3928	16.6884	12.4606	14.0319	12.0673	10.438	9.02378	9.39385	8.6354	8.01544	10.3081	11.8732	18.1563	17.5625	12.4508	11.0371	11.763	1.9354	2.10268	3.09936	1.47936	0.980138	1.55502	2.32386	2.75524	3.43316
Solyc02g021010.2.1	ME4	1	Unknown protein	NA	NA	NA	NA	NA	NA	NA	NA	NA	0	End						0.955	0.838	0.947	0.851198	0.473127	0.697286	0.641748	0.648337	0.832231	0.508042	0.366448	0.320766	0	0	0	0	0	0	0.0471621	0.0931401	0.093357	0	0.0447379	0	0	0	0	0	0	0
Solyc02g021067.1.1	ME4	1	ABC transporter B family member 11 (AHRD V3.3 *-* A0A2G2VP62_CAPBA)	NA	NA	NA	NA	NA	NA	NA	NA	NA	1	End						0.874		0.831	0.224054	0.0680711	0.0686129	0	0.299346	0.232516	0.118651	0.123447	0.137883	0	0.250583	0.28876	0.69126	0.198148	0.219829	0.626454	1.01392	0.858511	0	0	0.118045	0	0	0	0.0910861	0.0918414	0.169736
Solyc02g021105.1.1	ME2	0	Unknown protein	NA	NA	NA	NA	NA	NA	NA	NA	NA	1			0.944		0.945	0.846				0.614754	0.354845	0.836743	0.374353	0.787266	0.416115	0.461856	0.45806	0.595708	0.44976	0.358456	0.488746	0.775389	0.600589	0.779536	0.707431	0.884831	1.02693	0.263918	0.223689	0.26951	0.44829	0.400966	0.266575	0.54679	0.780652	1.23594
Solyc02g021150.1.1	ME10	1	Unknown protein	NA	NA	NA	NA	NA	NA	NA	NA	NA	1						0.823				0.141866	0.177423	0.418371	0.374353	0.324168	0.416115	0.508042	0.732896	0.916473	0.494737	0.223895	0.31102	0.581542	0.785386	0.504406	0.377296	0.745121	0.513463	1.71547	1.38687	1.43739	1.43453	1.11379	1.64388	1.18471	1.42354	1.32749
Solyc02g021160.2.1	ME1	0	Unknown protein	NA	NA	NA	NA	NA	NA	NA	NA	NA	1			0.937	0.811	0.934		0.936	0.849	0.959	0.945775	1.12368	1.11566	0.641748	1.06512	0.601055	1.15464	1.28257	1.558	0.764593	0.806022	0.533178	1.50232	1.24738	1.23809	0.943241	0.884831	1.26032	5.45431	5.77119	5.21053	6.23123	7.08373	7.90838	6.42478	4.77575	7.59873
Solyc02g021163.1.1	ME1	0	Unknown protein	NA	NA	NA	NA	NA	NA	NA	NA	NA	1	Em									0	0	0.0464857	0	0.0463098	0.18494	0.0923713	0.091612	0.183295	0.044976	0.044779	0.0444315	0.0969237	0.0461992	0.0458551	0.0471621	0.0931401	0.093357	0.219932	0.313165	0.314428	1.03107	0.534621	0.48872	0.54679	0.68881	0.41198
Solyc02g021167.1.1	ME1	1	Unknown protein	NA	NA	NA	NA	NA	NA	NA	NA	NA	1		0.859								0.0945775	0.177423	0.0929714	0.213916	0.0463098	0.0924701	0.138557	0.366448	0.320766	0.0899521	0.134337	0.0444315	0.145386	0.138597	0.596116	0.0943241	0.18628	0.326749	0.923713	0.894757	0.898367	4.03461	2.27214	1.95488	2.73395	1.88275	2.15145
Solyc02g021210.1.1	ME4	1	BTB domain-containing protein/NPH3 domain-containing protein (AHRD V3.3 *-* A0A1Q3D7J0_CEPFO)	IPR027356	PF03000	NA	NA	NA	NA	NA	NA	NA	0	End									0.0472888	0	0.0464857	0.053479	0	0.046235	0.0461856	0	0.0916473	0	0.089558	0.0444315	0.53308	0.230996	0.0458551	0.23581	0.13971	0	0.0439863	0.0447379	0.0449183	0.044829	0	0	0.0455658	0	0
Solyc02g021685.1.1	ME8	0	Unknown protein	NA	NA	NA	NA	NA	NA	NA	NA	NA	0		0.804	0.981	0.811	0.962		0.898		0.89	7.37705	9.16684	8.41392	4.43875	5.55717	5.5482	4.38764	3.52706	4.2616	4.09282	3.71666	3.99883	6.97851	6.00589	5.4109	6.36688	4.14473	3.92099	1.01169	0.894757	1.4823	2.55525	1.91573	2.39917	2.91621	3.81142	2.6092
Solyc02g021785.1.1	ME4	1	Unknown protein	NA	NA	NA	NA	NA	NA	NA	NA	NA	1	End						0.942		0.916	0.0945775	0.236564	0.0929714	0.106958	0.0926195	0.18494	0	0	0.137471	0	0	0.0444315	0	0.0461992	0	0.0943241	0.0465701	0	0	0.0894757	0.0449183	0.044829	0	0	0	0.0459207	0.137327
Solyc02g021800.1.1	ME4	1	F-box/kelch-repeat protein (AHRD V3.3 *-* A0A1J3DTB7_NOCCA)	NA	NA	NA	NA	NA	NA	NA	NA	NA	1	End									0	0	0	0	0	0.046235	0	0	0	0	0	0	0	0	0	0	0	0	0	0	0	0	0	0	0	0	0
Solyc02g022810.3.1	ME4	1	Unknown protein	NA	NA	NA	NA	NA	NA	NA	NA	NA	1	End						0.932	0.853	0.952	0.283733	0.354845	0.464857	0.695227	0.555717	0.508585	0.692785	0.503866	0.320766	0.044976	0.179116	0.0888629	0.0484618	0	0.0917101	0.0471621	0.0465701	0	0.0439863	0.0447379	0	0	0	0.0444291	0	0	0
Solyc02g022880.1.1	ME2	0	Transposase, Ptta/En/Spm, plant (AHRD V3.3 *-* A0A1R3JID9_9ROSI)	NA	NA	NA	NA	NA	NA	NA	NA	NA	0	Em		0.9		0.884					0.520176	0.591409	0.139457	0.374353	0.231549	0.693525	0.277114	0.45806	0.229118	0.134928	0.268674	0.222157	0.484618	0.415792	0.366841	0.424459	0.41913	0.233392	0.571822	0.62633	0.718693	0.358632	0.400966	0.977441	0.865751	0.918414	0.869735
Solyc02g022920.1.1	ME1	0	ethylene-responsive nuclear protein	NA	NA	AT4G20880.1	37.63	6e-21	94.4	ethylene-responsive nuclear protein / ethylene-regulated nuclear protein (ERT2)	0	ethylene-responsive nuclear protein / ethylene-regulated nuclear protein (ERT2); BEST Arabidopsis thaliana protein match is: ethylene-responsive nuclear protein -related (TAIR:AT5G44350.1); Has 2205 Blast hits to 1471 proteins in 187 species: Archae - 2; Bacteria - 107; Metazoa - 617; Fungi - 120; Plants - 79; Viruses - 12; Other Eukaryotes - 1268 (source: NCBI BLink).	0						-0.909				7.66078	8.27972	7.34474	8.61011	8.38207	10.033	11.0846	8.29089	10.3561	5.98181	6.53773	5.99825	8.14159	13.8135	12.1974	14.5259	10.8974	11.8097	1.80344	2.68427	3.45871	2.01731	1.47021	2.93232	2.32386	2.893	2.56343
Solyc02g024010.1.1	ME1	0	transmembrane protein (AHRD V3.3 *** AT4G21740.1)	NA	NA	NA	NA	NA	NA	NA	NA	NA	0						-0.987				3.16835	2.83876	2.9286	3.20874	2.63966	2.08058	3.32537	2.2903	2.42865	1.61914	1.88072	2.04385	1.35693	1.94036	1.8342	2.02797	2.56135	2.75403	0.175945	0.0894757	0.494102	0.179316	0.0891035	0.266575	0.182263	0.321445	0.366204
Solyc02g030135.1.1	ME18	0	Unknown protein	NA	NA	NA	NA	NA	NA	NA	NA	NA	1	End									0	0	0	0	0	0	0	0.045806	0	0	0	0	0	0	0	0	0	0	0	0	0	0	0	0	0	0	0.0457755
Solyc02g030247.1.1	ME7	0	Chitin-binding lectin 1 (AHRD V3.3 *** A0A2G3B766_CAPCH)	NA	NA	NA	NA	NA	NA	NA	NA	NA	1	Em	0.848								0	0	0	0	0	0	0	0.045806	0	0.044976	0	0.133294	0.387695	0.138597	0.641971	0.471621	0.465701	0.840213	5.54228	1.74478	1.21279	19.2316	15.0139	10.8407	32.853	22.1797	29.7541
Solyc02g030310.1.1	ME4	1	Zinc finger (C3HC4-type RING finger) family protein (AHRD V3.3 *-* A0A2U1KZG5_ARTAN)	NA	NA	NA	NA	NA	NA	NA	NA	NA	1	End									0	0	0	0	0	0	0	0	0	0	0	0	0	0	0	0	0	0	0	0	0	0	0	0	0	0	0
Solyc02g030313.1.1	ME4	1	Retrovirus-related Pol polyprotein from transposon TNT 1-94 (AHRD V3.3 *** A0A1J3CN06_NOCCA)	IPR013103	PF07727	ATMG00810.1	47.3	2e-36	129	DNA/RNA polymerases superfamily protein	hypothetical protein	DNA/RNA polymerases superfamily protein; CONTAINS InterPro DOMAIN/s: Reverse transcriptase, RNA-dependent DNA polymerase (InterPro:IPR013103); BEST Arabidopsis thaliana protein match is: cysteine-rich RLK (RECEPTOR-like protein kinase) 8 (TAIR:AT4G23160.1).	1	End									0	0	0	0	0	0	0	0.045806	0	0	0	0	0	0	0.0458551	0	0	0	0	0	0	0	0	0	0	0	0
Solyc02g030317.1.1	ME4	1	Unknown protein	NA	NA	NA	NA	NA	NA	NA	NA	NA	1	End									0	0	0	0.106958	0	0	0.0461856	0	0.0458237	0	0	0.0444315	0	0	0	0	0	0.093357	0	0	0	0.044829	0	0	0	0.0459207	0
Solyc02g030462.1.1	ME4	1	Peroxisome biogenesis protein 2 (AHRD V3.3 *-* A0A2G2X6N8_CAPBA)	NA	NA	NA	NA	NA	NA	NA	NA	NA	1	End									0.729476	0.257559	0.303273	0	0.504128	0.0924701	0.0734813	0	0.0959548	0.0514976	0	0	0.103514	0.144603	0.119911	0.0557927	0	0	0	0	0	0	0	0	0	0	0
Solyc02g030523.1.1	ME8	0	4-hydroxy-3-methylbut-2-enyl diphosphate reductase, chloroplastic (AHRD V3.3 *-* A0A2G2ZW71_CAPAN)	NA	NA	NA	NA	NA	NA	NA	NA	NA	0			0.981	0.843	0.952					3.52519	2.66808	2.61654	2.38896	1.76792	2.10656	1.14914	1.43767	1.19879	1.30125	0.174414	0.759467	1.3343	1.36611	1.37432	1.02714	0.735574	0.887918	0.576001	0.406757	0.770125	0.349935	0.423063	0.395419	0.415788	0.910515	0.783265
Solyc02g030525.1.1	ME8	0	SNF1-related protein kinase regulatory subunit beta-3 (AHRD V3.3 *-* A0A2G3A5M6_CAPAN)	NA	NA	NA	NA	NA	NA	NA	NA	NA	0			0.892		0.866					1.084	0.767471	1.41047	1.08466	1.10569	1.0849	0.890459	0.799269	1.19879	0.724069	0.333559	0.619552	0.63926	1.08716	0.922329	1.07935	0.750337	0.573912	0.410393	0.636441	1.06403	0.324607	0.285131	0.554164	0.79763	0.628103	0.756944
Solyc02g030565.1.1	ME5	1	ninja-family protein AFP3-like (AHRD V3.3 --* XP_010317361.1)	NA	NA	NA	NA	NA	NA	NA	NA	NA	1										4.54156	5.5263	5.01823	0.106958	1.31742	0.525184	0.0923713	0	0.0916473	0.0899521	0.17934	0.533133	0.0969237	0	0.0917101	0.141486	0	0.140035	0	0	0	0	0	0	0	0.0459207	0
Solyc02g030610.3.1	ME6	1	Ninja (AHRD V3.3 *-* A0A200QVW0_9MAGN)	NA	NA	NA	NA	NA	NA	NA	NA	NA	0	End					-0.942				2.06136	1.7915	1.47336	1.31724	1.79483	1.35339	0.625538	0.882453	0.848563	0.134928	0.089558	0	0	0	0	0	0	0	0.0439863	0.0994523	0.0449183	0	0	0.0888582	0	0	0
Solyc02g030660.3.1	ME6	1	Unknown protein	NA	NA	NA	NA	NA	NA	NA	NA	NA	1	End					-0.942				0.474968	0.65055	0.252139	0.374353	0.64792	0.323645	0.161373	0.235764	0.458237	0	0	0	0	0	0	0.0471621	0	0	0	0	0	0	0	0.0444291	0	0.0459207	0
Solyc02g031960.3.1	ME9	1	Pectate lyase (AHRD V3.3 *-* A0A2G3DIQ3_CAPCH)	IPR007524	PF04431	NA	NA	NA	NA	NA	NA	NA	0	SC									0	0	0	0	0.0926195	0.138705	0.138557	0.091612	0.137471	1.16938	0.358232	0.177726	1.06616	4.34272	2.33861	2.68824	4.33102	4.85456	0	0	0	0	0	0	0.0455658	0	0
Solyc02g031990.1.1	ME0	0	VQ motif-containing protein 22 (AHRD V3.3 *** A0A2G2XD74_CAPBA)	NA	NA	NA	NA	NA	NA	NA	NA	NA	0										1.46595	3.25275	0.3254	0.213916	0.0926195	0	0.277114	0.503866	1.78712	20.5091	27.4943	36.4782	5.96081	1.15498	1.78835	2.40526	3.12019	1.9605	0	0.313165	0.26951	0	0	0.444291	0.227829	0.183683	0.228878
Solyc02g032000.1.1	ME5	1	Agamous-like MADS-box protein AGL61 (AHRD V3.3 *-* A0A2G2XL38_CAPBA)	NA	NA	NA	NA	NA	NA	NA	NA	NA	1										6.80934	5.51802	7.60307	4.33206	5.88903	4.83494	1.6165	0.595478	0.503602	0	0.044779	0.0444315	0.0484618	0	0	0	0	0	0.0439863	0	0	0	0	0	0	0	0.0457755
Solyc02g032010.1.1	ME5	1	Unknown protein	NA	NA	NA	NA	NA	NA	NA	NA	NA	1										4.31581	4.67213	4.85692	3.42265	3.21515	3.70153	1.0086	0.504599	0.687813	0.044976	0	0	0	0	0	0	0	0	0	0	0.179673	0	0	0	0	0	0
Solyc02g032020.3.1	ME2	1	Unknown protein	NA	NA	NA	NA	NA	NA	NA	NA	NA	1						0.858				0	0	0	0.053479	0	0	0.0923713	0.137418	0.229118	0	0.044779	0.0888629	0.0484618	0.0461992	0.137565	0.188648	0.23285	0.186714	1.05567	1.52109	1.12296	2.19662	1.292	1.24402	4.00979	6.33705	7.41563
Solyc02g032035.1.1	ME2	0	Retrovirus-related Pol polyprotein from transposon TNT 1-94 (AHRD V3.3 *-* POLX_TOBAC)	NA	NA	NA	NA	NA	NA	NA	NA	NA	0			0.839							0.73657	0.439062	0.357057	0.85823	0.140319	0.488149	0.480792	0.33333	0.457412	0.185616	0.0541826	0.305733	0.45021	0.509946	0.322224	0.840334	0.457225	0.394527	0.254637	0.401209	0.240044	0.337159	0.743613	0.664837	1.09645	0.947436	1.11697
Solyc02g032130.1.1	ME6	1	ninja-family protein AFP1-like (AHRD V3.3 *-* XP_025885537.1)	NA	NA	NA	NA	NA	NA	NA	NA	NA	0	End					-0.987				5.24905	4.67213	4.97397	9.35882	8.33576	7.85995	6.78929	6.00059	5.2239	0.134928	0.671685	0.0888629	0.0969237	0.0461992	0	0	0	0	0.0439863	0.0447379	0.179673	0	0	0.133287	0	0	0
Solyc02g032140.3.1	ME6	1	Ninja (AHRD V3.3 *-* A0A200QVW0_9MAGN)	NA	NA	NA	NA	NA	NA	NA	NA	NA	0	End					-0.997				4.53972	4.55385	4.32317	7.48706	6.25182	7.2589	6.05032	6.138	4.67401	0.134928	0.313453	0.0444315	0.0484618	0	0.0458551	0	0.0465701	0	0.0879727	0.0894757	0.404265	0	0	0.0888582	0	0.0459207	0
Solyc02g032170.4.1	ME2	1	Unknown protein	NA	NA	NA	NA	NA	NA	NA	NA	NA	1			0.907		0.866		0.982	0.82	0.948	0.945775	0.532268	0.464857	0.160437	0.370478	0.416115	0.877527	0.503866	0.549884	0.359808	0.268674	0.444315	0.678466	0.646788	0.137565	1.69783	1.11768	1.35368	0.0439863	0.0447379	0.314428	0.358632	0.579173	0.177716	1.00245	0.780652	1.28171
Solyc02g032410.3.1	ME8	0	Unknown protein	NA	NA	NA	NA	NA	NA	NA	NA	NA	0	Em									0.34185	0.549182	0.525103	0.161774	0.231549	0.0797092	0.0468784	0	0.0950841	0.0457856	0.142487	0	0.0969237	0	0.0917101	0.0471621	0.0465701	0.0466785	0.183379	0.0928758	0.26951	0.089658	0.0453091	0.133287	0.363843	0.0964794	0.27891
Solyc02g032420.1.1	ME8	0	Unknown protein	NA	NA	NA	NA	NA	NA	NA	NA	NA	1	Em									0.603925	0.574494	0.358126	0.319537	0	0.105231	0.230235	0.137418	0.134034	0.0891425	0.0814082	0	0	0.0461992	0	0.0471621	0.0465701	0.140035	0.080539	0.0860757	0	0.179316	0.132898	0	0.228513	0.362728	0.361947
Solyc02g032523.1.1	ME11	1	Unknown protein	NA	NA	NA	NA	NA	NA	NA	NA	NA	0	End							0.923		5.67465	6.91948	6.13612	12.621	9.72505	10.8652	6.23506	5.72575	4.35325	0.22488	0.358232	0.399883	0.193847	0.230996	0.27513	0.0471621	0.0931401	0.0466785	0.0439863	0.178951	0.0898367	0.044829	0.0445517	0.133287	0	0.0459207	0
Solyc02g032527.1.1	ME7	1	Unknown protein	NA	NA	NA	NA	NA	NA	NA	NA	NA	1	Em									0.454634	0.0632216	0.607708	0.053479	0.205801	0.107219	0.328657	0.253536	0.378412	0	0	0.0444315	0.145386	0	0.050303	0	0	0.0465384	1.26927	2.38095	3.07538	0.560094	0.518761	1.13192	0.299595	0.219914	0.366891
Solyc02g032667.1.1	ME2	0	UBN2_3 domain-containing protein (AHRD V3.3 *-* A0A1Q3D9Z8_CEPFO)	NA	NA	NA	NA	NA	NA	NA	NA	NA	1	Em									0.418316	0.236564	0.371886	0.374353	0.503711	0.508585	0.0461856	0	0.0458237	0	0	0	0	0	0	0	0	0	0.175945	0.174254	0.179673	0.089658	0	0.155102	0.266013	0.275891	0.229061
Solyc02g032695.1.1	ME6	1	Ninja (AHRD V3.3 *-* A0A200QVW0_9MAGN)	NA	NA	NA	NA	NA	NA	NA	NA	NA	1										1.57779	0.928985	1.43553	1.03583	0.914942	0.680949	0.275359	0.576606	0.617795	0	0	0.0888629	0	0	0	0	0	0	0	0.0794992	0	0	0	0	0	0	0
Solyc02g032780.2.1	ME5	0	Unknown protein	NA	NA	NA	NA	NA	NA	NA	NA	NA	0										1.74732	1.5968	2.08972	0.320874	0.787266	0.64729	0.138557	0.137418	0.137471	0.314832	0.581903	2.08832	0.581542	0.0461992	0.27513	0.23581	0.13971	0	0	0	0	0	0	0	0.0455658	0.0459207	0
Solyc02g032840.1.1	ME5	1	Unknown protein	NA	NA	NA	NA	NA	NA	NA	NA	NA	0										2.69546	2.42478	2.6032	2.56699	3.65847	3.19022	0.600413	1.32837	1.60383	1.1244	0.582127	0.488746	0.0484618	0	0.320986	0	0	0	0	0	0	0	0	0	0	0	0
Solyc02g032910.3.1	ME1	0	glycine rich protein precursor (AHRD V3.3 *-* NP_001233996.1)	NA	NA	NA	NA	NA	NA	NA	NA	NA	0										31.0214	61.0334	60.5709	124.071	114.154	109.993	72.5114	62.9375	46.8318	34.1368	35.3754	25.0149	7.51159	6.32928	13.2521	3.96161	5.96097	5.46138	0.219932	0.268427	0.179673	0.179316	0.178207	0.799724	0.0911317	0.137762	0
Solyc02g032980.1.1	ME5	1	B3 domain-containing protein At5g26805-like (AHRD V3.3 -** XP_015881022.1)	NA	NA	NA	NA	NA	NA	NA	NA	NA	1										21.5164	17.8605	17.2927	4.65267	6.71492	7.2589	0	0	0.0458237	0	0	0	0	0	0	0	0	0	0	0	0	0	0	0	0	0	0
Solyc02g033030.3.1	ME4	1	Unknown protein	NA	NA	NA	NA	NA	NA	NA	NA	NA	0	End						0.96		0.944	0.472888	0.887113	0.697286	0.160437	0.370478	1.29458	0.73897	0.412254	0.320766	0.044976	0.134337	0.177726	0.387695	0.0461992	0.458551	0.23581	0.27942	0.560142	0.175945	0.0447379	0.404265	0.089658	0.0891035	0.311004	0.0911317	0.0918414	0.183102
Solyc02g033055.1.1	ME2	0	Retrovirus-related Pol polyprotein from transposon TNT 1-94 (AHRD V3.3 *-* A0A2I0VNR7_9ASPA)	NA	NA	ATMG00810.1	48	8e-60	191	DNA/RNA polymerases superfamily protein	hypothetical protein	DNA/RNA polymerases superfamily protein; CONTAINS InterPro DOMAIN/s: Reverse transcriptase, RNA-dependent DNA polymerase (InterPro:IPR013103); BEST Arabidopsis thaliana protein match is: cysteine-rich RLK (RECEPTOR-like protein kinase) 8 (TAIR:AT4G23160.1).	0			0.907		0.864		0.955		0.94	2.24886	1.45345	1.6231	1.22338	1.30973	1.40171	1.53752	1.56991	1.08176	0.959924	0.299706	0.507896	0.81193	1.12768	1.57132	0.876884	1.18856	1.00321	0.186766	0.266727	0.576302	0.417313	0.264816	0.7417	0.224412	0.52368	0.467093
Solyc02g036280.3.1	ME2	0	Pvr4 (AHRD V3.3 *-* A0A1D5AHY8_CAPAN)	NA	NA	NA	NA	NA	NA	NA	NA	NA	0		0.801	0.909		0.882		0.955	0.858	0.967	6.02326	6.39816	5.73104	3.66229	3.97129	4.38655	4.54989	3.75508	4.93397	3.45133	2.83308	2.809	7.5963	6.46525	6.38491	6.66362	5.66976	5.97046	4.07177	4.52094	5.1352	4.66329	6.08314	5.55426	7.0366	6.33705	8.65455
Solyc02g036460.3.1	ME2	0	rho GTPase-activating protein (AHRD V3.3 *-* AT5G37010.1)	NA	NA	AT5G37010.1	36.21	3e-22	101	0	0	unknown protein; FUNCTIONS IN: molecular_function unknown; INVOLVED IN: N-terminal protein myristoylation; EXPRESSED IN: 22 plant structures; EXPRESSED DURING: 13 growth stages; BEST Arabidopsis thaliana protein match is: unknown protein (TAIR:AT1G65710.1); Has 6746 Blast hits to 5259 proteins in 486 species: Archae - 7; Bacteria - 485; Metazoa - 3508; Fungi - 577; Plants - 378; Viruses - 50; Oth…	0			0.889		0.883		0.938		0.951	10.4266	11.3843	9.33317	8.53471	9.51809	9.47236	6.42308	6.25829	6.47374	0.316092	0.450656	0.313775	1.4098	1.16639	1.2534	1.5181	1.54748	1.78195	12.8001	13.2651	16.0612	9.40746	8.06511	7.75359	15.2486	15.6159	18.7453
Solyc02g037500.1.1	ME1	1	Unknown protein	NA	NA	NA	NA	NA	NA	NA	NA	NA	0						-0.942				2.55359	2.54306	2.6032	2.08568	2.54704	2.12681	3.87959	3.16061	3.52842	2.74354	2.14939	2.44373	11.0978	6.46788	5.4109	7.12147	5.63498	6.7217	0.0439863	0.0894757	0.0898367	0	0	0.0444291	0.0911317	0	0.183102
Solyc02g037545.1.1	ME4	1	Retrovirus-related Pol polyprotein from transposon TNT 1-94 (AHRD V3.3 *-* A0A1J3DEI6_NOCCA)	NA	NA	ATMG00810.1	33.69	1e-26	104	DNA/RNA polymerases superfamily protein	hypothetical protein	DNA/RNA polymerases superfamily protein; CONTAINS InterPro DOMAIN/s: Reverse transcriptase, RNA-dependent DNA polymerase (InterPro:IPR013103); BEST Arabidopsis thaliana protein match is: cysteine-rich RLK (RECEPTOR-like protein kinase) 8 (TAIR:AT4G23160.1).	1	End					0.811	0.858		0.84	0.0589691	0.0855768	0.147685	0.234238	0.245534	0.267886	0.620273	0.51605	0.297075	0.337815	0.457417	0.838288	0.509964	0.407107	1.879	0.80949	0.0651049	0.201978	0.0544111	0	0.0560581	0	0	0.117604	0.180122	0.12022	0.137922
Solyc02g037590.3.1	ME2	1	Unknown protein	NA	NA	NA	NA	NA	NA	NA	NA	NA	0			0.975	0.891	0.982		0.983	0.941	0.985	2.5063	1.83337	2.09186	1.17654	1.66715	2.03434	1.89361	1.46579	2.01624	1.1244	1.34337	1.15522	2.42309	2.86435	3.5767	3.77296	3.21333	3.31417	1.40756	1.87899	1.57214	1.3897	2.09393	2.35474	2.18716	1.92867	2.01412
Solyc02g038640.3.1	ME2	0	Replication protein A subunit (AHRD V3.3 *-* A0A176W2E5_MARPO)	NA	NA	NA	NA	NA	NA	NA	NA	NA	0			0.922		0.881		0.874		0.81	0.820696	1.73366	1.82866	3.48731	4.97784	2.47265	3.88726	4.43512	3.87467	0.865969	1.05069	1.04396	0.90929	0.546952	0.893394	0.623011	1.52051	1.22466	2.72122	3.75006	2.84859	2.26866	2.87871	4.40621	3.69416	1.71674	3.06563
Solyc02g038810.1.1	ME8	0	Retrovirus-related Pol polyprotein from transposon TNT 1-94 (AHRD V3.3 *-* POLX_TOBAC)	NA	NA	NA	NA	NA	NA	NA	NA	NA	1			0.931		0.934					2.59015	1.72798	2.15768	0.714105	1.26032	0.669529	0.653942	0.538037	0.831791	0.373121	0.492838	0.180214	0.92344	0.642584	0.360008	0.908341	0.53523	0.513277	0.401243	0.321665	0.453091	0.137356	0.119042	0.144572	0.228558	0.240762	0.660815
Solyc02g038820.1.1	ME0	0	F-box protein (AHRD V3.3 *-* A0A2G3CHZ3_CAPCH)	NA	NA	NA	NA	NA	NA	NA	NA	NA	0	End									0.803909	0.413986	0.697286	0.481311	0.416788	0.36988	0.184743	0.137418	0.412413	0.044976	0.044779	0	0.290771	0.0923983	0.27513	0.377296	0.32599	0.093357	0.131959	0.0894757	0.314428	0.493119	0.222759	0.266575	0.273395	0.0918414	0.183102
Solyc02g043817.1.1	ME4	1	Unknown protein	NA	NA	NA	NA	NA	NA	NA	NA	NA	1	End					0.823				0	0	0.0464857	0.160437	0	0.046235	0.323299	0.824508	0.641531	0.044976	0.089558	0.133294	0.0484618	0.0461992	0.0458551	0.188648	0.27942	0.140035	0	0.0447379	0	0.089658	0.178207	0.133287	0.0911317	0.183683	0.366204
Solyc02g043950.1.1	ME2	0	Unknown protein	NA	NA	NA	NA	NA	NA	NA	NA	NA	0	Em									0.0945775	0.295704	0.139457	0	0.0463098	0.046235	0.0461856	0	0	0.179904	0.044779	0.0444315	0.193847	0.415792	0	0.23581	0.37256	0.093357	0.0439863	0.0447379	0.0898367	0	0.0445517	0.0444291	0.0911317	0.0459207	0.0457755
Solyc02g043965.1.1	ME4	0	Unknown protein	NA	NA	NA	NA	NA	NA	NA	NA	NA	1										0.202443	0.138804	0.0575028	0.60474	0.318333	0.245231	0.655744	0.412529	0.644281	0.0899971	0.200834	0.0503409	0.0991045	0.214456	0.206715	0.0542364	0.265077	0.108948	0.149817	0.194699	0.24211	0.329493	0.367908	0.182115	0.435108	0.415261	0.139661
Solyc02g049080.1.1	ME7	0	Unknown protein	NA	NA	NA	NA	NA	NA	NA	NA	NA	1	Em		0.92		0.901					0.189155	0.177423	0.3254	0.320874	0.138929	0.36988	0.323299	0.45806	0.320766	0	0	0	0	0	0.18342	0	0.13971	0.0466785	2.55121	2.63953	3.27904	0.537948	1.15835	2.57689	1.91377	2.20419	3.38739
Solyc02g050267.1.1	ME7	0	Unknown protein	NA	NA	NA	NA	NA	NA	NA	NA	NA	1	Em									0	0	0.139457	0.213916	0.0926195	0.27741	0.785156	0.091612	0.366589	0.22488	0	0.222157	0.387695	0.323394	0.320986	0.565945	0.18628	0.233392	1.36358	1.47635	1.30263	4.84153	4.94524	4.08748	6.28809	3.9951	4.6691
Solyc02g050330.1.1	ME0	0	Unknown protein	NA	NA	NA	NA	NA	NA	NA	NA	NA	0	Em									0.520176	0.709691	0.836743	0.106958	0.277859	0.231175	0	0	0	0.044976	0	0.0444315	0.0969237	0.369593	0.137565	0.141486	0.0931401	0.373428	0.175945	0.134214	0.134755	0.134487	0.133655	0.0888582	0.0455658	0.0459207	0.137327
Solyc02g055537.1.1	ME4	1	Replication protein A 70 kDa DNA-binding subunit (AHRD V3.3 *-* A0A2U1LJ34_ARTAN)	NA	NA	NA	NA	NA	NA	NA	NA	NA	0	End									1.47475	1.39289	1.71974	0.950642	1.23707	0.739899	0.435577	0.629512	0.498057	0.183547	0.223895	0.133294	0.145482	0.761085	0.286136	0.432759	0.376426	0.420106	0.0879727	0.0838388	0.158786	0.192406	0	0.245382	0.227829	0.309551	0.364282
Solyc02g055550.3.1	ME2	0	Unknown protein	NA	NA	NA	NA	NA	NA	NA	NA	NA	0			0.865		0.833		0.915		0.871	8.70113	9.4034	8.36743	5.45485	5.78872	4.94715	4.11052	4.94705	4.35325	3.50813	3.58232	2.71032	6.97851	7.99245	6.328	5.98958	6.3801	6.48831	2.77114	3.93693	3.09936	4.97602	4.32152	4.62063	6.37922	7.20955	7.23253
Solyc02g060560.1.1	ME5	1	Unknown protein	NA	NA	NA	NA	NA	NA	NA	NA	NA	1										7.56384	6.20063	7.31973	6.63139	6.34444	7.11187	1.47794	0.549672	0.733179	0	0	0	0	0	0	0	0	0	0	0.0447379	0	0	0	0	0	0	0
Solyc02g060585.1.1	ME11	1	ubiquitin domain-containing protein DSK2b-like (AHRD V3.3 --* XP_025884879.1)	NA	NA	NA	NA	NA	NA	NA	NA	NA	1	End									0.368994	0.919108	0.888063	1.62293	1.69619	0.854146	2.25709	2.67502	2.16283	0.291085	0.195998	0.156754	0	0.0461992	0.0497986	0.188648	0	0.0466785	0	0.163025	0.177697	0	0.0417004	0	0	0.0459207	0
Solyc02g060595.1.1	ME11	1	ubiquitin domain-containing protein DSK2b-like (AHRD V3.3 *-* XP_025884879.1)	NA	NA	NA	NA	NA	NA	NA	NA	NA	1	End									0.251434	0.353012	0.402055	0.731485	0.833622	0.91795	1.14079	1.39814	0.981451	0.0900421	0.23809	0	0	0	0.175762	0	0	0	0	0.170272	0.394203	0	0	0	0	0	0
Solyc02g061630.1.1	ME11	1	Unknown protein	NA	NA	NA	NA	NA	NA	NA	NA	NA	1	End									0.368379	0.351533	0.420277	0.306328	0.686311	0.726167	1.36894	1.29503	1.1186	0.132095	0.309199	0	0.0949367	0	0.108906	0	0	0	0.126197	0.139448	0.27252	0	0	0.179982	0	0	0
Solyc02g061900.1.1	ME0	0	Senescence-specific cysteine protease SAG39 (AHRD V3.3 *-* A0A2G3CBW6_CAPCH)	NA	NA	NA	NA	NA	NA	NA	NA	NA	0						-0.942				0.141866	0.118282	0	0.234452	0.0926195	0.138705	0.73897	0.68709	0.183295	0.359808	0.313453	0.0557615	0.290771	2.21756	0.596116	0.108237	0.37256	0.186714	0.0439863	0	0	0	0.0445517	0	0	0	0
Solyc02g061990.3.1	ME1	1	BZIP transcription factor FD (AHRD V3.3 *** A0A2U1NCD2_ARTAN)	NA	NA	NA	NA	NA	NA	NA	NA	NA	0	SC									1.98613	2.83876	3.11454	2.67395	2.96382	2.45046	1.20083	0.45806	0.595708	1.21435	0.761243	0.844198	0.872313	6.05209	4.40209	0.848917	0.698551	0.466785	0	0.0447379	0	0.044829	0.0891035	0	0.0455658	0	0
Solyc02g062010.1.1	ME0	0	Unknown protein	NA	NA	NA	NA	NA	NA	NA	NA	NA	0						-0.938				1.04035	1.00539	0.418371	0.802185	0.694646	0.785995	0.692785	0.824508	0.641531	1.66411	1.11947	1.46624	1.59924	0.970182	0.917101	1.17905	1.02454	0.653499	1.31959	1.20792	1.30263	1.79316	2.45035	1.91045	1.23028	2.25011	2.4261
Solyc02g062015.1.1	ME0	0	Unknown protein	NA	NA	NA	NA	NA	NA	NA	NA	NA	1	Em									0.472888	0.591409	0.232429	0.213916	0.0926195	0.231175	0.277114	0.22903	0.183295	0.404784	0.223895	0.710903	0.339233	0.508191	0.412696	0.188648	0.32599	0.140035	0.0879727	0.0894757	0.0449183	0.044829	0.0445517	0.0888582	0.136698	0.137762	0.137327
Solyc02g062255.1.1	ME4	1	4-hydroxy-3-methylbut-2-enyl diphosphate reductase, chloroplastic (AHRD V3.3 --* A0A2G2ZW71_CAPAN)	NA	NA	NA	NA	NA	NA	NA	NA	NA	1	End						0.919	0.908	0.935	0.0945775	0.118282	0	0	0.0926195	0.138705	0.138557	0.045806	0.229118	0	0	0	0	0	0	0	0.0465701	0	0.0439863	0	0	0.179316	0	0	0.136698	0	0.0457755
Solyc02g062280.3.1	ME1	0	Unknown protein	NA	NA	NA	NA	NA	NA	NA	NA	NA	0			0.863	0.846	0.897	0.893				2.66945	1.25408	4.53143	8.37347	9.68791	12.0569	17.5027	13.7516	14.4041	4.30304	3.90159	5.37243	6.81868	7.35703	9.59508	8.97683	7.41665	7.9219	13.176	10.5779	13.7338	15.3518	14.4305	11.0849	19.6955	14.8176	16.4541
Solyc02g062390.3.1	ME9	0	abscisic acid and environmental stress-inducible protein TAS14 (AHRD V3.3 *-* A0A1U8FJ72_CAPAN)	IPR000167	PF00257	NA	NA	NA	NA	NA	NA	NA	0	SC							-0.885		0.141866	0.473127	0.6508	0.962621	0.416788	1.24835	1.57031	1.60321	1.42053	5.57703	3.58232	4.39872	28.0594	8.54684	6.83241	149.362	311.6	264.62	0.0439863	0.134214	0.0898367	0.089658	0.0445517	0.0444291	0.136698	0.459207	0.228878
Solyc02g062725.1.1	ME4	1	Retrovirus-related Pol polyprotein from transposon TNT 1-94 (AHRD V3.3 *-* A0A2K3LG19_TRIPR)	NA	NA	NA	NA	NA	NA	NA	NA	NA	0	End								0.81	0.141866	0.0591409	0.0464857	0.427832	0	0.323645	0.138557	0.412254	0.183295	0	0	0	0.0969237	0	0	0	0	0	0.0439863	0	0	0	0	0	0	0	0
Solyc02g062770.2.1	ME10	1	late embryogenesis abundant protein (AHRD V3.3 *** AT5G66780.1)	NA	NA	AT5G66780.1	44.44	3e-23	90.1	0	0	unknown protein; Has 1807 Blast hits to 1807 proteins in 277 species: Archae - 0; Bacteria - 0; Metazoa - 736; Fungi - 347; Plants - 385; Viruses - 0; Other Eukaryotes - 339 (source: NCBI BLink).	1				-0.888				-0.954		0	0	0	0	0.0463098	0	0.0461856	0.22903	0.549884	0.539713	0.537348	1.91055	23.3101	7.43806	9.44615	22.4491	44.6141	56.1075	72.1376	63.7962	30.814	293.451	211.086	153.814	468.007	504.255	631.748
Solyc02g062800.2.1	ME1	0	Ribosome biogenesis protein BMS1-like protein (AHRD V3.3 *-* A0A2G2W7A2_CAPBA)	NA	NA	NA	NA	NA	NA	NA	NA	NA	0			0.818							34.2371	33.0006	36.4913	37.5957	31.1665	33.7053	36.7638	33.2552	35.5133	48.5741	45.6298	42.3876	94.5975	60.6133	73.8267	45.8415	34.7878	40.3769	2.85911	3.84746	5.34528	3.94495	3.83145	3.90976	4.28319	4.08694	5.63039
Solyc02g062815.1.1	ME4	1	transcription initiation factor TFIID subunit (AHRD V3.3 *-* AT5G65540.1)	NA	NA	NA	NA	NA	NA	NA	NA	NA	1	End						0.949		0.941	1.72325	1.11587	1.23243	1.22135	1.70818	1.72924	0.736476	0.543946	0.989104	0.37591	0.0922895	0.23371	0.314905	0.574163	0.188464	0.619521	0.344898	0.641736	0.234183	0.240019	0.139696	0.430986	0.27729	0.227833	0.442171	0.0846318	0.265223
Solyc02g063180.4.1	ME3	1	UDP-N-acetylenolpyruvoylglucosamine reductase (AHRD V3.3 *-* A0A200Q3E8_9MAGN)	IPR011601	PF02873	NA	NA	NA	NA	NA	NA	NA	0		-0.992								7.89803	7.18526	7.7573	2.52603	2.32091	2.3719	2.58635	2.06887	2.30126	1.21031	0.525078	0.822737	0.677497	1.45989	1.73749	0.0828637	0.310063	0.36736	2.40891	2.76986	3.71183	0.549783	1.1052	2.05485	0.452514	0.426052	0.230205
Solyc02g063190.2.1	ME3	0	UDP-N-acetylenolpyruvoylglucosamine reductase (AHRD V3.3 *-* A0A200Q3E8_9MAGN)	IPR006094	PF01565	NA	NA	NA	NA	NA	NA	NA	0	Em	-0.942								1.56053	2.30649	1.25511	0.962621	0.787266	0.64729	0.461856	0.824508	1.00812	0.044976	0.223895	0.399883	0.290771	0.230996	0.504406	0.141486	0.0931401	0.186714	1.49554	1.52109	2.15608	0.537948	0.712828	0.933011	0.410093	0.137762	0.320429
Solyc02g063280.4.1	ME2	1	stress response protein (AHRD V3.3 *-* AT1G60640.2)	NA	NA	NA	NA	NA	NA	NA	NA	NA	0			0.957		0.926		0.921		0.877	11.1129	11.0002	11.296	11.7654	12.2258	11.0039	7.57444	7.09993	7.33179	3.46316	2.95541	3.1102	7.89928	8.54684	6.28214	6.31972	4.61044	5.46138	3.38695	3.93693	3.95281	3.54149	2.18304	2.4436	7.65506	10.9291	14.2362
Solyc02g063380.1.1	ME3	0	Unknown protein	NA	NA	NA	NA	NA	NA	NA	NA	NA	0				0.888						1.84426	1.83337	1.39457	1.2835	1.4356	0.924701	1.38557	1.23676	2.01624	0.22488	0.268674	0.355452	2.0354	1.52457	2.43032	2.12229	0.23285	0.326749	4.57458	5.45802	7.99546	0.806922	1.02469	2.08817	0.182263	0.596969	0.274653
Solyc02g063420.3.1	ME1	1	Hydroxyproline-rich glycoprotein family protein (AHRD V3.3 *** A0A2U1M3E1_ARTAN)	NA	NA	AT5G65660.1	56.03	1e-41	138	hydroxyproline-rich glycoprotein family protein	0	hydroxyproline-rich glycoprotein family protein; FUNCTIONS IN: molecular_function unknown; INVOLVED IN: biological_process unknown; LOCATED IN: plasma membrane; EXPRESSED IN: 22 plant structures; EXPRESSED DURING: 13 growth stages; Has 30201 Blast hits to 17322 proteins in 780 species: Archae - 12; Bacteria - 1396; Metazoa - 17338; Fungi - 3422; Plants - 5037; Viruses - 0; Other Eukaryotes - 2996…	0	SC									9.41046	8.57543	3.71886	13.7976	10.9291	13.5931	12.1006	13.9708	16.0841	40.2985	31.7035	31.1465	145.337	63.6162	164.069	144.316	165.324	225.177	0.131959	0.313165	0.359347	0.268974	0.133655	1.0663	0.0911317	0.0459207	0.228878
Solyc02g064570.2.1	ME4	1	VQ motif-containing protein 29 (AHRD V3.3 *** A0A2G2VXX9_CAPBA)	NA	NA	NA	NA	NA	NA	NA	NA	NA	0	End									0.37831	0.65055	0.371886	0.427832	0.370478	0.55482	0.415671	0.183224	0.50406	0.044976	0	0	0.0484618	0	0.0458551	0	0	0	0.0439863	0	0	0	0	0.0444291	0	0	0
Solyc02g064775.1.1	ME5	1	Unknown protein	NA	NA	NA	NA	NA	NA	NA	NA	NA	1										36.5542	30.8124	28.6817	2.40655	3.14906	3.51386	0.415671	0.732896	0.916473	0	0	0.0444315	0	0	0	0	0	0	0	0	0	0	0	0	0	0	0
Solyc02g065010.1.1	ME9	1	EF-hand domain (AHRD V3.3 *** A0A200QZA6_9MAGN)	NA	NA	NA	NA	NA	NA	NA	NA	NA	0	SC									0.520176	0.65055	0.232429	0.374353	0.370478	0.323645	0.184743	0.183224	0.366589	0.44976	0.313453	0.622041	1.50232	2.30996	1.92591	2.26378	5.21585	4.29442	0	0	0	0	0	0	0	0	0
Solyc02g065112.1.1	ME4	1	RNA pseudouridine synthase 7 (AHRD V3.3 *-* A0A2G2X2A6_CAPBA)	NA	NA	NA	NA	NA	NA	NA	NA	NA	1	End						0.959		0.922	0.850346	0.840155	1.20273	0.933422	0.642641	0.724318	1.00565	1.2292	0.77277	0	0.223895	0.222157	0.193847	0.323394	0.320986	0.188648	0.300237	0.0934036	0.0439863	0.134214	0.359571	0.313803	0.133655	0.0444291	0.364527	0.0918873	0.41198
Solyc02g065310.1.1	ME0	0	B3 domain-containing protein (AHRD V3.3 *-* A0A1Q3DFU3_CEPFO)	NA	NA	NA	NA	NA	NA	NA	NA	NA	1	Em									0.0945775	0.295704	0.0929714	0.106958	0.0463098	0.0924701	0.184743	0.045806	0.320766	0.044976	0.044779	0.0444315	0.193847	0.0461992	0	0.0471621	0.0931401	0.0466785	0.527836	0.62633	0.449183	0.313803	0.0891035	0.177716	0.364527	0.413286	0.457755
Solyc02g065340.3.1	ME6	1	High mobility group B protein 3 (AHRD V3.3 *-* A0A2G3CLL5_CAPCH)	NA	NA	NA	NA	NA	NA	NA	NA	NA	1										1.41866	1.53766	1.34809	3.90396	3.10275	3.79127	3.41774	2.74836	3.62007	0	0	0	0	0	0	0	0	0	0.131959	0.357903	0.224592	0	0	0	0	0	0
Solyc02g065350.3.1	ME3	0	B3 domain-containing protein (AHRD V3.3 *** A0A1Q3D977_CEPFO)	NA	NA	NA	NA	NA	NA	NA	NA	NA	0		-0.903								12.0586	12.7744	12.1793	9.67969	11.0217	10.5878	6.51217	5.58833	7.24014	1.79904	1.52249	1.19965	1.26001	3.69593	2.10933	1.08473	1.02454	0.840213	4.92647	9.08179	8.98367	0.268974	0.846483	1.19959	0.0455658	0.137762	0.0457755
Solyc02g065440.3.1	ME5	1	F-box protein At5g03100-like (AHRD V3.3 *-* XP_010313235.1)	NA	NA	NA	NA	NA	NA	NA	NA	NA	1										1.18222	2.01079	1.58051	0.481311	0.602027	0.64729	0.184743	0.091612	0.0916473	0.044976	0	0	0	0	0	0	0	0	0	0	0	0	0	0	0	0	0
Solyc02g065570.1.1	ME1	1	DVL1 (AHRD V3.3 *** Q6X5V0_ARATH)	NA	NA	NA	NA	NA	NA	NA	NA	NA	0	SC									4.68159	2.36564	1.02269	1.44393	1.11143	0.64729	1.89361	1.83224	1.78712	4.27272	3.76144	4.13213	6.20312	4.06553	6.46557	1.93364	1.02454	0.980248	0.0439863	0.134214	0.179673	0	0	0.0444291	0	0	0
Solyc02g065760.3.1	ME20	0	Unknown protein	NA	NA	NA	NA	NA	NA	NA	NA	NA	1										0.283733	0.295704	0.511343	0.427832	0.416788	0.18494	0.554228	1.46579	1.05394	0.179904	0.313453	0.488746	0	0	0	0	0	0	0	0	0	0	0	0	0	0	0
Solyc02g065780.1.1	ME1	0	Protein RALF-like 27 (AHRD V3.3 *** A0A2G3D352_CAPCH)	NA	NA	NA	NA	NA	NA	NA	NA	NA	0				0.849						28.2787	34.9523	34.5389	20.0011	23.8495	18.5402	7.02022	4.90124	5.72796	3.95789	1.83594	1.24408	1.26001	6.09829	4.17281	0.801755	0.745121	1.07361	1.62749	2.46058	1.12296	0	0.0891035	0.177716	0	0	0.091551
Solyc02g066800.3.1	ME10	1	Unknown protein	NA	NA	NA	NA	NA	NA	NA	NA	NA	0		0.824				0.872				0.356132	0.631329	0.849945	0.20921	0.410582	0.354993	0.273558	0.439967	0.447376	0.208959	0.14992	0.151156	0.357697	0.861199	0.458963	0.697668	1.45583	0.544411	0.815419	0.274019	0	3.37997	2.68767	1.76361	3.76962	5.12388	5.12416
Solyc02g066803.1.1	ME0	0	Unknown protein	NA	NA	NA	NA	NA	NA	NA	NA	NA	1	Em									1.06683	1.11185	1.89494	0.505269	1.42926	0.772541	0.250557	0.645315	0.369843	0.0482143	0	0.0515849	0.096536	0.256775	0.341024	0.217417	0.0973314	0.0470986	0.784496	0.898918	0.865846	0.178688	0.122785	0.304739	0	0.294306	0.344827
Solyc02g066880.2.1	ME5	1	ninja-family protein AFP3-like (AHRD V3.3 *-* XP_010317361.1)	NA	NA	NA	NA	NA	NA	NA	NA	NA	1										0.90331	1.07962	1.10357	0.46024	0.571277	0.844252	0	0.133616	0	0	0	0	0	0	0	0	0	0	0	0	0	0	0	0	0	0	0
Solyc02g066970.1.1	ME13	0	hypothetical protein (AHRD V3.3 *-* AT3G29370.1)	NA	NA	NA	NA	NA	NA	NA	NA	NA	0	Em	-0.942								1.04035	1.12368	1.25511	0.160437	0.324168	0.323645	0.277114	0.595478	0.641531	0.044976	0.089558	0.222157	0	0.0923983	0.0458551	0	0	0	2.46324	1.70004	2.24592	0.403461	0.668276	0.977441	0	0.0459207	0.0457755
Solyc02g067085.1.1	ME1	1	Unknown protein	NA	NA	NA	NA	NA	NA	NA	NA	NA	1	SC									1.65511	1.77423	1.81294	1.44393	1.4356	1.57199	1.33938	1.23676	0.641531	1.03445	1.29859	1.02192	0.920775	1.80177	2.15519	1.41486	1.44367	1.44703	0.219932	0.223689	0.449183	0.089658	0.26731	0.222146	0.0911317	0.229603	0.0457755
Solyc02g067103.1.1	ME0	0	Unknown protein	NA	NA	NA	NA	NA	NA	NA	NA	NA	0		-0.942								0.85413	1.00788	0.8393	0.409488	0.697749	0.285732	0.813052	0.8175	0.46007	0.292344	0.453298	0.434318	0.557602	0.905734	0.741293	0.703705	0.467051	0.555147	1.03012	0.771952	1.56747	0.531582	0.63014	0.988237	0.486187	0.333614	0.41436
Solyc02g067270.3.1	ME7	0	Unknown protein	NA	NA	NA	NA	NA	NA	NA	NA	NA	0	Em		0.979		0.963					0.945775	0.65055	0.697286	0.481311	0.324168	0.785995	0.923713	0.549672	0.549884	0.269856	0.223895	0.0888629	0.387695	0.508191	0.641971	0.23581	0.791691	0.60682	0.351891	1.11845	0.763612	0.851751	0.980138	1.15516	1.04801	0.826572	0.961286
Solyc02g067280.1.1	ME2	0	RING/U-box superfamily protein (AHRD V3.3 *-* Q93YQ5_ARATH)	NA	NA	NA	NA	NA	NA	NA	NA	NA	0	Em		0.977		0.953					0.520176	0.709691	0.232429	0.427832	0.370478	0.416115	0.877527	0.45806	0.687355	0.314832	0.179116	0.177726	0.193847	0.369593	0.366841	0.141486	0.13971	0.60682	0.615809	0.62633	0.853448	0.537948	1.15835	0.799724	0.54679	0.596969	1.09861
Solyc02g067290.3.1	ME0	0	Structural maintenance of chromosomes protein (AHRD V3.3 *-* A0A328DN75_9ASTE)	NA	NA	NA	NA	NA	NA	NA	NA	NA	0			0.855	0.915	0.877					1.7024	1.71509	1.67349	1.33697	1.20405	1.66446	2.03217	1.46579	1.42053	0.764593	1.16425	0.799766	0.969237	1.20118	1.19223	1.22621	1.16425	0.746856	1.40756	1.52109	2.02132	1.0759	1.2029	1.28844	1.36698	0.964334	1.09861
Solyc02g067300.2.1	ME0	0	Structural maintenance of chromosomes protein (AHRD V3.3 *-* A0A0K9Q8I9_SPIOL)	NA	NA	NA	NA	NA	NA	NA	NA	NA	0			0.908	0.854	0.934					0.567465	0.768831	0.511343	0.695227	0.509407	1.20211	0.73897	1.09934	1.00812	0.22488	0.492569	0.177726	0.339233	0.461992	0.641971	0.801755	0.651981	0.326749	0.439863	0.581592	1.34755	1.12073	1.06924	0.622008	0.683488	0.64289	0.549306
Solyc02g067380.4.1	ME5	1	Unknown protein	NA	NA	NA	NA	NA	NA	NA	NA	NA	0										25.6778	24.6617	22.685	11.2841	12.8741	10.6341	5.03423	3.069	2.65777	0	0.223895	0	0	0	0	0	0	0	0	0.0447379	0.0449183	0	0	0	0	0	0
Solyc02g067520.4.1	ME2	0	Unknown protein	NA	NA	NA	NA	NA	NA	NA	NA	NA	0			0.903	0.857	0.929		0.916	0.867	0.924	7.37705	7.57003	7.67014	7.16618	6.34444	7.95242	5.49609	5.77156	7.05684	4.94737	4.92569	5.46507	7.3662	7.39187	5.13577	5.89526	4.1913	4.57449	3.95877	4.42905	3.00953	2.73457	3.65324	5.90907	2.77952	2.84708	3.89092
Solyc02g067550.2.1	ME0	0	CLE protein 3	NA	NA	NA	NA	NA	NA	NA	NA	NA	0				0.841		-0.942				0.993064	1.36024	0.836743	1.39045	0.926195	1.06341	1.01608	1.05354	1.19142	0.44976	0.179116	0.177726	0.290771	0.323394	0.550261	0.424459	0.18628	0.560142	0.571822	0.357903	0.763612	1.03107	0.579173	0.533149	0.683488	0.505128	0.686633
Solyc02g067600.1.1	ME0	0	Unknown protein	NA	NA	NA	NA	NA	NA	NA	NA	NA	0	End					-0.942				1.08863	0.591409	0.232429	0.106958	0.0463098	0.18494	0.230836	0.22903	0.0916473	0.179904	0.492569	0.444315	0.436447	0.0921673	0	0.141486	0.326084	0.093357	0	0	0.0450082	0	0	0	0	0	0
Solyc02g067605.1.1	ME0	0	Unknown protein	NA	NA	NA	NA	NA	NA	NA	NA	NA	0	End					-0.942				0.992071	0.177423	0.139457	0	0.138929	0	0.277206	0.45806	0.458237	0.0899521	0.313453	0.266589	0.242018	0.185028	0	0.23581	0.512177	0.326749	0	0	0.134665	0	0.0445517	0.133287	0	0	0.0457755
Solyc02g067655.1.1	ME0	0	Unknown protein	NA	NA	NA	NA	NA	NA	NA	NA	NA	0						-0.919				0	0	0.0464857	1.33697	0.972505	1.15588	3.69485	2.42772	3.11601	0.0899521	0.268674	0.266589	0.0484618	0.184797	0.229275	0.0943241	0.0465701	0	0.48385	0.715806	0.898367	0.358632	0.75738	0.799724	0.54679	0.229603	0.595082
Solyc02g067700.1.1	ME1	0	RING/U-box superfamily protein (AHRD V3.3 *-* A0A2U1LDD8_ARTAN)	NA	NA	NA	NA	NA	NA	NA	NA	NA	0	SC									0.283733	0.354845	0.139457	0.160437	0.324168	0.231175	0.0923713	0.091612	0.0916473	0.314832	0.492569	0.666472	2.81079	0.184797	0.27513	0.23581	0.558841	0.840213	0.0439863	0	0.0898367	0	0	0.133287	0.0911317	0.0459207	0
Solyc02g067910.1.1	ME1	0	Unknown protein	NA	NA	NA	NA	NA	NA	NA	NA	NA	0						-0.95				15.227	17.0326	17.4786	16.0972	14.8654	14.8877	9.6528	7.55799	8.15661	4.4976	4.88091	5.02076	6.54235	8.22345	6.23629	5.65945	4.93643	5.08795	3.8708	5.99488	5.07577	3.00354	2.89586	3.86533	3.23517	3.67365	3.57049
Solyc02g068040.3.1	ME1	1	Unknown protein	NA	NA	NA	NA	NA	NA	NA	NA	NA	0	SC									2.31715	1.95165	1.76646	2.51351	1.80608	2.26552	2.81732	1.87805	2.10789	8.32057	7.29898	7.15347	1.50232	3.60353	4.0811	3.06553	6.28696	4.90124	0.0879727	0.402641	0.494102	0.089658	0	0.133287	0.0911317	0.321445	0.366204
Solyc02g068250.4.1	ME12	1	Unknown protein	NA	NA	NA	NA	NA	NA	NA	NA	NA	0	End									0.331021	0.118282	0.0464857	0	0	0.046235	0	0.091612	0.0458237	0.044976	0.089558	0	0.193847	0.0923983	0.0458551	0	0.0465701	0	0.131959	0.0447379	0	0.089658	0.0445517	0.177716	0	0	0
Solyc02g068350.1.1	ME0	0	Uroporphyrinogen-III synthase (AHRD V3.3 *** B6U9W1_MAIZE)	NA	NA	NA	NA	NA	NA	NA	NA	NA	0				0.835						4.16141	4.08072	3.11454	5.3479	4.53836	4.06868	4.15671	4.03093	3.57425	0.359808	0.716464	0.31102	0.193847	0.230996	0.458551	0.23581	0.23285	0.326749	3.34296	3.62377	4.22232	1.43453	1.73752	2.22146	2.09603	2.4338	1.8768
Solyc02g068610.2.1	ME1	1	Ankyrin repeat-containing protein (AHRD V3.3 *-* A0A2U1PE49_ARTAN)	NA	NA	NA	NA	NA	NA	NA	NA	NA	0	SC									3.16835	3.31189	2.88211	2.13916	1.85239	1.94187	0.877527	0.549672	1.14559	0.044976	0.044779	0.0888629	3.34387	0.508191	0.458551	2.3581	1.44367	2.61399	0	0	0	0	0	0	0	0	0
Solyc02g068615.1.1	ME5	1	Ankyrin repeat (AHRD V3.3 *-* A0A200RCA6_9MAGN)	NA	NA	NA	NA	NA	NA	NA	NA	NA	1										0.898486	1.24196	0.929714	0.320874	0.277859	0.046235	0	0	0.0916473	0.044976	0.044779	0	0.436157	0	0.0917101	0.141486	0.0931401	0.093357	0	0	0	0	0	0	0	0	0
Solyc02g068620.1.1	ME1	1	Unknown protein	NA	NA	NA	NA	NA	NA	NA	NA	NA	1	SC		-0.883		-0.86	-0.999				1113.22	1129.06	1120.03	1067.76	1151.54	1132.16	725.669	384.587	658.44	297.202	325.409	230.955	7354.71	3281.8	1345.8	7339.45	4345.92	4327.05	3.56289	3.98167	6.78267	9.50375	7.97476	7.06423	4.92111	2.893	1.92257
Solyc02g068793.1.1	ME0	0	Unknown protein	NA	NA	NA	NA	NA	NA	NA	NA	NA	0							0.819		0.802	2.23416	1.96294	1.0033	0	0.9983	0.970889	0.501761	0.285692	0	0.590266	0	1.37773	1.55984	2.40942	0	2.03957	2.54557	0	0.663578	1.11384	1.32774	0	0	1.63215	0	0	0
Solyc02g068870.3.1	ME2	0	Unknown protein	NA	NA	NA	NA	NA	NA	NA	NA	NA	1							0.919		0.899	0.95249	0.908581	0.65926	0.749882	1.05748	0.617284	1.14383	0.680357	0.944288	0.539982	0.727435	0.716324	0.669791	0.949439	1.71448	1.27474	1.01877	0.956862	0.720804	1.07044	1.29621	1.58	1.05686	1.73607	2.21505	0.739644	1.21278
Solyc02g068960.1.1	ME5	1	zinc finger protein ZAT9-like (AHRD V3.3 --* XP_022857561.1)	NA	NA	NA	NA	NA	NA	NA	NA	NA	1										2.88461	2.77962	3.39346	1.65785	1.29667	1.66446	0.0923713	0	0.183295	0	0	0	0	0	0	0	0	0	0	0	0	0	0	0	0	0	0
Solyc02g068970.2.1	ME5	1	zinc finger protein 4 (AHRD V3.3 --* XP_006279345.1)	NA	NA	NA	NA	NA	NA	NA	NA	NA	1										1.37918	2.34186	1.94812	2.19991	3.68473	2.93417	1.61299	0.445692	1.22368	0.044976	0	0.0444315	0	0.0461992	0.0458551	0.0471621	0	0	0	0	0	0	0	0.0888582	0	0	0
Solyc02g068980.1.1	ME5	1	transcriptional regulator SUPERMAN-like (AHRD V3.3 -** XP_023732550.1)	NA	NA	NA	NA	NA	NA	NA	NA	NA	1										2.12019	2.50769	0.84102	2.23884	2.70602	2.93768	1.57382	0.79107	0.380153	0	0.044779	0	0.145386	0	0	0	0.0931401	0.0466785	0	0	0.0449183	0	0	0	0	0	0
Solyc02g069000.1.1	ME5	1	zinc finger protein 10-like (AHRD V3.3 -** XP_021644789.1)	NA	NA	NA	NA	NA	NA	NA	NA	NA	1										4.06683	3.72588	4.36966	0.641748	1.29667	1.15588	0.0461856	0.045806	0.0458237	0	0	0	0	0.0461992	0	0	0	0	0	0	0	0	0	0	0	0	0
Solyc02g069175.1.1	ME5	1	Unknown protein	NA	NA	NA	NA	NA	NA	NA	NA	NA	1										1.7024	1.5968	1.20863	2.40655	2.26918	2.40422	0.646599	0.412254	0.87065	0	0.044779	0	0	0	0	0	0	0	0	0	0	0	0	0	0	0	0
Solyc02g069220.2.1	ME2	0	Unknown protein	NA	NA	NA	NA	NA	NA	NA	NA	NA	0							0.92		0.904	9.03215	8.87113	7.99554	4.92006	6.76123	5.91808	5.35753	4.25996	5.08643	5.71196	3.22409	2.48816	3.19848	6.42168	9.81299	3.86729	3.53932	3.31417	5.45431	6.30804	10.6456	3.407	4.94524	8.04167	5.05781	3.16853	4.3029
Solyc02g069330.2.1	ME6	1	cell wall / vacuolar inhibitor of fructosidase 1 (AHRD V3.3 *** A0A2I4GTK7_9ROSI)	IPR006501	PF04043	NA	NA	NA	NA	NA	NA	NA	1	End	-0.942				-0.942				0	0	0	2.08568	0.694646	1.06341	19.4442	28.8578	25.1572	1.30431	6.04516	1.46624	0.436157	0.877784	0.27513	0.660269	0.27942	0.420106	0.923713	0.939495	1.84165	0	0	0	0	0	0
Solyc02g069540.3.1	ME0	0	protein POLAR LOCALIZATION DURING ASYMMETRIC DIVISION AND REDISTRIBUTION-like isoform X1 (AHRD V3.3 *** A0A2I4G6S0_9ROSI)	NA	NA	NA	NA	NA	NA	NA	NA	NA	0	Em									0.851198	1.00539	1.20863	1.12306	0.787266	1.34082	0.461856	0.45806	0.320766	0.179904	0.179116	0.0444315	0.387695	0.600589	0.458551	0.565945	0.884831	1.26032	0.175945	0.313165	0.404265	0.268974	0.133655	0.355433	0.136698	0.137762	0.137327
Solyc02g069550.1.1	ME5	1	protein prune homolog isoform X1 (AHRD V3.3 *** A0A2I4DQP5_9ROSI)	NA	NA	NA	NA	NA	NA	NA	NA	NA	1										2.69546	3.31189	2.2778	2.35307	3.05644	3.5601	1.15464	1.14515	0.779002	0	0	0.0444315	0	0	0	0.0471621	0	0.0466785	0.351891	0.492117	0.134755	0	0.0891035	0.0888582	0	0	0
Solyc02g069715.1.1	ME0	0	Unknown protein	NA	NA	NA	NA	NA	NA	NA	NA	NA	0										0.520176	0.709691	0.743772	1.12306	1.01881	1.06341	1.10846	0.961926	1.28306	0.404784	0.492569	0.622041	0.920775	1.29358	0.825391	1.08473	1.62995	0.746856	0.263918	0.357903	0.718693	0.268974	0.490069	0.133287	0.637922	0.734731	0.869735
Solyc02g069760.2.1	ME11	1	RING/U-box superfamily protein (AHRD V3.3 *-* A0A2U1L356_ARTAN)	NA	NA	NA	NA	NA	NA	NA	NA	NA	0	End						-0.85		-0.828	3.54666	2.54306	2.6032	2.99482	3.10275	4.06868	2.40165	1.96966	1.37471	0	0.313453	0.0888629	0	0.0923983	0.0458551	0.0943241	0.0465701	0	0	0	0.0898367	0	0.0445517	0.133287	0	0	0
Solyc02g069910.2.1	ME1	1	Unknown protein	NA	NA	NA	NA	NA	NA	NA	NA	NA	0		-0.882				-0.984				19.7667	16.2046	17.5716	5.29442	4.30681	3.05151	5.54228	6.45865	4.39907	8.59043	7.8811	4.17656	13.327	4.61992	3.94354	7.4516	4.79672	1.77378	3.8708	5.05538	2.60526	0.403461	0.356414	1.24402	0.273395	0.137762	0.228878
Solyc02g070040.1.1	ME1	0	ethylene-responsive nuclear protein / ethylene-regulated nuclear protein (ERT2) (AHRD V3.3 *-* AT4G20880.1)	NA	NA	NA	NA	NA	NA	NA	NA	NA	0		-0.942				-0.942				2.17528	0.768831	0.464857	0.909142	0.602027	0.55482	0.877527	1.05354	1.28306	3.28325	2.46284	0.799766	8.72313	4.52752	3.89768	3.30134	3.91188	1.82046	1.31959	1.52109	1.75181	0.179316	0.356414	0.666437	0.0455658	0.229603	0.0457755
Solyc02g070385.1.1	ME0	0	Unknown protein	NA	NA	NA	NA	NA	NA	NA	NA	NA	0			0.873		0.832					3.7831	3.9033	4.18371	2.0322	2.17656	2.17305	1.38557	1.32837	1.64965	0.854545	0.985138	1.06636	1.40539	1.57077	1.23809	1.32054	1.30396	1.07361	0.48385	0.313165	0.53902	0.313803	0.222759	0.799724	0.54679	0.780652	1.19016
Solyc02g070470.1.1	ME1	0	transmembrane protein (AHRD V3.3 *** AT2G34585.1)	NA	NA	NA	NA	NA	NA	NA	NA	NA	0				0.912				0.861		16.1728	18.5111	17.8505	11.1771	11.6701	14.0554	10.0223	11.5431	10.9519	13.133	12.5381	11.2412	13.0847	17.1399	16.6912	13.4883	11.7822	12.8833	3.03506	4.38431	4.98593	1.92765	2.04938	2.22146	0.455658	1.1021	1.19016
Solyc02g070600.3.1	ME13	0	F-box protein (AHRD V3.3 *** A0A2K3P6V3_TRIPR)	NA	NA	NA	NA	NA	NA	NA	NA	NA	0		-0.963		0.803						1.13493	1.3011	1.627	1.87176	1.52822	2.58916	1.98598	3.71029	2.97854	0.314832	0.44779	0.266589	0.436157	0.277195	0.779536	0.613107	0.37256	0.60682	12.756	13.7793	14.1044	2.7794	8.06387	7.73067	1.45811	0.551048	0.41198
Solyc02g070620.4.1	ME3	1	F-box domain (AHRD V3.3 *** A0A200PSQ4_9MAGN)	NA	NA	NA	NA	NA	NA	NA	NA	NA	0	Em	-0.942								3.64123	3.01618	2.69617	2.2996	2.91752	3.37516	2.03217	1.28257	1.87877	0	0.044779	0	0.0484618	0	0	0	0	0	0.571822	1.2974	1.52722	0	0.0445517	0.0888582	0	0	0.0457755
Solyc02g070690.1.1	ME0	0	Calcium-dependent lipid-binding (CaLB domain) family protein (AHRD V3.3 *-* O22783_ARATH)	IPR000008	PF00168	NA	NA	NA	NA	NA	NA	NA	0				-0.86			-0.935		-0.911	4.35057	5.02697	5.71774	9.62621	7.5948	7.12019	6.78929	7.46638	4.90313	0.629665	1.34337	0.933061	1.69616	1.98656	1.69664	1.93364	2.56135	2.14721	3.69485	2.50532	1.88657	25.6422	27.7112	20.3041	40.8726	46.6095	36.1169
Solyc02g070700.3.1	ME11	1	WRC (AHRD V3.3 *** A0A200QU19_9MAGN)	NA	NA	NA	NA	NA	NA	NA	NA	NA	0	End									4.06683	2.95704	3.5794	6.364	6.57599	5.59444	3.78722	3.0232	3.80336	0.179904	0.223895	0.0888629	0.242309	0.138597	0.18342	0.188648	0.13971	0	0.83574	0.760544	1.25771	0.44829	0.712828	0.577579	0.182263	0.183683	0.228878
Solyc02g070705.1.1	ME2	1	LOW QUALITY PROTEIN: uncharacterized protein At2g34460, chloroplastic (AHRD V3.3 --* XP_021294069.1)	NA	NA	NA	NA	NA	NA	NA	NA	NA	0			0.954		0.939		0.905		0.896	0.898486	0.65055	1.20863	0.213916	0.277859	0.693525	0.508042	0.45806	0.320766	0.0899521	0.089558	0.133294	0.242309	0.277195	0.0917101	0.188648	0.23285	0.466785	0.659795	0.402641	0.80853	0.44829	0.26731	0.666437	0.637922	0.68881	0.595082
Solyc02g070800.2.1	ME8	0	DUF561 domain-containing protein (AHRD V3.3 *** A0A1Q3DH97_CEPFO)	IPR007570	PF04481	NA	NA	NA	NA	NA	NA	NA	0			0.961	0.935	0.953		0.946	0.952	0.953	60.9079	57.0118	60.3385	33.7452	46.8192	38.3751	12.932	10.6728	11.5476	2.56363	3.00019	2.35487	6.44542	3.97313	4.53965	4.05594	9.68657	6.30159	4.13472	3.13165	6.55808	0.627606	0.579173	0.799724	0.54679	0.596969	1.32749
Solyc02g070875.1.1	ME1	0	BnaA07g07520D protein (AHRD V3.3 *-* A0A078HZ87_BRANA)	NA	NA	NA	NA	NA	NA	NA	NA	NA	0						-0.872				8.32282	6.62378	7.62366	6.89879	7.08539	6.38043	10.8998	11.7721	11.181	18.2603	17.3295	15.9953	22.0501	20.6972	21.2768	11.7434	11.8754	10.0826	3.25499	4.74221	5.07577	1.47936	1.78207	2.75461	1.54924	1.1021	1.14439
Solyc02g070900.1.1	ME2	1	Unknown protein	NA	NA	NA	NA	NA	NA	NA	NA	NA	0			0.855		0.813		0.942		0.93	3.59395	2.66134	3.06806	4.59919	3.3343	3.97621	3.18681	2.38191	2.47448	0.404784	0.850801	0.888629	0.823851	1.15498	0.733681	1.27338	0.745121	0.466785	2.59519	2.5948	3.59347	2.06213	1.2029	1.33287	3.18961	3.16853	3.15851
Solyc02g070920.3.1	ME1	1	Unknown protein	NA	NA	NA	NA	NA	NA	NA	NA	NA	0		-0.942								7.65775	7.25753	7.05091	5.60941	7.95449	5.67516	4.54771	6.74173	3.19826	5.13537	5.34863	4.25938	1.01392	4.21322	4.08422	4.51836	3.36785	2.28953	2.11983	1.12936	2.76621	1.34895	0	0.998367	0	0	0.991223
Solyc02g071020.3.1	ME1	1	Unknown protein	NA	NA	NA	NA	NA	NA	NA	NA	NA	0	SC									243.636	242.411	290.019	119.827	189.813	160.062	30.0335	11.528	14.787	0	0.223447	0.89094	4.17479	2.83977	1.34828	5.30998	9.86219	7.29603	0	0.0677331	0.195574	0.0658986	0.146753	0.0889915	0	0.0681922	0
Solyc02g071435.1.1	ME9	0	mechanosensitive ion channel protein 8-like (AHRD V3.3 --* XP_004238626.1)	NA	NA	NA	NA	NA	NA	NA	NA	NA	1	SC									0.141866	0.177423	0.139457	0.160437	0.277859	0	0.277114	0.366448	0.183295	0.269856	0.358232	0.577609	1.84155	0.461992	0.962957	1.27338	1.35053	1.7271	0	0	0.0449183	0	0	0	0	0.0459207	0.0457755
Solyc02g071680.1.1	ME2	0	GDSL esterase/lipase (AHRD V3.3 *-* A0A2G3A7C5_CAPAN)	NA	NA	NA	NA	NA	NA	NA	NA	NA	0							0.856		0.82	2.11239	2.24735	1.44106	0.481311	1.17312	1.15588	0.369485	0.64133	0.641623	0.899521	0.582172	0.710903	1.45424	1.24738	1.11877	0.754687	0.558887	1.08448	0.439292	0.894757	1.57219	1.30009	1.14338	1.42191	1.45815	1.14811	1.83102
Solyc02g071940.1.1	ME1	0	BnaC03g59480D protein (AHRD V3.3 *-* A0A078H9Y5_BRANA)	NA	NA	NA	NA	NA	NA	NA	NA	NA	0		-0.942								4.91803	4.55385	3.9048	4.0644	4.12157	3.32892	2.12454	2.33611	2.29118	0.629665	0.89558	0.755335	0.775389	1.29358	0.962957	1.46202	1.11768	1.02693	1.36358	2.55006	2.42559	0.493119	0.623724	1.24402	0.410093	0.137762	0.228878
Solyc02g071950.1.1	ME9	1	Unknown protein	NA	NA	NA	NA	NA	NA	NA	NA	NA	0	SC									0	0	0	0	0.0463098	0.046235	0	0.045806	0	0.0899521	0.223895	0.0444315	0.726928	0.184797	0.0917101	1.08473	2.23536	2.66067	0	0	0	0	0	0	0	0	0
Solyc02g071970.1.1	ME9	1	N66 matrix protein (AHRD V3.3 *** XP_004233072.1)	NA	NA	NA	NA	NA	NA	NA	NA	NA	0						-0.942				0.141866	0.532268	0.0929714	0	0	0.046235	0.184743	0.320642	0.274942	0.44976	1.20903	1.64396	1.50232	0.0923983	0.0458551	5.32931	10.3386	9.24234	0	0.0894757	0.0898367	0.044829	0	0	0	0.0459207	0
Solyc02g072170.3.1	ME5	1	hypothetical protein (AHRD V3.3 --* AT4G15140.1)	NA	NA	NA	NA	NA	NA	NA	NA	NA	0										1.74968	1.36024	1.67349	1.0161	1.15774	1.29458	0.600413	0.137418	0.641531	0.134928	0.134337	0.0444315	0.145386	0.415792	0.320986	0.424459	0.605411	0.326749	0.219932	0.402641	0.583938	0.179316	0.0891035	0.533149	0.227829	0.183683	0.274653
Solyc02g072260.4.1	ME2	0	Rho termination factor (AHRD V3.3 *** A0A200QXF1_9MAGN)	NA	NA	AT4G18740.1	37.85	2e-23	97.4	Rho termination factor	0	Rho termination factor; FUNCTIONS IN: transcription termination factor activity; INVOLVED IN: transcription termination; EXPRESSED IN: 21 plant structures; EXPRESSED DURING: 12 growth stages; CONTAINS InterPro DOMAIN/s: Rho termination factor, N-terminal (InterPro:IPR011112); Has 186 Blast hits to 184 proteins in 65 species: Archae - 0; Bacteria - 29; Metazoa - 45; Fungi - 8; Plants - 65; Viruses…	0							0.828			10.1198	9.22598	8.97174	6.41748	7.45587	7.44384	4.52619	4.44318	5.45302	4.3177	3.80621	4.13213	3.39233	3.92693	3.94354	3.34851	3.02705	4.20106	4.92647	4.47379	7.32169	2.68974	3.16317	3.99862	3.463	4.31654	7.64451
Solyc02g072450.4.1	ME1	1	Unknown protein	NA	NA	NA	NA	NA	NA	NA	NA	NA	0	SC									2.41173	2.95704	2.88211	1.71133	1.75977	1.8494	1.84743	1.32837	1.32889	0.944497	0.626906	1.24408	0.775389	1.70937	1.51322	1.60351	1.72309	1.63375	0.307904	0.581592	0.628857	0.044829	0.178207	0.222146	0.227829	0.0459207	0.183102
Solyc02g072550.1.1	ME2	0	Delay of germination 1 (AHRD V3.3 *-* C8CJG9_BRARP)	NA	NA	NA	NA	NA	NA	NA	NA	NA	0		0.842	0.846		0.806		0.945		0.907	0	0	0	0	0	0	0	0.045806	0.175092	0	0	0	0	0.129219	0	0	0.149164	0.235493	0.537029	0.270619	0.262862	1.24831	0.726104	0.842643	2.46156	2.29994	2.8774
Solyc02g072560.1.1	ME1	0	Delay of germination 1 (AHRD V3.3 *-* A0A2H1ZE87_ARATH)	IPR025422	PF14144	NA	NA	NA	NA	NA	NA	NA+H764:M766	0		0.948					0.861			0	0	0	0	0	0	0.0923713	0	0.0916473	0	0	0.0444315	0.0484618	0.0923983	0	0	0.32599	0.0466785	0.439863	0.536854	0.26951	2.33111	1.33655	1.51059	2.77952	3.7655	4.34867
Solyc02g074600.4.1	ME2	0	Unknown protein	NA	NA	NA	NA	NA	NA	NA	NA	NA	0		0.802	0.952		0.929		0.984	0.867	0.979	3.12106	2.48392	2.46374	1.97872	1.52822	1.80317	2.07835	1.74063	1.69548	0.314832	0.358232	0.31102	0.581542	0.323394	0.27513	0.707431	0.791691	0.980248	0.263918	0.536854	0.494102	0.582777	0.222759	0.177716	0.911317	0.872493	1.73947
Solyc02g076630.1.1	ME7	0	Unknown protein	NA	NA	NA	NA	NA	NA	NA	NA	NA	1	Em									0	0	0	0	0	0	0	0.091612	0.0458237	0	0	0.0888629	0.339233	0	0.0458551	0.471621	0.745121	1.307	0.48385	0.447379	0.628857	5.73811	1.15835	1.0663	14.7633	23.5114	20.3243
Solyc02g076650.1.1	ME2	0	Transcription factor TGA like domain (AHRD V3.3 *-* A0A200Q9W5_9MAGN)	NA	NA	NA	NA	NA	NA	NA	NA	NA	1										0.181967	0.142707	0	0	0	0	0.0867366	0.739767	0	0	0	0	0	0	0	0	0	0	0.504171	0.841922	0.296865	0	0.853478	0.925681	0.302147	0.184831	0
Solyc02g076730.3.1	ME0	0	Cysteine protease CP14 (AHRD V3.3 *-* T2BRA8_TOBAC)	NA	NA	NA	NA	NA	NA	NA	NA	NA	0										3.26292	2.72048	3.06806	1.87176	2.8249	2.54293	1.2932	1.09934	1.00812	0.44976	0.358232	0.266589	2.6654	2.86435	1.19223	3.91445	3.53932	3.87431	1.14364	1.38687	2.06624	0.313803	1.02469	0.844153	0.820185	0.275524	0.457755
Solyc02g076940.2.1	ME1	1	Receptor-like cytosolic serine/threonine-protein kinase RBK2 (AHRD V3.3 *-* A0A2G3BYG5_CAPCH)	NA	NA	NA	NA	NA	NA	NA	NA	NA	0	SC									1.22951	0.591409	0.929714	0.213916	0.555717	0.27741	0.277114	0.137418	0.274942	0.539713	0.358232	0.488746	1.84155	1.38597	0.962957	1.27338	1.44367	0.746856	0	0	0	0	0	0.0444291	0.0455658	0	0
Solyc02g077060.2.1	ME0	0	NB-ARC domains-containing protein (AHRD V3.3 *-* A0A2U1QPI4_ARTAN)	IPR008808	PF05659	NA	NA	NA	NA	NA	NA	NA	0						-0.942				0.567465	0.177423	0	0.160437	0.0463098	0	0.277114	0	0.137471	1.25933	1.11947	0.622041	1.06616	0.646788	0.504406	0.471621	1.53681	0.840213	0.0879727	0.223689	0.134755	0.089658	0	0	0.0455658	0	0
Solyc02g077070.3.1	ME9	1	Unknown protein	NA	NA	NA	NA	NA	NA	NA	NA	NA	0	SC									0	0	0	0	0	0.046235	0.0461856	0	0	0.22488	0	0	0.823851	0.138597	0.0458551	0.707431	1.49024	1.86714	0	0	0	0	0	0	0	0	0
Solyc02g077190.3.1	ME2	0	Unknown protein	NA	NA	NA	NA	NA	NA	NA	NA	NA	0		0.806	0.921		0.933		0.832		0.808	0.898486	1.06454	0.9762	1.39045	2.22287	1.52576	1.38557	1.37418	2.15371	0.404784	0.179116	0.355452	1.26001	1.52457	1.60493	1.46202	1.07111	1.91382	0.527836	0.715806	0.943285	1.25521	0.801931	0.799724	1.95933	0.68881	1.55637
Solyc02g077200.3.1	ME2	0	Unknown protein	NA	NA	NA	NA	NA	NA	NA	NA	NA	1	Em									0.472888	0.591409	0.511343	0.481311	0.463098	0.55482	0.0461856	0.183224	0.183295	0.134928	0	0	0.387695	0.369593	0.27513	0.896079	0.27942	0.326749	0.175945	0.178951	0.134755	0.313803	0.178207	0	0.54679	0.137762	0.274653
Solyc02g077210.1.1	ME0	0	hypothetical protein (AHRD V3.3 *-* AT4G18490.7)	NA	NA	AT4G18490.1	40.56	2e-22	98.2	0	0	unknown protein; Has 30201 Blast hits to 17322 proteins in 780 species: Archae - 12; Bacteria - 1396; Metazoa - 17338; Fungi - 3422; Plants - 5037; Viruses - 0; Other Eukaryotes - 2996 (source: NCBI BLink).	0			0.975		0.954					3.83039	3.78502	4.04426	3.79701	4.86253	5.13209	3.04825	2.74836	2.5203	0.764593	1.11947	0.622041	2.90771	2.95675	2.06348	3.39567	2.3285	3.92099	1.01169	1.34214	1.39247	1.16555	1.24745	1.19959	1.77707	1.28578	1.69369
Solyc02g077230.3.1	ME2	1	transmembrane protein (AHRD V3.3 *-* AT2G31090.1)	NA	NA	NA	NA	NA	NA	NA	NA	NA	0										0.283733	0.177423	0.418371	0.374353	0.555717	0.55482	0.369485	0.503866	0.366589	0.0899521	0.044779	0	0.242309	0.138597	0.0917101	0.0943241	0.558841	0.186714	0.307904	0.402641	0.404265	0.268974	0.26731	0.399862	0.501224	1.01026	1.55637
Solyc02g077350.1.1	ME4	1	Unknown protein	NA	NA	NA	NA	NA	NA	NA	NA	NA	0	End							-0.859		0.189155	0.295704	0.836743	0.427832	0.370478	0.231175	0.184743	0.22903	0.137471	0	0.134337	0	0.145386	0.184797	0.0458551	0.282972	0.605411	0.653499	0.0439863	0.0447379	0.134755	0.044829	0.0445517	0	0.136698	0.137762	0.41198
Solyc02g077580.1.1	ME6	0	Glutaredoxin-C9 (AHRD V3.3 *** A0A2G2XEH8_CAPBA)	NA	NA	AT1G28480.1	49.5	3e-26	99	Thioredoxin superfamily protein	Encodes GRX480, a member of the glutaredoxin family that regulates protein redox state. GRX480 interacts with TGA factors and suppresses JA-responsive PDF1.2 transcription. GRX480 transcription is SA-inducible and requires NPR1. Maybe involved in SA/JA cross-talk.	GRX480; FUNCTIONS IN: electron carrier activity, protein disulfide oxidoreductase activity; INVOLVED IN: salicylic acid mediated signaling pathway, jasmonic acid mediated signaling pathway, response to salicylic acid stimulus; LOCATED IN: cellular_component unknown; EXPRESSED IN: 21 plant structures; EXPRESSED DURING: 13 growth stages; CONTAINS InterPro DOMAIN/s: Glutaredoxin-like, plant II (Inte…	0	End					-0.942				0.0945775	0	0	0.053479	0.0463098	0.231175	0.969898	0.870314	1.7413	0.179904	0.582127	0.399883	0	0	0.0458551	0	0	0	0.0439863	0.178951	0.0898367	0	0	0.0444291	0	0	0
Solyc02g077710.1.1	ME1	0	protein E6-like (AHRD V3.3 *-* A0A2I4DTB4_9ROSI)	NA	NA	NA	NA	NA	NA	NA	NA	NA	0										366.582	362.711	481.732	53.1581	76.1796	61.4464	13.0243	9.75668	10.6769	3.28325	4.254	4.70974	42.0164	19.496	9.40029	79.3266	175.849	154.086	15.7031	15.2556	17.1588	1.65867	3.60869	5.55364	1.82263	3.62773	5.49306
Solyc02g077720.4.1	ME1	1	Unknown protein	NA	NA	NA	NA	NA	NA	NA	NA	NA	0	SC					-0.942				4.58701	5.14526	5.90369	4.01092	3.51954	4.02245	8.22104	12.4592	12.0516	41.288	46.0328	46.2976	11.0008	9.23983	15.5907	13.2054	14.297	12.1831	0.48385	0.85002	0.26951	0.044829	0	0.0444291	0	0	0
Solyc02g077750.4.1	ME2	1	Protein DEHYDRATION-INDUCED 19 (AHRD V3.3 *-* A0A2U1KNK7_ARTAN)	NA	NA	NA	NA	NA	NA	NA	NA	NA	0			0.952	0.933	0.973		0.955	0.919	0.967	14.2812	16.2046	13.2019	11.9258	13.0594	14.3329	14.3175	14.0624	13.1514	7.55598	7.56765	9.77492	12.7455	12.289	11.1428	12.0735	10.7577	14.7971	12.1402	13.7793	12.9365	10.8486	9.40042	10.041	12.9863	16.8988	17.5778
Solyc02g077760.2.1	ME2	1	Unknown protein	NA	NA	NA	NA	NA	NA	NA	NA	NA	0			0.945	0.871	0.948		0.911	0.888	0.924	3.68852	4.43557	2.83563	1.97872	2.54704	2.49669	2.2631	2.56514	1.97042	1.16938	1.11947	1.51067	2.18078	2.12516	2.56788	1.88648	2.14222	2.47396	1.53952	2.50532	2.65018	1.65867	1.47021	1.51059	0.956883	2.15827	2.79231
Solyc02g077770.3.1	ME1	0	F-box domain-containing protein (AHRD V3.3 *** A0A2U1MSG2_ARTAN)	NA	NA	NA	NA	NA	NA	NA	NA	NA	0			0.957		0.929					10.971	11.2368	9.52957	4.54571	4.12157	4.25362	5.31135	4.21415	3.43677	6.65646	5.37348	8.753	8.3839	5.4977	6.64899	7.12147	12.6671	13.2567	0.0439863	0.268427	0.0898367	0.044829	0	0.0888582	0.136698	0.734731	0.503531
Solyc02g077790.1.1	ME0	0	Unknown protein	NA	NA	NA	NA	NA	NA	NA	NA	NA	0		-0.941				-0.916		0.812		2.74275	2.06993	2.09186	3.52961	3.47323	2.72787	1.80124	1.23676	1.7413	2.15885	4.70179	1.51067	4.94311	0.508191	0.0458551	3.7258	6.24039	4.57449	10.5127	7.87387	4.35708	0.358632	4.36607	3.77647	0.683488	0.275524	0.41198
Solyc02g077800.2.1	ME6	1	Unknown protein	NA	NA	NA	NA	NA	NA	NA	NA	NA	0	End					-0.942				1.04035	1.3011	1.25511	9.35882	7.68742	7.85995	5.08042	4.76382	2.7036	0.44976	1.02992	0.31102	0.387695	0	0	0	0	0	0.219932	0.536854	0.224592	0	0	0.133287	0	0.0459207	0
Solyc02g077810.1.1	ME6	1	Ethylene-responsive transcription factor 4 (AHRD V3.3 *** A0A1U8FGJ1_CAPAN)	NA	NA	NA	NA	NA	NA	NA	NA	NA	0	End					-0.942				5.43821	5.73666	6.13612	14.1184	12.7815	12.6684	6.88166	7.23735	5.31555	0.44976	0.492569	0.31102	0.0969237	0.0461992	0.137565	0	0.0465701	0	0.131959	0.0447379	0.26951	0	0	0	0	0.0459207	0
Solyc02g077820.1.1	ME16	1	Ethylene-responsive transcription factor 4 (AHRD V3.3 *** A0A1U8FGJ1_CAPAN)	NA	NA	NA	NA	NA	NA	NA	NA	NA	1	End					-0.85	-0.82		-0.815	0	0	0	1.17654	0.694646	0.693525	3.23299	5.03866	3.4826	0.719617	1.20903	0.355452	0.145386	0.739187	1.23809	0.0943241	0.0465701	0.0466785	0.0439863	0.805282	1.16788	0.224145	0.311862	1.28844	0.273395	0.459207	0.137327
Solyc02g077940.1.1	ME2	0	Unknown protein	NA	NA	NA	NA	NA	NA	NA	NA	NA	0			0.942	0.916	0.944		0.844		0.882	2.83733	2.01079	1.9524	2.19264	2.17656	3.42139	2.63258	2.01546	2.19954	0.899521	0.761243	0.533178	2.52002	1.80177	2.2469	2.54675	1.8628	1.91382	1.36358	1.2974	1.75181	0.582777	0.980138	0.48872	0.865751	1.01026	1.64792
Solyc02g077970.4.1	ME10	1	Late embryogenesis abundant protein (AHRD V3.3 *** A0A200PQ87_9MAGN)	NA	NA	AT5G44310.2	30.75	3e-28	112	Late embryogenesis abundant protein (LEA) family protein	0	Late embryogenesis abundant protein (LEA) family protein; INVOLVED IN: embryo development ending in seed dormancy; EXPRESSED IN: cotyledon; BEST Arabidopsis thaliana protein match is: Late embryogenesis abundant protein (LEA) family protein (TAIR:AT4G21020.1); Has 48356 Blast hits to 24924 proteins in 2440 species: Archae - 556; Bacteria - 15482; Metazoa - 11997; Fungi - 3418; Plants - 3641; Viru…	1				-0.805				-0.88		1.04035	0.887113	0.743772	49.3076	25.5167	28.6195	97.3593	127.753	122.349	12.4584	14.3741	16.2175	90.2359	50.0799	71.1212	82.2506	125.227	148.438	969.635	993.27	848.956	1425.29	1300.91	1274.58	2162.92	2292.22	2699.75
Solyc02g077980.3.1	ME10	1	Unknown protein	NA	NA	NA	NA	NA	NA	NA	NA	NA	1				-0.811				-0.828		0.141866	0.118282	0.139457	2.94134	1.52822	2.03434	8.40579	8.47411	8.75232	1.21435	1.25381	2.44373	13.3755	8.63924	13.4355	13.0167	25.6135	29.2674	110.098	94.3969	63.1552	232.573	228.149	191.489	405.992	440.012	519.644
Solyc02g078050.4.1	ME12	0	Pistil-specific extensin-like protein (AHRD V3.3 *-* A0A2G3A8A5_CAPAN)	NA	NA	NA	NA	NA	NA	NA	NA	NA	0	Em									1.18222	1.06454	0.929714	0.481311	0.555717	0.231175	0.600413	0.45806	0.779002	0.0899521	0.223895	0.0444315	0.145386	0.0923983	0.0458551	0	0.13971	0.0466785	0.351891	0.313165	0.853448	0.44829	1.2029	1.02187	0.729053	0.64289	0.640857
Solyc02g078080.1.1	ME5	1	LOW QUALITY PROTEIN: pistil-specific extensin-like protein (AHRD V3.3 *-* XP_019067603.1)	NA	NA	NA	NA	NA	NA	NA	NA	NA	1										4799.15	3873.9	4016.74	718.329	1076.01	778.875	42.8141	10.1689	16.0383	0.179904	0.268674	0	0	0	0	0	0	0	0.0879727	0.0894757	0.224592	0.044829	0	0	0	0	0.183102
Solyc02g078090.1.1	ME5	1	forkhead box protein G1-like (AHRD V3.3 *** XP_010316756.1)	NA	NA	NA	NA	NA	NA	NA	NA	NA	1										164.045	90.1307	86.324	0.106958	1.01881	0.785995	0.0461856	0	0.0458237	0	0	0	0	0	0	0	0	0	0	0	0	0	0.0445517	0	0	0	0
Solyc02g078370.1.1	ME6	0	anther-specific protein TA-29-like (AHRD V3.3 *** XP_004233830.1)	NA	NA	NA	NA	NA	NA	NA	NA	NA	0	End					-0.935				8.22824	4.67213	2.09186	4.22484	3.61216	2.82034	6.92785	4.44318	6.09455	1.16938	1.29859	1.46624	0.242309	0.369593	0.825391	0.188648	0.0931401	0.0466785	0.263918	0.313165	0.494102	0.044829	0.133655	0.0444291	0	0.275524	0.0457755
Solyc02g078510.4.1	ME5	1	Acylsugar acyltransferase 3 (AHRD V3.3 *-* A0A0B5J4M4_SOLHA)	NA	NA	NA	NA	NA	NA	NA	NA	NA	1										2.31715	2.42478	1.25511	0.53479	0.694646	0.46235	0.508042	0.45806	0.412413	0.359808	0.313453	0.844198	0	0.0923983	0.458551	0.0471621	0.0931401	0.140035	0.0439863	0	0.0449183	0.044829	0	0	0	0	0
Solyc02g078650.4.1	ME9	1	Polyphenol oxidase, chloroplastic (AHRD V3.3 *** A0A2G3D678_CAPCH)	NA	NA	NA	NA	NA	NA	NA	NA	NA	0	SC									0.0472888	0.0591409	0.0929714	0	0.138929	0	0.0923713	0	0	0.044976	0.268674	0	6.97851	2.49475	0.550261	21.9304	29.8048	40.937	0	0	0	0	0	0	0	0	0.0457755
Solyc02g078760.1.1	ME3	0	hypothetical protein (AHRD V3.3 *** AT1G11125.1)	NA	NA	NA	NA	NA	NA	NA	NA	NA	0				0.936		-0.992				48.8493	52.5171	38.3507	3.20874	4.49205	4.06868	1.98598	2.06127	1.69548	1.93397	1.29859	1.59953	0.581542	0.184797	0.320986	0.188648	0.41913	0.326749	2.9031	4.33957	5.65971	2.28628	2.09393	3.06561	1.91377	2.20419	1.19016
Solyc02g078850.1.1	ME6	1	glycine-rich protein (AHRD V3.3 --* AT4G21620.2)	NA	NA	NA	NA	NA	NA	NA	NA	NA	0	End					-0.839	-0.894		-0.877	36.3651	29.2156	32.3076	34.8683	39.6875	41.3804	15.5646	8.70314	9.76044	0.22488	0.940359	0.666472	0.290771	0.184797	0.137565	0.282972	0.18628	0.233392	0.48385	0.357903	0.449183	0.179316	0.178207	0.444291	0.0455658	0.137762	0.228878
Solyc02g078870.1.1	ME1	0	BnaA08g25420D protein (AHRD V3.3 *** A0A078G8I6_BRANA)	NA	NA	NA	NA	NA	NA	NA	NA	NA	0	SC									3.59395	2.72048	1.90591	0.802185	0.416788	0.601055	0.600413	0.320642	0.320766	3.28325	2.50762	3.9544	2.08386	1.06258	2.65959	0.141486	1.02454	0.466785	0.131959	0.134214	0.494102	0.134487	0.0445517	0.0444291	0.0911317	0.0918414	0.0457755
Solyc02g078890.1.1	ME1	0	BnaA08g25420D protein (AHRD V3.3 *** A0A078G8I6_BRANA)	NA	NA	NA	NA	NA	NA	NA	NA	NA	0										16.1255	15.7315	6.22909	3.58309	3.70478	5.64067	2.2631	1.37418	2.79524	10.5694	10.1648	13.285	22.7286	7.34567	4.95235	11.8377	7.7772	6.58167	0.263918	0.402641	0.628857	0.089658	0.178207	0.0444291	0.136698	0.0459207	0.091551
Solyc02g079140.2.1	ME6	1	heterogeneous nuclear ribonucleoprotein U-like protein 1 (AHRD V3.3 *-* A0A2I4HRG6_9ROSI)	NA	NA	NA	NA	NA	NA	NA	NA	NA	0		-0.965				-0.972				21.5164	20.1079	21.4764	33.9057	28.0174	29.5904	34.3621	27.1172	28.2732	0.944497	2.59718	1.28851	0.630004	0.739187	0.550261	1.17905	0.745121	1.16696	6.33403	6.71068	7.32169	3.54149	4.14331	3.90976	3.28074	2.34196	2.28878
Solyc02g079160.2.1	ME0	0	Unknown protein	NA	NA	NA	NA	NA	NA	NA	NA	NA	0	End						-0.919		-0.874	0.37831	0.532268	0.371886	0.267395	0.972505	0.64729	0.508042	0.091612	0.50406	0	0.134337	0.0888629	0.339233	0.323394	0.137565	0.377296	0.0465701	0.60682	0.571822	0.715806	0.494102	0.044829	0.133655	0.266575	0.0455658	0.0918414	0
Solyc02g079240.1.1	ME2	1	Unknown protein	IPR022251	PF12609	NA	NA	NA	NA	NA	NA	NA	0			0.958		0.956		0.854			0.520176	0.354845	0.139457	0.320874	0.138929	0.138705	0.0923713	0.091612	0.137471	0.359808	0.89558	1.73283	0.53308	0.138597	0.0917101	0.424459	0.884831	0.840213	0	0	0	0.268974	0	0.0444291	4.28319	6.52074	9.1551
Solyc02g079320.3.1	ME8	0	Unknown protein	NA	NA	NA	NA	NA	NA	NA	NA	NA	0			0.987		0.955		0.97	0.909	0.958	37.5251	41.8158	35.3741	21.045	22.0818	18.366	10.6512	9.91292	12.1803	3.51371	3.90365	3.61765	10.418	10.6807	7.85718	9.18618	6.9531	6.86659	6.54059	8.34898	10.1296	5.91061	6.12426	6.79952	8.31932	8.13457	10.2635
Solyc02g079340.3.1	ME8	0	Unknown protein	NA	NA	NA	NA	NA	NA	NA	NA	NA	0			0.966		0.935		0.975	0.881	0.958	20.9238	21.5241	17.4802	7.19185	8.99201	9.69863	5.88322	5.29467	5.50768	0.893944	1.15637	1.93628	3.73287	2.90182	2.41436	5.0096	3.9443	2.14236	3.48829	3.73024	3.92981	2.42758	2.83064	3.19703	3.6645	3.3456	5.48331
Solyc02g079780.1.1	ME0	0	hypothetical protein (AHRD V3.3 *** AT1G11440.1)	NA	NA	AT1G11440.1	30.07	2e-21	93.6	0	0	BEST Arabidopsis thaliana protein match is: glycine-rich protein (TAIR:AT3G29075.1); Has 19337 Blast hits to 8589 proteins in 488 species: Archae - 26; Bacteria - 641; Metazoa - 7852; Fungi - 2167; Plants - 955; Viruses - 616; Other Eukaryotes - 7080 (source: NCBI BLink).	0				-0.905				-0.803		23.9754	19.8122	20.8721	16.2576	15.8842	15.1651	13.8095	12.505	12.3724	32.2478	19.4789	21.9936	91.4475	66.342	65.802	61.5936	67.9923	65.3965	4.09073	1.78951	0.404265	56.9777	33.7702	21.6814	110.543	162.192	178.845
Solyc02g079800.1.1	ME1	0	transmembrane protein (AHRD V3.3 --* AT3G09280.1)	NA	NA	NA	NA	NA	NA	NA	NA	NA	0	SC									0.614754	0.295704	0.278914	0.106958	0	0	0	0	0.0916473	0.044976	0	0.0444315	3.00463	0.785386	0.137565	0.990403	0.27942	0.513463	0	0	0	0	0	0	0	0	0
Solyc02g079870.4.1	ME0	0	Unknown protein	NA	NA	NA	NA	NA	NA	NA	NA	NA	0	End									0.49866	0.587683	0.265062	0.213916	0	0.18887	0.800536	0.134166	0.524864	0.125933	0.301945	0.476794	0	0	0.252799	0.0943241	0	0.0674971	0.0879727	0.213489	0.748384	0.089658	0.0891035	0.177716	0	0.128945	0
Solyc02g080145.1.1	ME1	0	Unknown protein	NA	NA	NA	NA	NA	NA	NA	NA	NA	0								-0.803		0.749952	0.99469	0.343297	0.507141	0.669871	0.525369	0.915907	0.850938	0.867809	0.0925607	0.0921104	0.0903292	0.409454	0.144788	0.288704	0.132573	0.586224	0.194229	1.39498	1.77967	1.44565	1.31757	1.02594	1.62731	1.98512	2.414	3.25752
Solyc02g080360.1.1	ME15	1	transcription factor SOX-4 (AHRD V3.3 --* XP_004982548.1)	NA	NA	NA	NA	NA	NA	NA	NA	NA	0	SC									0	0	0.0464857	0.160437	0	0	0.969898	2.61094	2.15371	3.91292	5.5526	5.77609	0.0969237	0.692987	1.3298	0	0.23285	0.280071	0	0.0447379	0.134755	0	0	0	0	0	0
Solyc02g080550.1.1	ME1	1	Unknown protein	NA	NA	NA	NA	NA	NA	NA	NA	NA	0						-0.942				10.0725	11.5916	9.99443	9.57274	9.67874	10.033	5.26516	4.30576	4.58237	3.50813	2.32851	3.46565	10.5162	18.1563	13.298	8.06471	7.45121	8.86891	0.131959	0.447379	0.628857	0.627606	0.445517	0.355433	0.54679	1.19394	0.732408
Solyc02g080560.1.1	ME1	1	Unknown protein	NA	NA	NA	NA	NA	NA	NA	NA	NA	0	SC									5.91109	9.6991	8.55337	9.94709	10.0492	9.1083	3.27918	2.56514	2.88689	0.854545	0.671685	0.666472	2.90771	4.34272	2.56788	3.77296	1.90937	2.70735	0.263918	0.223689	0.134755	0.44829	0.178207	0.355433	0.318961	0.505128	0.366204
Solyc02g080600.1.1	ME1	1	Unknown protein	NA	NA	NA	NA	NA	NA	NA	NA	NA	0	SC									1.74968	1.65594	1.81294	2.51351	2.03763	2.21928	1.9398	1.28257	1.78712	0.899521	0.850801	1.42181	1.55078	2.07896	0.871246	1.65067	1.81623	0.700177	0	0	0.0449183	0	0	0.0444291	0	0	0.0457755
Solyc02g080680.3.1	ME6	0	Homeodomain-like superfamily protein (AHRD V3.3 *-* AT2G42660.1)	NA	NA	NA	NA	NA	NA	NA	NA	NA	1	End					-0.942				0	0.0591409	0.0513667	0.983478	0.27295	0.581359	0.7822	0.541244	0.880273	0.044976	0.174638	0.0536288	0	0	0	0.0471621	0	0	0	0	0	0	0	0	0	0	0
Solyc02g080750.3.1	ME16	1	Unknown protein	NA	NA	NA	NA	NA	NA	NA	NA	NA	1	End									0	0	0.0614076	0.213916	0.185378	0.18494	0.276975	0.320642	0.27485	0.044976	0.268674	0	0.0484618	0.0461992	0.137565	0	0	0	0	0	0	0	0	0.0888582	0	0	0
Solyc02g081015.1.1	ME0	0	Unknown protein	NA	NA	NA	NA	NA	NA	NA	NA	NA	0			-0.889	-0.843	-0.904					1.89155	1.95165	2.41726	6.15008	4.39943	6.75031	9.42187	8.84056	8.7065	2.2488	2.37329	3.1102	2.76232	2.35616	4.44794	3.58432	2.74763	2.80071	5.76221	3.17639	5.52495	5.51397	5.03435	3.5099	5.69573	5.3268	4.25712
Solyc02g081083.1.1	ME4	1	Unknown protein	NA	NA	NA	NA	NA	NA	NA	NA	NA	1	End						0.847			0.862594	0.568817	0.92832	1.51249	1.1527	1.30147	1.11169	0.714711	0.580494	0.224745	0.116649	0.0674914	0.0956152	0.0461992	0	0	0.0532761	0	0	0	0	0	0	0	0	0	0
Solyc02g081085.1.1	ME4	1	Transposase, Ptta/En/Spm (AHRD V3.3 *-* A0A2U1KQG6_ARTAN)	NA	NA	NA	NA	NA	NA	NA	NA	NA	1	End						0.852			1.43375	1.13024	1.61533	1.77176	2.29465	1.81681	1.53835	1.97809	1.13533	0.080822	0.186997	0.121831	0.115581	0	0	0.152192	0.126997	0	0	0.121642	0.0645476	0.044829	0	0	0.0455658	0	0.0457755
Solyc02g081087.1.1	ME4	1	Unknown protein	NA	NA	NA	NA	NA	NA	NA	NA	NA	1	End						0.829			0.255785	0.441368	0.447379	0.408793	0.448927	0.496888	1.30133	1.05977	0.651979	0	0	0.0480304	0	0	0.0495693	0	0.0465701	0	0	0.0520301	0	0	0	0	0	0	0.0457755
Solyc02g081220.3.1	ME10	0	Reticuline oxidase-like protein (AHRD V3.3 *-* A0A1U8FLR4_CAPAN)	NA	NA	NA	NA	NA	NA	NA	NA	NA	1				-0.852						0.662043	0.887113	0.604314	0.427832	0.370478	0.27741	0.138557	0.366448	0.274942	0.0899521	0.179116	0.0444315	0.484618	0.369593	0.596116	0.518783	0.651981	1.26032	0.395877	0.402641	0.359347	2.64491	0.712828	0.577579	6.06026	10.0566	11.215
Solyc02g081440.4.1	ME3	1	rho GTPase-activating protein (AHRD V3.3 *-* AT5G37010.1)	NA	NA	AT5G37010.1	35.23	4e-62	221	0	0	unknown protein; FUNCTIONS IN: molecular_function unknown; INVOLVED IN: N-terminal protein myristoylation; EXPRESSED IN: 22 plant structures; EXPRESSED DURING: 13 growth stages; BEST Arabidopsis thaliana protein match is: unknown protein (TAIR:AT1G65710.1); Has 6746 Blast hits to 5259 proteins in 486 species: Archae - 7; Bacteria - 485; Metazoa - 3508; Fungi - 577; Plants - 378; Viruses - 50; Oth…	0	Em	-0.911				-0.942				26.1507	33.0006	30.1692	14.8137	13.8003	15.4887	16.7192	13.8334	15.7633	0.404784	0.626906	1.15522	0.920775	0.508191	0.641971	0.330134	0.465701	0.560142	8.7093	12.7056	19.1801	0.224145	1.02469	1.24402	0.182263	0.229603	0.091551
Solyc02g081780.3.1	ME3	0	High mobility group B protein 2 (AHRD V3.3 *-* A0A2G3D313_CAPCH)	NA	NA	NA	NA	NA	NA	NA	NA	NA	0		-0.949				-0.942				0.331021	0.709691	0.371886	6.47096	3.93633	5.22456	13.6709	13.925	12.6015	0.134928	0.268674	0.31102	0.0484618	0.0461992	0.0458551	0	0.23285	0	13.1519	15.9267	20.4378	0.762093	1.55931	2.53246	0.637922	0.68881	0.91551
Solyc02g081930.3.1	ME11	0	pentatricopeptide repeat-containing protein At4g11690-like (AHRD V3.3 *-* A0A2I4FQS6_9ROSI)	NA	NA	NA	NA	NA	NA	NA	NA	NA	0										5.24905	6.09151	4.60209	5.50833	5.233	4.02245	5.35753	4.90124	3.66589	0.854545	0.850801	0.622041	1.40539	1.80177	1.28394	1.50919	1.3971	2.19389	2.06736	2.0132	2.47051	0.582777	0.891035	0.577579	0.592356	0.459207	0.457755
Solyc02g082035.1.1	ME5	1	Unknown protein	NA	NA	NA	NA	NA	NA	NA	NA	NA	1										197.809	154.299	142.153	24.1725	33.7135	34.0752	4.34145	2.06127	2.56613	0	0	0	0.0484618	0.0461992	0.0458551	0	0	0	0	0	0	0	0	0	0.0455658	0	0
Solyc02g082110.4.1	ME2	1	Zinc finger transcription factor 18	NA	NA	NA	NA	NA	NA	NA	NA	NA	0			0.956	0.895	0.966		0.876		0.831	19.0101	18.7477	17.2462	18.8246	18.0145	19.1875	21.0607	20.1546	21.3997	11.3789	12.359	13.5072	26.8963	19.8656	19.8094	21.2701	20.584	21.9856	20.9815	18.9689	22.4142	36.177	26.4192	20.8817	37.6374	47.5279	48.7051
Solyc02g082240.1.1	ME0	0	Unknown protein	NA	NA	NA	NA	NA	NA	NA	NA	NA	0	Em									1.56053	2.24735	2.37077	1.39045	1.29667	1.34082	2.2631	0.824508	1.64965	0.134928	0.358232	0.133294	0.290771	0.184797	0.0458551	0.188648	0.23285	0.326749	0.307904	0.0894757	0.314428	3.00354	0.891035	1.19959	0.911317	0.459207	0.640857
Solyc02g082330.1.1	ME2	0	Unknown protein	NA	NA	NA	NA	NA	NA	NA	NA	NA	0		0.862	0.824		0.816					0.0945775	0.177423	0.371886	0.213916	0.370478	0.18494	0.508042	0.183224	0.320766	0.22488	0.179116	0.31102	0.436157	0.55439	0.596116	0.330134	0.27942	0.420106	0.0439863	0	0	0.313803	0.133655	0.133287	1.8682	1.37762	2.47188
Solyc02g082440.2.1	ME3	0	Unknown protein	NA	NA	NA	NA	NA	NA	NA	NA	NA	0		0.8					0.898		0.887	3.73581	3.54845	3.67237	4.22484	4.86253	5.73314	5.21898	3.16061	4.4449	9.80478	7.83632	10.0398	8.23851	11.8732	8.71246	21.2701	33.2976	27.2136	3.12303	3.89219	2.82985	13.2694	11.9844	8.79697	20.5958	13.914	15.701
Solyc02g082560.1.1	ME0	0	CTP synthase (AHRD V3.3 *-* V4LDK1_EUTSA)	IPR017926	PF00117	NA	NA	NA	NA	NA	NA	NA	0										0.331021	0.236564	0.418371	0.320874	0.648337	0.46235	0.692785	0.732896	0.595708	2.38373	2.41807	1.95498	0.581542	0.600589	0.962957	0.990403	1.16425	1.26032	1.97939	2.19216	1.84165	1.25521	1.55931	2.39917	1.00245	0.551048	0.640857
Solyc02g082590.3.1	ME2	0	Protease Do-like 14-like protein (AHRD V3.3 *-* A0A2K3MMS3_TRIPR)	NA	NA	NA	NA	NA	NA	NA	NA	NA	0			0.914		0.895	0.807	0.908		0.868	3.49937	3.66673	3.48643	2.88786	2.96382	2.40422	2.86351	2.61094	2.61195	2.02392	2.28373	1.86612	3.97387	3.41874	3.39328	3.86729	3.58589	3.87431	0.747768	0.715806	0.80853	0.762093	0.534621	0.888582	1.50367	1.69907	2.243
Solyc02g082600.4.1	ME2	0	Trypsin family protein with PDZ domain-containing protein (AHRD V3.3 *-* A0A178UPC0_ARATH)	NA	NA	NA	NA	NA	NA	NA	NA	NA	0			0.935		0.909		0.917		0.885	4.96532	4.49471	4.32317	2.88786	3.3343	2.58916	2.12454	1.60321	2.19954	2.69856	1.61204	1.99942	3.53771	3.41874	4.35623	3.82013	3.39961	4.62117	0.659795	0.715806	0.988203	0.627606	0.534621	0.311004	1.00245	1.5613	2.15145
Solyc02g082610.1.1	ME0	0	Unknown protein	NA	NA	NA	NA	NA	NA	NA	NA	NA	0										2.22257	0.532268	0.371886	1.23002	0.185239	0.138705	0.369485	0.595478	0.412413	0.989473	1.25381	1.02192	2.81079	1.89417	1.14638	0.943241	0.884831	0.560142	0.395877	0.581592	0.359347	0.179316	0.178207	0.177716	0.364527	0.137762	0.137327
Solyc02g082630.2.1	ME0	0	Phosphoinositide phosphatase family protein (AHRD V3.3 *-* A0A2U1LC37_ARTAN)	NA	NA	NA	NA	NA	NA	NA	NA	NA	0			0.96	0.834	0.977			0.865		0.803909	0.65055	1.06917	2.13916	1.85239	1.75693	2.21691	2.2903	1.97042	6.52121	4.43312	3.2435	1.30847	2.63335	2.43032	2.87689	3.16676	4.06103	1.53952	1.52109	1.79673	1.83799	2.22759	1.0663	2.23282	2.02051	2.42615
Solyc02g082633.1.1	ME0	0	DNA mismatch repair protein MLH3 (AHRD V3.3 *-* A0A2G2XFY3_CAPBA)	NA	NA	NA	NA	NA	NA	NA	NA	NA	0			0.935	0.858	0.959		0.927	0.923	0.946	4.58701	5.14526	6.18776	4.54571	4.26698	5.17818	4.20289	4.51226	6.09377	27.4851	19.8819	16.9095	3.82849	7.96695	6.49766	10.6115	11.6091	11.7163	5.40997	5.18955	6.37759	5.11046	7.48438	6.32959	6.4703	6.16485	7.82711
Solyc02g082635.1.1	ME0	0	Unknown protein	NA	NA	NA	NA	NA	NA	NA	NA	NA	0			0.913		0.911		0.84	0.942	0.856	2.79004	2.30649	2.09186	1.44393	2.03763	2.6354	1.20083	1.74063	1.83295	12.4584	8.32889	6.62029	2.0354	2.44856	2.29275	3.77296	3.2599	3.64092	2.46324	2.41585	3.14428	1.88282	3.07407	2.75461	3.05291	2.11235	2.01412
Solyc02g082637.1.1	ME4	0	Unknown protein	NA	NA	NA	NA	NA	NA	NA	NA	NA	0			0.897	0.891	0.891		0.841			2.55359	2.36552	1.99889	1.55089	2.26909	2.03434	1.89361	2.1986	2.47448	2.2488	1.97019	2.31039	3.58618	4.11163	2.98058	4.29175	4.75015	3.54756	1.45142	1.61043	1.48217	0.224145	0.534621	0.666037	0.410093	0.551048	0.732408
Solyc02g082740.1.1	ME1	1	Dirigent protein (AHRD V3.3 *** K4BAE4_SOLLC)	IPR004265	PF03018	NA	NA	NA	NA	NA	NA	NA	0								0.886		25.5832	30.221	29.0071	35.8844	34.8713	35.5085	24.2475	20.1546	17.6421	14.3024	12.5381	13.0629	8.28697	20.5124	20.3138	12.2621	12.8533	9.80248	0	0.0447379	0.179673	0.358632	0.178207	0.311004	0.0911317	0.229603	0.366204
Solyc02g082775.1.1	ME5	1	Unknown protein	NA	NA	NA	NA	NA	NA	NA	NA	NA	0										4.44514	2.24735	3.39346	0.909142	0.833576	1.01717	0	0	0	0	0	0	0.0969237	0	0	0.565945	1.21082	0.700177	0	0	0	0	0	0	0	0	0
Solyc02g082780.1.1	ME5	1	Unknown protein	NA	NA	NA	NA	NA	NA	NA	NA	NA	1										2.41173	2.77962	2.09186	1.60437	2.13025	2.35799	0.0461856	0	0	0	0	0	0	0	0	0	0	0	0	0	0	0	0	0	0	0	0
Solyc02g082890.1.1	ME0	0	RING/U-box superfamily protein (AHRD V3.3 *-* F4ILN3_ARATH)	NA	NA	NA	NA	NA	NA	NA	NA	NA	0	End									1.79697	2.06993	0.511343	0.802185	0.879886	0.924701	0.138557	0.183224	0.549884	0.22488	0.134337	0.177726	0.0484618	0.369593	0.0917101	0.0471621	0.32599	0.186714	0	0	0	0	0	0	0.0455658	0.275524	0.137327
Solyc02g083070.2.1	ME13	0	Heat shock protein 90-1 (AHRD V3.3 *-* A0A2G2XG09_CAPBA)	IPR004320	PF03087	NA	NA	NA	NA	NA	NA	NA	1	Em	-0.942								0.283733	0.473127	0.464857	0.213916	0.185239	0.323645	0.554228	0.366448	0.412413	0.134928	0.089558	0	0.0969237	0	0.0458551	0.0471621	0	0.0466785	0.879727	1.56583	1.34755	0.179316	0.579173	0.48872	0.0911317	0	0.091551
Solyc02g083370.1.1	ME0	0	Unknown protein	NA	NA	NA	NA	NA	NA	NA	NA	NA	0						-0.942				0.236444	0.177423	0.464857	0.320874	0.416788	0.416115	0.508042	0.45806	0.458237	1.66411	1.29859	1.19965	1.98694	0.923983	0.825391	0.990403	1.30396	1.44703	0.175945	0.357903	0.449183	0.044829	0.356414	0.355433	0.318961	0.64289	0.320429
Solyc02g083380.3.1	ME1	1	Big1 (AHRD V3.3 *-* AT2G17710.1)	NA	NA	NA	NA	NA	NA	NA	NA	NA	0	SC			0.878						24.401	25.0166	23.4288	18.4502	18.5702	21.0369	30.7134	33.5758	34.1845	81.5866	86.7369	94.4169	48.5103	39.0383	52.825	61.7351	79.3088	76.7394	0.791754	1.87899	1.66198	0.44829	0.356414	0.533149	0.227829	0.183683	0.137327
Solyc02g083765.1.1	ME0	0	Phosphotransferases/inositol or phosphatidylinositol kinase (AHRD V3.3 *-* F4JPL2_ARATH)	NA	NA	NA	NA	NA	NA	NA	NA	NA	0			0.906		0.905					1.37137	1.00539	0.836743	1.23002	0.926195	0.970936	0.73897	0.732896	0.687355	0.539713	0.268674	0.444315	0.193847	0.415792	0.504406	0.188648	0.27942	0.186714	0.439863	0.760544	0.943285	0.403461	0.712828	0.888582	0.865751	0.505128	0.869735
Solyc02g083785.1.1	ME0	0	Unknown protein	NA	NA	NA	NA	NA	NA	NA	NA	NA	0			0.837	0.842	0.895		0.944		0.912	2.69546	2.83876	3.39346	1.60437	2.08394	1.61823	1.66268	1.5116	1.92459	2.87847	2.86586	2.84361	3.58618	2.91055	3.164	3.44283	2.00251	3.36085	0.9677	0.939495	1.84165	1.16555	1.06924	1.15516	1.18471	1.05618	1.51059
Solyc02g083880.3.1	ME1	0	Gibberellin-regulated protein 3 (AHRD V3.3 *** A0A1U8FMR2_CAPAN)	IPR003854	PF02704	AT2G18420.1	64.71	3e-22	86.3	Gibberellin-regulated family protein	Encodes a Gibberellin-regulated GASA/GAST/Snakin family protein	Gibberellin-regulated family protein; FUNCTIONS IN: molecular_function unknown; INVOLVED IN: response to gibberellin stimulus; LOCATED IN: endomembrane system; EXPRESSED IN: 6 plant structures; EXPRESSED DURING: C globular stage, petal differentiation and expansion stage; CONTAINS InterPro DOMAIN/s: Gibberellin regulated protein (InterPro:IPR003854); BEST Arabidopsis thaliana protein match is: GA…	0		-0.988				-0.993				121.485	96.9319	65.08	60.8591	63.8612	61.77	18.659	15.1618	17.8254	82.2162	61.6607	53.5399	38.5756	47.1231	54.8885	20.5627	14.9024	13.35	1.67148	3.53429	2.60526	0.493119	1.60386	1.51059	0.273395	0.183683	0.091551
Solyc02g083930.1.1	ME1	1	BnaCnng52580D protein (AHRD V3.3 *-* A0A078JGY5_BRANA)	NA	NA	NA	NA	NA	NA	NA	NA	NA	0	SC									3.49937	2.95704	3.11454	2.24612	1.25036	0.878466	0.785156	0.412254	0.50406	0.944497	1.25381	0.933061	1.11462	1.66317	0.596116	0.943241	1.02454	0.793534	0	0.0447379	0	0	0	0.0444291	0.0911317	0	0.091551
Solyc02g084031.1.1	ME4	1	Ribonuclease H (AHRD V3.3 *-* A0A2K3NTL9_TRIPR)	NA	NA	NA	NA	NA	NA	NA	NA	NA	0		-0.97						0.809		6.76229	7.03776	8.4604	7.91489	9.0304	10.033	7.0664	8.65733	8.15661	3.73301	6.53773	5.28734	3.39233	3.37254	5.82359	4.33891	4.983	5.13463	5.49829	4.38431	11.1397	2.15179	3.29683	5.99793	2.41499	1.51538	1.92257
Solyc02g084032.1.1	ME4	1	Unknown protein	NA	NA	NA	NA	NA	NA	NA	NA	NA	1		-0.915						0.816	0.817	1.89155	1.18282	1.67349	1.60437	1.4356	2.35799	1.33938	2.51933	2.24536	0.944497	1.29859	1.06636	0.581542	0.692987	1.65078	1.27338	1.11768	1.35368	1.09966	0.939495	1.66198	0.672435	0.801931	1.59945	0.592356	0.551048	0.640857
Solyc02g084034.1.1	ME4	1	Unknown protein	NA	NA	NA	NA	NA	NA	NA	NA	NA	1	End						0.875		0.885	0	0.118282	0.0464857	0.213916	0	0.046235	0.323299	0.22903	0.274942	0.584689	0.626906	0.133294	0.193847	0	0.0458551	0.23581	0.13971	0.280071	0.0879727	0.0447379	0.134755	0	0.0445517	0.0444291	0.0455658	0	0
Solyc02g084036.1.1	ME4	1	Unknown protein	NA	NA	NA	NA	NA	NA	NA	NA	NA	1	End								0.823	0	0	0	0.213916	0.0463098	0.102364	0.277114	0.22903	0.183295	0	0.044779	0	0	0	0	0	0.0931401	0	0	0	0	0	0	0	0	0	0
Solyc02g084087.1.1	ME0	0	Unknown protein	NA	NA	NA	NA	NA	NA	NA	NA	NA	0						-0.942				0.614754	0.591409	0.139457	0.427832	0.277859	0.55482	0.230928	0.412254	0.779002	1.70909	1.11947	0.799766	0.339233	0.369593	0.27513	0.613107	0.605411	0.560142	0.131959	0.0447379	0.179673	0.179316	0.222759	0.133287	0.0911317	0.137762	0.091551
Solyc02g084130.4.1	ME4	0	Unknown protein	NA	NA	NA	NA	NA	NA	NA	NA	NA	0									0.814	0.851198	0.887113	0.9762	0.588269	0.555717	1.06341	0.692785	0.870314	0.779002	2.02392	1.16425	0.622041	0.53308	0.877784	0.962957	1.41486	1.25739	1.35368	0.263918	0.536854	0.359347	0.537948	0.534621	0.266575	0.637922	0.275524	0.503531
Solyc02g084150.2.1	ME4	1	ATP-dependent Clp protease ATP-binding subunit ClpX (AHRD V3.3 *-* A0A2G3BUX0_CAPCH)	NA	NA	NA	NA	NA	NA	NA	NA	NA	1	End									0.189155	0	0.278914	0.213916	0.0464024	0.046235	0.0923713	0.137418	0.137471	0.044976	0.089558	0.0444315	0.339233	0.230996	0.320986	0.23581	0.32599	0.186714	0.175945	0.0447379	0.26951	0.044829	0.0447745	0.177716	0.136698	0.275524	0.183102
Solyc02g084170.2.1	ME14	0	ATP-dependent Clp protease (AHRD V3.3 *-* A0A1P8BHS9_ARATH)	NA	NA	NA	NA	NA	NA	NA	NA	NA	1								0.804		1.35761	1.47852	1.34809	0.962621	1.4224	1.43329	0.600367	0.870314	1.19142	1.84118	2.28373	1.9393	1.89001	1.14163	0.77972	2.73601	2.31872	2.83623	0.131959	0.447379	0.494102	0.044829	0	0.133287	0.136698	0.0918414	0.0457755
Solyc02g084173.1.1	ME1	0	Unknown protein	NA	NA	NA	NA	NA	NA	NA	NA	NA	0						-0.942				0.658401	0.591409	0.371886	0.427832	0.231549	0.832231	0.554228	0.549672	0.595708	3.10038	2.5516	1.90869	1.21033	0.55439	0.641971	1.30762	1.30093	1.53423	0.21329	0.268427	0.224592	0.089658	0.0891035	0.133287	0.136698	0.0459207	0.0457755
Solyc02g084177.1.1	ME0	0	Unknown protein	NA	NA	NA	NA	NA	NA	NA	NA	NA	0	SC									0.18906	0.591409	0.371886	0.262154	0.370478	0.55482	0.508042	0.732896	0.687355	1.9789	1.65682	1.5551	0.53308	0.600589	0.871246	0.565945	0.512271	0.653499	0.351891	0.223689	0.404265	0.089658	0.178207	0.311004	0.182263	0.0918414	0.137327
Solyc02g084200.3.1	ME10	0	Zinc finger transcription factor 19	NA	NA	NA	NA	NA	NA	NA	NA	NA	0							0.821		0.875	4.16141	4.08072	3.95129	7.59401	6.48337	6.75031	6.69692	6.64187	4.99478	0.809569	1.61204	0.710903	2.0354	2.35616	1.69664	2.02797	1.44367	2.42728	1.75945	2.81849	2.42559	3.63115	2.89586	2.71018	10.1612	8.90861	9.79596
Solyc02g084240.3.1	ME2	0	H1 histone-like protein	NA	NA	AT2G18050.1	57.72	3e-36	128	histone H1-3	encodes a structurally divergent linker histone whose gene expression is induced by dehydration and ABA.	histone H1-3 (HIS1-3); FUNCTIONS IN: DNA binding, nucleosomal DNA binding; INVOLVED IN: response to water deprivation, nucleosome assembly, response to abscisic acid stimulus; LOCATED IN: nucleus, nucleosome; EXPRESSED IN: 14 plant structures; EXPRESSED DURING: 7 growth stages; CONTAINS InterPro DOMAIN/s: Winged helix-turn-helix transcription repressor DNA-binding (InterPro:IPR011991), Histone H5…	0			0.942		0.922		0.975		0.94	126.45	141.11	167.023	129.098	126.009	134.683	148.394	128.303	167.76	134.523	92.603	102.859	334.338	432.563	623.262	483.364	430.82	489.471	3.82681	8.00808	6.55808	33.8459	8.19752	7.68624	107.581	121.368	181.775
Solyc02g084245.1.1	ME4	1	Unknown protein	NA	NA	NA	NA	NA	NA	NA	NA	NA	1	End									0.0638398	0.118282	0.0929714	0.165678	0.277859	0.046235	0.184743	0.412254	0.183295	0.0899521	0.179116	0.0444315	0.0484618	0.0461992	0.0458551	0	0	0	0.0439863	0	0.0898367	0	0	0.0444291	0	0	0
Solyc02g084250.4.1	ME4	1	MUTL protein homolog 3 (AHRD V3.3 *-* AT4G35520.6)	NA	NA	NA	NA	NA	NA	NA	NA	NA	1										0.472982	0.295704	0.418371	0.320874	0.370478	0.313751	0.486658	0.622824	0.475558	1.56849	1.63511	1.10612	0.306376	0.277195	0.27513	0.290141	0.512131	0.711473	0.136138	0.223689	0.370172	0.089658	0.0891035	0.177716	0.0911317	0.0459207	0
Solyc02g084260.3.1	ME4	1	DNA mismatch repair protein MLH3 (AHRD V3.3 *-* A0A2G2XFY3_CAPBA)	NA	NA	NA	NA	NA	NA	NA	NA	NA	1	End									0	0	0.0929714	0.160437	0.230715	0.046235	0.0923713	0.137418	0.320674	0.0436268	0	0	0	0.0918901	0	0	0.0926744	0.0447647	0	0.0891626	0.134485	0.0441566	0.133388	0.0438515	0.182036	0.137395	0
Solyc02g084280.3.1	ME7	0	nuclear pore complex protein NUP98B-like isoform X4 (AHRD V3.3 *-* XP_019068099.2)	NA	NA	NA	NA	NA	NA	NA	NA	NA	0						-0.885				1.84426	2.30649	1.58051	2.13916	3.3343	3.6988	2.21691	1.92385	1.64965	7.82583	5.50782	2.75475	1.59924	3.04914	2.06348	3.67864	5.68155	4.15438	0.527836	0.805282	0.943285	0.134487	0.311862	0.355433	0.273395	0.137762	0.274653
Solyc02g084290.3.1	ME4	1	CTP synthase 2 isoform X1 (AHRD V3.3 --* XP_010316211.1)	NA	NA	NA	NA	NA	NA	NA	NA	NA	1	End									0.236444	0.177423	0.185943	0.267395	0.277859	0.323645	0.138557	0.183224	0.366589	0.22488	0.179116	0.222157	0.242309	0.0461992	0.550261	0.377296	0.27942	0.280071	0.0439863	0	0.134755	0.044829	0	0	0.0455658	0	0
Solyc02g084300.1.1	ME4	1	CTP synthase (AHRD V3.3 *-* A0A2G3D6N9_CAPCH)	NA	NA	NA	NA	NA	NA	NA	NA	NA	0										0.189155	0.591409	0.557829	0.320874	0.972505	1.47952	0.554228	0.778702	0.87065	0.944497	1.20903	1.06636	0.484618	0.369593	0.27513	0.660269	1.07111	1.16696	0	0.0447379	0.134755	0.089658	0.400966	0.222146	0.0455658	0.0459207	0.091551
Solyc02g084303.1.1	ME4	1	DNA mismatch repair protein MLH3 (AHRD V3.3 *-* A0A2G3A9Q9_CAPAN)	NA	NA	NA	NA	NA	NA	NA	NA	NA	0										1.04035	0.946254	0.743772	0.695227	1.43579	1.06341	0.692785	0.732896	1.09986	1.2157	1.52249	1.42181	0.678466	0.601097	0.504406	1.32054	1.07158	1.63566	0.439863	0.805595	1.07831	0.628279	0.401233	0.533727	0.364754	0.505495	0.320429
Solyc02g084305.1.1	ME7	0	Unknown protein	NA	NA	NA	NA	NA	NA	NA	NA	NA	0						-0.867				1.65511	0.413986	1.67349	0.748706	0.694646	0.785995	0.461856	0.503866	0.641531	0.989473	1.29859	1.19965	0.436157	0.692987	0.412696	1.13189	1.16425	1.26032	0.0439863	0.0894757	0.314428	0.044829	0.133655	0.177716	0.182263	0.0459207	0
Solyc02g084430.3.1	ME1	1	B-box zinc finger protein 19 (AHRD V3.3 *-* A0A2G3AAA5_CAPAN)	NA	NA	NA	NA	NA	NA	NA	NA	NA	0	SC									1.04035	0.709691	1.16214	0.588269	0.416788	0.323645	0.369485	0.091612	0.0458237	0.314832	0.179116	0.177726	0.775389	0.877784	0.596116	2.78256	2.98048	3.78096	0	0	0	0	0	0	0	0	0
Solyc02g084650.3.1	ME1	1	UPF0651 protein, mitochondrial (AHRD V3.3 *** A0A2G3D7Z0_CAPCH)	NA	NA	NA	NA	NA	NA	NA	NA	NA	0						-0.984				7.32976	8.27972	7.8096	4.81311	4.30681	4.4848	3.78722	4.16835	4.03248	8.41052	6.4034	5.6428	12.1155	8.17725	5.27333	6.69701	6.3801	5.32135	0.83574	1.25266	1.39247	0.268974	0.534621	0.266575	0.410093	0.137762	0
Solyc02g084840.3.1	ME10	1	Dehydrin (AHRD V3.3 *** A0A2R4KWH2_9SOLN)	IPR000167	PF00257	AT3G50980.1	50.97	7e-22	87.8	dehydrin xero 1	0	dehydrin xero 1 (XERO1); FUNCTIONS IN: molecular_function unknown; INVOLVED IN: response to water, response to stress; LOCATED IN: cellular_component unknown; EXPRESSED IN: shoot apex, inflorescence meristem, petal, leaf whorl, seed; EXPRESSED DURING: F mature embryo stage, petal differentiation and expansion stage, E expanded cotyledon stage; CONTAINS InterPro DOMAIN/s: Dehydrin (InterPro:IPR000…	1				-0.832				-0.802		0.898486	1.12368	1.90591	8.55663	5.18669	4.71597	18.0586	23.8649	20.9414	9.35502	13.568	27.7697	162.153	66.7578	81.4845	263.259	570.902	632.587	349.999	275.093	240.223	2661.5	1329.38	1146.18	5438.78	8740.91	9428.29
Solyc02g084850.3.1	ME10	0	Abscisic acid and environmental stress-inducible protein TAS14 (AHRD V3.3 --* TAS14_SOLLC)	IPR000167	PF00257	NA	NA	NA	NA	NA	NA	NA	0								-0.82		0	0	0.0929714	0.641748	0.138929	0.416115	1.89361	2.10708	1.97042	7.96076	7.0303	5.42064	2.37463	0.646788	0.458551	4.05594	13.1793	14.1436	0.307904	0.671068	1.07804	14.7487	0.846483	1.51059	44.8823	115.307	134.9
Solyc02g085005.1.1	ME0	0	hypothetical protein (AHRD V3.3 *** AT2G18210.1)	NA	NA	NA	NA	NA	NA	NA	NA	NA	0										0	0.0591409	0.139457	0.053479	0	0.046235	0.138557	0.22903	0.0916473	0.22488	0.268674	0.222157	1.21155	0.230996	0.0917101	2.3581	2.28193	2.24057	0	0.134214	0.0449183	0	0	0	0	0	0.0457755
Solyc02g085010.1.1	ME14	0	hypothetical protein (AHRD V3.3 *-* AT2G18210.1)	NA	NA	NA	NA	NA	NA	NA	NA	NA	0		-0.942								5.67465	4.08072	0.557829	0.855663	0.231549	0.138705	1.57031	1.23676	1.83295	2.92344	5.19436	3.64338	5.13696	3.32634	2.06348	5.37647	6.24039	7.32852	1.40756	1.87899	1.43739	0.089658	0.178207	0.266575	0.227829	0.0918414	0.091551
Solyc02g085150.4.1	ME10	1	Late embryogenesis abundant (LEA) protein (AHRD V3.3 *** A0A1P8B7I6_ARATH)	NA	NA	AT4G36600.2	33.02	9e-24	101	NA	NA	NA	1				-0.858				-0.901		1.32409	0.532268	1.39457	8.71707	5.51086	8.50725	22.4462	21.8953	23.4159	0.989473	1.11947	1.99942	9.69237	4.98951	7.2451	10.8473	20.258	24.973	61.4049	54.0434	44.9632	199.489	129.646	114.005	278.362	482.213	501.608
Solyc02g085165.1.1	ME0	0	Unknown protein	NA	NA	NA	NA	NA	NA	NA	NA	NA	1	Em									0.141866	0	0.0464857	0	0	0	0.0461856	0.045806	0.320766	0.044976	0	0	0	0.0923983	0	0	0.0465701	0	0.0439863	0.223689	0.449183	0.268974	0.133655	0.0444291	0.136698	0.0459207	0.091551
Solyc02g085300.4.1	ME2	0	Unknown protein	NA	NA	NA	NA	NA	NA	NA	NA	NA	0		0.824	0.918		0.899		0.969		0.965	26.2925	23.5972	22.871	21.3916	20.7931	16.7833	23.3237	20.8417	22.087	50.778	36.8083	31.1909	168.89	87.8708	63.6468	119.556	113.678	125.939	14.8234	15.3004	11.9932	61.0123	39.7847	36.3874	118.972	132.252	169.644
Solyc02g085320.1.1	ME2	0	Unknown protein	NA	NA	NA	NA	NA	NA	NA	NA	NA	0		0.899	0.881		0.879	0.93				0.709331	1.06454	1.44106	0.695227	1.15774	0.693525	1.70887	1.5116	0.962297	1.70909	1.61204	2.44373	2.85925	2.07896	3.07229	2.7354	2.3285	3.22082	0.791754	0.536854	0.449183	5.64845	3.60869	2.66575	8.88534	8.12796	9.79596
Solyc02g085330.1.1	ME0	0	late embryogenesis abundant protein (AHRD V3.3 *** AT5G66780.1)	NA	NA	NA	NA	NA	NA	NA	NA	NA	1			-0.882		-0.848	-0.984				0	0	0.0464857	1.0161	0.879886	0.832231	3.41774	4.35157	3.4826	0.22488	0.582127	0.355452	1.06616	0.692987	0.641971	0.754593	0.465701	0.093357	5.05843	5.77119	5.16561	16.5419	12.0735	12.4402	19.1832	8.72493	3.75359
Solyc02g085370.3.1	ME1	0	Unknown protein	NA	NA	NA	NA	NA	NA	NA	NA	NA	0			0.834		0.813		0.861	0.903	0.893	9.03215	8.33886	7.1588	5.40138	6.48337	5.31703	5.49609	5.3135	6.32367	6.20669	6.4034	5.68723	10.6616	10.6258	11.0969	9.33809	8.84831	8.0287	1.53952	1.87899	3.36887	1.43453	1.292	1.68831	0.774619	0.551048	1.64792
Solyc02g085440.4.1	ME1	0	Ribosome biogenesis protein BMS1-like protein (AHRD V3.3 *-* A0A2G2W7A2_CAPBA)	NA	NA	NA	NA	NA	NA	NA	NA	NA	0		-0.991				-0.913				5.58007	3.54845	3.95129	8.82403	8.47469	7.53631	9.46806	8.19927	7.60673	1.57416	2.37329	1.42181	12.697	3.83453	2.65959	3.86729	4.14473	2.89407	3.29898	5.27907	4.26724	0.44829	1.11379	1.46616	0.410093	0.0918414	0.091551
Solyc02g085450.1.1	ME2	0	F-box protein At5g07610-like (AHRD V3.3 *** A0A2I4F448_9ROSI)	NA	NA	NA	NA	NA	NA	NA	NA	NA	0			0.913		0.928		0.849		0.824	3.12106	2.72048	3.53291	2.72743	3.65847	2.68163	2.21691	2.38191	2.47448	1.61914	1.20903	1.15522	2.61694	4.34272	3.30157	2.40526	2.51478	3.12746	0.923713	0.760544	0.943285	0.986238	0.490069	0.933011	0.410093	0.68881	1.00706
Solyc02g085460.1.1	ME0	0	Unknown protein	NA	NA	NA	NA	NA	NA	NA	NA	NA	0			0.947		0.956					2.64817	1.90924	2.32429	2.18173	1.94501	2.35799	1.9398	3.069	1.87877	0.764593	1.11947	0.888629	2.18078	2.81815	1.46736	1.745	1.35053	2.00722	0.571822	0.62633	0.673775	0.134487	0.222759	0.533149	0.364527	0.183683	0.41198
Solyc02g085500.4.1	ME0	0	ovate	NA	NA	NA	NA	NA	NA	NA	NA	NA	0										3.49937	3.25275	2.23131	0.641748	1.11143	0.693525	0.508042	0.870314	0.320766	0.719617	0.537348	0.844198	3.53771	0.877784	3.34742	0.330134	1.30396	1.02693	0.219932	0.357903	0.53902	0	0	0	0.0455658	0.137762	0.137327
Solyc02g085615.1.1	ME0	0	Unknown protein	NA	NA	NA	NA	NA	NA	NA	NA	NA	0										2.12799	1.47852	1.48754	1.81828	1.99132	1.47952	2.44784	1.78643	1.51218	0.899521	0.492569	1.24408	2.18078	1.33978	1.74249	1.55635	1.25739	0.746856	1.97939	1.52109	2.33575	2.60008	2.13848	1.55502	3.463	3.48997	3.47894
Solyc02g085933.1.1	ME5	0	Unknown protein	NA	NA	NA	NA	NA	NA	NA	NA	NA	0	Em									5.81675	4.66758	4.79361	2.73898	2.74899	3.05725	1.8169	1.36607	1.7671	0	0.0805574	0	0	0	0	0.141486	0.0935127	0	0.0913596	0.24834	0.487274	0	0	0.0888138	0	0	0
Solyc02g085960.1.1	ME16	1	Unknown protein	NA	NA	NA	NA	NA	NA	NA	NA	NA	1	End						-0.826		-0.813	0	0	0	1.39045	1.25036	1.47952	3.92578	3.57287	3.16183	0.674641	0.89558	0.266589	0.678466	0.923983	1.28394	0.282972	0.0931401	0.186714	0.219932	0.805282	0.583938	0.179316	0.0891035	0.622008	0.0911317	0.0918414	0
Solyc02g086000.2.1	ME16	0	Unknown protein	NA	NA	NA	NA	NA	NA	NA	NA	NA	1	End					-0.983	-0.804			0.331021	0.532268	0.604314	3.36917	2.50073	3.74504	3.92578	5.3135	4.07831	0.44976	0.582127	0.488746	0.0484618	0.323394	0.27513	0.0471621	0.0931401	0	0.0879727	0.178951	0.404265	0.179316	0.133655	0.222146	0.182263	0.0459207	0.091551
Solyc02g086010.3.1	ME3	0	Alpha/beta-Hydrolases superfamily protein (AHRD V3.3 *-* A0A2U1N4U5_ARTAN)	NA	NA	NA	NA	NA	NA	NA	NA	NA	1	Em	-0.942								0.331021	0.768831	0.604314	0.481311	0.231549	0.46235	0.277114	0.45806	0.412413	0.134928	0.044779	0	0.0969237	0.230996	0.137565	0.141486	0.465701	0.186714	1.45155	1.47635	1.16788	0.134487	0.445517	0.577579	0.0911317	0.0459207	0.0457755
Solyc02g086020.2.1	ME0	0	Unknown protein	NA	NA	NA	NA	NA	NA	NA	NA	NA	1	End									0	0	0	0	0	0.046235	0	0	0	0	0	0	0	0	0	0	0.0465701	0	0	0	0	0	0	0	0.0455658	0	0
Solyc02g086030.2.1	ME11	0	Unknown protein	NA	NA	NA	NA	NA	NA	NA	NA	NA	0	End					-0.942				0.0945775	0.354845	0.139457	0.588269	0.277859	0.36988	1.01608	0.91612	1.05394	0.044976	0.044779	0.0444315	0.0484618	0	0	0	0	0	0.0439863	0.0447379	0.0898367	0	0	0	0	0	0
Solyc02g086080.4.1	ME0	0	Alpha/beta-Hydrolases superfamily protein (AHRD V3.3 *-* F4KA67_ARATH)	NA	NA	AT5G38360.1	61.86	2e-34	124	alpha/beta-Hydrolases superfamily protein	0	alpha/beta-Hydrolases superfamily protein; CONTAINS InterPro DOMAIN/s: Alpha/beta hydrolase fold-1 (InterPro:IPR000073); BEST Arabidopsis thaliana protein match is: methyl esterase 14 (TAIR:AT1G33990.1); Has 2073 Blast hits to 2071 proteins in 500 species: Archae - 14; Bacteria - 1119; Metazoa - 146; Fungi - 52; Plants - 356; Viruses - 0; Other Eukaryotes - 386 (source: NCBI BLink).	0			0.922	0.849	0.917		0.981	0.809	0.971	9.12673	9.87653	9.20417	3.47613	4.53836	3.60633	2.21691	1.60321	1.97042	1.30431	0.850801	0.888629	1.79309	2.54095	2.88887	1.27338	1.62995	1.63375	0.791754	0.62633	1.34755	0.179316	0.26731	0.622008	0.136698	0.275524	0.228878
Solyc02g086120.2.1	ME0	0	Unknown protein	NA	NA	NA	NA	NA	NA	NA	NA	NA	0	SC									0.425599	1.00539	0.743772	0.427832	0.648337	0.231175	0.323299	0.22903	0.412413	0	0.134337	0.0888629	0.484618	0.277195	0.27513	1.13189	1.62995	1.86714	0.0439863	0.0447379	0.0898367	0.089658	0.0891035	0.0444291	0.136698	0	0.0457755
Solyc02g086140.2.1	ME5	1	homeobox Hox-B3-like protein (AHRD V3.3 *** AT1G67035.2)	NA	NA	NA	NA	NA	NA	NA	NA	NA	0										3.40479	3.60759	4.2302	3.10178	2.17656	2.26552	1.15464	1.5574	1.19142	0.0899521	0.044779	0.0888629	0.630004	0.831585	0.27513	0.23581	0.41913	0.233392	0.747768	0.536854	0.628857	0.851751	0.490069	0.577579	0.136698	0.275524	0.228878
Solyc02g086223.1.1	ME0	0	Unknown protein	NA	NA	NA	NA	NA	NA	NA	NA	NA	0	Em									0.614754	0.65055	0.929714	0.427832	0.463098	0.55482	0.415671	0.412254	0.229118	0.179904	0.268674	0.133294	0.484618	0.323394	0.550261	0.424459	0.23285	0.373428	0	0.536854	0.718693	0.224145	0.579173	0.710866	0.592356	0.275524	0.183102
Solyc02g086227.1.1	ME0	0	Unknown protein	NA	NA	NA	NA	NA	NA	NA	NA	NA	0			0.892		0.882					1.22951	1.41938	0.9762	0.53479	0.787266	0.36988	0.600413	0.45806	0.320766	0.134928	0.089558	0.488746	0.484618	0.646788	0.779536	0.424459	0.27942	0.420106	0.703781	0.447379	0.628857	0.672435	0.668276	0.710866	0.865751	0.551048	0.457755
Solyc02g086260.1.1	ME0	0	50S ribosomal-like protein (AHRD V3.3 *** Q9C618_ARATH)	NA	NA	NA	NA	NA	NA	NA	NA	NA	0		0.87								11.6803	10.8228	11.482	7.59401	6.76123	4.94715	4.43382	5.49672	3.39095	1.16938	1.34337	1.24408	4.41003	5.12811	3.5767	3.77296	3.95845	3.54756	1.71547	1.52109	1.30263	3.0932	2.45035	2.22146	4.05536	4.54615	4.57755
Solyc02g086310.2.1	ME8	0	lipid-transfer protein 7k-LTP precursor (AHRD V3.3 --* NP_001306883.1)	NA	NA	NA	NA	NA	NA	NA	NA	NA	1	End						-0.807			0.236444	0.0591409	0.139457	0.267395	0.277859	0.27741	64.429	119.416	89.2187	121.165	252.643	90.7291	238.141	216.489	247.48	112.859	140.083	127.806	34.6612	77.2176	95.0472	336.935	186.182	238.895	405.263	312.398	281.016
Solyc02g086380.1.1	ME1	0	keratin, type II cytoskeletal I (AHRD V3.3 *** XP_004232330.1)	NA	NA	NA	NA	NA	NA	NA	NA	NA	0						-0.872				4.96532	5.02697	4.92749	4.38528	3.51954	4.02245	2.54021	1.92385	2.29118	1.93397	2.32851	2.48816	2.76232	1.84797	2.06348	2.02797	2.23536	1.54039	0.131959	0.402641	0.314428	0.044829	0	0.133287	0.0911317	0.0918414	0.274653
Solyc02g086400.3.1	ME4	0	Unknown protein	NA	NA	NA	NA	NA	NA	NA	NA	NA	1	End					-0.942				0.331021	0.473127	0.371886	0.160437	0.324168	0.36988	0.554228	0.274836	0.320766	0.179904	0.179116	0.266589	0.193847	0.0461992	0.0917101	0	0.27942	0.233392	0.219932	0.178951	0.26951	0.044829	0.0891035	0.133287	0	0.0918414	0.0457755
Solyc02g086410.3.1	ME4	1	CTP synthase (AHRD V3.3 *-* A0A328EA92_9ASTE)	NA	NA	NA	NA	NA	NA	NA	NA	NA	1	End									0.614754	0.177423	0.464857	0.588269	0.278461	0.323645	0.369485	0.549672	0.366589	0.404784	0.134337	0.399883	0.193847	0.277195	0.0917101	0.424459	0.558841	0.466785	0	0.178951	0.179673	0.089658	0.26731	0.0888582	0	0	0
Solyc02g086450.1.1	ME8	0	Cyclin-dependent protein kinase inhibitor SMR6 (AHRD V3.3 *** SMR6_ARATH)	NA	NA	AT5G40460.1	49.56	8e-23	88.2	0	0	unknown protein; BEST Arabidopsis thaliana protein match is: unknown protein (TAIR:AT3G27630.1); Has 87 Blast hits to 87 proteins in 12 species: Archae - 0; Bacteria - 0; Metazoa - 0; Fungi - 0; Plants - 87; Viruses - 0; Other Eukaryotes - 0 (source: NCBI BLink).	0	Em			0.888	0.831					3.16835	3.96244	3.95129	1.92524	2.45442	2.82034	1.57031	1.41999	2.06206	0.404784	0.134337	0.222157	0.581542	0.415792	0.229275	0.424459	0.465701	0.420106	0.615809	0.760544	0.943285	0.537948	0.0891035	0.133287	1.18471	1.60722	1.55637
Solyc02g086451.1.1	ME0	0	Unknown protein	NA	NA	NA	NA	NA	NA	NA	NA	NA	0							0.948		0.943	0.168253	0.203859	0	1.09327	0.490698	1.52196	2.95999	2.36899	2.50367	0.857738	0.912641	0.795101	0.821622	0.927032	4.0535	0.814394	0.842033	2.01917	1.34669	1.72393	1.78353	1.84377	2.51499	2.90389	1.6303	1.29593	1.40659
Solyc02g086452.1.1	ME1	0	titin isoform X3 (AHRD V3.3 *-* XP_004232326.1)	NA	NA	NA	NA	NA	NA	NA	NA	NA	0							0.908	0.871	0.934	1.7233	2.3392	5.25289	20.7796	17.6628	25.8948	53.0802	39.0567	45.5194	17.5824	17.4913	12.3119	28.0614	13.9148	61.4706	19.6065	17.1488	42.2318	8.28632	7.13417	7.73916	10.2152	11.2961	11.9799	9.07767	8.16373	7.47386
Solyc02g086454.1.1	ME1	0	titin isoform X6 (AHRD V3.3 *-* XP_010316304.1)	NA	NA	NA	NA	NA	NA	NA	NA	NA	0							0.884	0.858	0.907	3.59395	3.19361	7.29826	27.5417	25.1925	35.9252	44.0441	35.2536	38.6295	21.8134	18.6731	16.04	31.3066	21.7017	57.8719	20.4686	19.7309	37.8098	1.84743	1.47635	2.11116	3.04837	5.168	3.95419	4.19206	2.52564	3.20429
Solyc02g086456.1.1	ME1	0	titin isoform X6 (AHRD V3.3 *-* XP_010316304.1)	NA	NA	NA	NA	NA	NA	NA	NA	NA	0										0.851198	0.946254	1.9524	6.63139	6.20551	10.0792	9.51424	6.8709	8.24826	5.75693	5.14958	3.68781	8.09313	6.14449	13.619	6.08391	4.93643	10.1759	0.351891	0.447379	0.0898367	0.358632	0.801931	0.666437	0.956883	0.596969	0.457755
Solyc02g086458.1.1	ME1	0	titin isoform X2 (AHRD V3.3 *-* XP_010316302.1)	NA	NA	NA	NA	NA	NA	NA	NA	NA	0							0.919	0.923	0.93	80.1544	94.034	155.03	253.169	286.565	316.155	181.371	164.489	189.893	173.877	166.802	152.489	345.63	284.725	314.337	181.621	176.407	269.662	3.16702	4.608	5.34528	5.64845	6.95007	6.61994	4.64772	3.90326	3.52471
Solyc02g086565.1.1	ME2	0	Unknown protein	NA	NA	NA	NA	NA	NA	NA	NA	NA	0			0.832							0.236444	0.295704	0.185943	0.374353	0.463098	0.416115	0.415671	0.183224	0.320766	0.0899521	0.313453	0.177726	0.339233	0.230996	0.458551	0.424459	0.465701	0.746856	0.351891	0.492117	0.80853	0.582777	0.490069	0.444291	0.956883	0.872493	0.640857
Solyc02g086630.3.1	ME0	0	Sister chromatid cohesion PDS5-like protein (AHRD V3.3 *-* A0A2K3PKD0_TRIPR)	NA	NA	NA	NA	NA	NA	NA	NA	NA	1										0.520176	0.887113	0.790257	0.909142	0.740956	0.785995	1.2932	0.961926	1.46636	0.404784	0.985138	0.755335	2.52002	1.80177	1.69187	4.52756	4.00502	7.00177	0.307904	0.536854	0.359347	0.582777	0.222759	0.444291	1.91377	1.23986	1.73947
Solyc02g086810.1.1	ME9	0	Nipped-B-like protein (AHRD V3.3 *** A0A2R6RYV7_ACTCH)	IPR012442	PF07816	AT3G27880.1	35.31	2e-27	108	Protein of unknown function (DUF1645)	0	Protein of unknown function (DUF1645); CONTAINS InterPro DOMAIN/s: Protein of unknown function DUF1645 (InterPro:IPR012442); BEST Arabidopsis thaliana protein match is: Protein of unknown function (DUF1645) (TAIR:AT1G23710.1); Has 180 Blast hits to 180 proteins in 16 species: Archae - 0; Bacteria - 0; Metazoa - 2; Fungi - 0; Plants - 176; Viruses - 0; Other Eukaryotes - 2 (source: NCBI BLink).	0			0.858		0.859	-0.886				11.1129	8.1023	9.01823	5.98964	7.36325	6.19549	5.26516	4.62641	4.71984	8.05071	7.70199	6.97574	48.5588	31.6926	17.3791	39.4746	26.3587	30.5744	3.211	3.75798	3.45871	1.97248	1.82662	2.1326	3.41744	3.26037	4.53178
Solyc02g086980.3.1	ME0	0	Unknown protein	NA	NA	NA	NA	NA	NA	NA	NA	NA	0		0.802	0.888		0.871	0.806				2.43376	2.82823	3.67967	3.14125	4.3376	3.3083	2.32789	2.40903	2.00117	0.751865	0.662326	0.631815	3.71145	6.4348	3.15222	4.44285	4.59241	3.55228	0.0879727	0.35079	0.260122	0.38526	0.222759	0.222146	1.09572	1.12634	2.07574
Solyc02g087270.2.1	ME1	0	F-box domain (AHRD V3.3 *-* A0A200RDS2_9MAGN)	NA	NA	NA	NA	NA	NA	NA	NA	NA	0										4.6343	4.13986	2.55671	4.43875	4.44574	2.86657	3.41774	2.97739	2.56613	2.56363	1.16425	0.977492	3.58618	2.81815	4.40209	3.15986	2.28193	2.66067	1.01169	1.07371	1.30263	0.941409	1.3811	1.33287	1.13915	1.28578	1.00706
Solyc02g087440.4.1	ME13	0	DUF761 domain-containing protein (AHRD V3.3 *** A0A1Q3BYY0_CEPFO)	NA	NA	NA	NA	NA	NA	NA	NA	NA	1	Em	-0.966				-0.942				1.04035	1.5968	0.743772	0.641748	0.463098	0.18494	3.69485	5.03866	6.09455	0.22488	0.223895	0.133294	0.0484618	0.138597	0.229275	0	0	0	14.7794	21.1163	33.2396	1.83799	1.87117	5.10935	0.136698	0	0
Solyc02g087890.4.1	ME3	0	Unknown protein	NA	NA	NA	NA	NA	NA	NA	NA	NA	0				-0.89				-0.88		1.18222	0.887113	0.6508	0.427832	0.277859	0.73976	1.84743	4.07673	3.2993	70.8823	61.8398	66.8249	275.504	169.412	123.534	260.665	260.746	318.674	13.1959	10.7818	3.41379	162.819	86.6533	63.8891	252.116	305.74	348.169
Solyc02g087975.1.1	ME1	1	Unknown protein	NA	NA	NA	NA	NA	NA	NA	NA	NA	0	SC									4.82345	5.26354	5.95017	6.364	6.99277	7.02772	6.28125	5.3135	5.36137	12.2335	10.0305	9.06402	1.6477	13.6288	18.8006	1.17905	1.76966	1.02693	0.307904	0.223689	0.134755	0.044829	0.0445517	0.355433	0.0455658	0	0
Solyc02g088080.2.1	ME3	0	Unknown protein	NA	NA	NA	NA	NA	NA	NA	NA	NA	0	Em	-0.899	-0.91		-0.903					0.945775	1.24196	0.557829	0.945562	1.15774	1.10964	1.10846	1.60321	1.28306	0.134928	0.134337	0.266589	0.823851	0.277241	0.458551	0.188648	0.32599	0.280071	4.66255	5.68171	2.87477	2.42077	2.71766	4.93163	1.77707	1.3317	1.23594
Solyc02g088130.1.1	ME1	0	transmembrane protein (AHRD V3.3 *** AT3G29034.1)	NA	NA	NA	NA	NA	NA	NA	NA	NA	0	SC									1.04035	1.18282	1.20863	0.855663	1.48191	0.924701	0.73897	0.641284	0.229118	0.809569	0.358232	0.844198	4.55541	2.81815	2.33861	5.84809	4.65701	4.57449	0.395877	0.671068	0.179673	0.134487	0.178207	0.266575	0.136698	0.0918414	0.091551
Solyc02g088310.1.1	ME0	0	Ethylene-responsive transcription factor (AHRD V3.3 *** A0A2G2V9D3_CAPBA)	NA	NA	NA	NA	NA	NA	NA	NA	NA	0										1.98613	2.72048	2.23131	2.83439	1.20405	1.8494	2.67877	3.52706	4.85731	1.93397	3.04497	2.97691	0.339233	0.415792	0.596116	0.23581	0.18628	0.373428	0.395877	0.62633	0.404265	0.582777	0.356414	0.399862	1.68594	1.97459	2.79231
Solyc02g088420.3.1	ME0	0	Unknown protein	NA	NA	NA	NA	NA	NA	NA	NA	NA	1	End					-0.942				0.0472888	0.236564	0	0	0.185239	0.0924701	0.0923713	0.320642	0.0916473	0	0.089558	0.0444315	0.193847	0.277195	0	0.23581	0.37256	0.140035	0.0879727	0.268427	0.134755	0.941409	0.925874	0.533149	0.501224	0.459207	0.183102
Solyc02g088440.1.1	ME2	0	Unknown protein	NA	NA	NA	NA	NA	NA	NA	NA	NA	0			0.94		0.931					0.520176	0.236564	0.0929714	0.267395	0.324168	0.323645	0.508042	0.366448	0.183295	0.539713	0.223895	0.31102	0.339233	0.600589	0.596116	0.377296	0.465701	0.793534	0.175945	0	0.0898367	0.403461	0.222759	0.355433	1.27584	1.37762	1.51059
Solyc02g088450.4.1	ME2	0	Unknown protein	NA	NA	NA	NA	NA	NA	NA	NA	NA	0			0.902		0.874					1.04035	0.887113	0.464857	0.641748	1.11143	1.20211	1.38557	1.60321	1.87877	1.03445	0.582127	0.933061	1.06616	1.38597	0.779536	0.707431	1.76966	1.54039	0.0879727	0.0447379	0.0898367	1.43453	0.579173	0.710866	3.32631	2.29603	2.92963
Solyc02g088520.4.1	ME7	0	Unknown protein	NA	NA	NA	NA	NA	NA	NA	NA	NA	0			0.86	0.818	0.881					16.1012	21.0465	20.7009	16.1196	17.2948	17.7941	18.0199	17.0784	17.455	18.0859	19.9337	18.175	171.887	81.9444	39.6898	292.129	324.554	305.787	3.81762	4.55145	5.66456	9.04425	4.58469	8.87347	7.80889	7.59712	7.24846
Solyc02g088530.1.1	ME0	0	Unknown protein	NA	NA	NA	NA	NA	NA	NA	NA	NA	1			0.87	0.83	0.901					3.33447	3.85179	3.79705	2.91888	3.12781	3.9364	3.64118	3.62596	3.16564	2.78298	4.33653	3.95187	32.3307	15.0739	8.09122	54.1346	59.649	51.0704	0.756961	1.48816	1.11811	1.49056	1.38525	1.16751	2.03333	1.17373	1.67776
Solyc02g088680.1.1	ME1	0	Unknown protein	NA	NA	NA	NA	NA	NA	NA	NA	NA	0		-0.928				-0.867				35.8487	22.063	20.846	15.8436	14.9501	15.908	9.35878	12.6499	12.0635	59.1419	43.4148	28.443	71.6038	35.6332	34.477	22.945	21.2131	18.9552	5.79555	8.46875	6.21256	1.43825	2.5668	3.89252	0.669225	0.312398	0.131742
Solyc02g088740.1.1	ME10	0	hypothetical protein (AHRD V3.3 *** AT3G29370.1)	NA	NA	NA	NA	NA	NA	NA	NA	NA	0		-0.863		0.887						4.53972	3.01618	1.34809	2.62047	1.66715	2.54293	2.49402	3.52706	1.97042	2.74354	2.23895	1.91055	3.44079	1.57077	1.14638	1.69783	1.81623	1.54039	4.97046	5.72645	4.31216	1.83799	2.76221	3.28775	0.911317	0.229603	0.640857
Solyc02g088830.4.1	ME3	1	hydroxyproline-rich glycoprotein family protein (AHRD V3.3 *-* AT3G02120.1)	NA	NA	NA	NA	NA	NA	NA	NA	NA	0		-0.919								32.6765	41.7535	42.9528	17.1133	16.5326	14.4253	12.6549	12.9173	10.5853	0.134928	0.134337	0.0444315	1.21155	1.29358	0.550261	0.23581	0.0931401	0	2.99107	5.72645	8.89383	0.134487	0	0.177716	0.227829	0.0459207	0.137327
Solyc02g088905.1.1	ME5	0	Unknown protein	NA	NA	NA	NA	NA	NA	NA	NA	NA	0	End					-0.942				3.97226	3.48931	3.43994	1.65785	1.20405	1.43329	1.10846	1.46579	1.37471	0.584689	0.940359	1.46624	0.145386	0.230996	0.641971	0.141486	0	0	0.175945	0.357903	0.449183	0.134487	0.26731	0.133287	0	0.0459207	0
Solyc02g088950.3.1	ME0	0	DNA mismatch repair protein MLH3 (AHRD V3.3 *-* A0A2G2XFY3_CAPBA)	NA	NA	NA	NA	NA	NA	NA	NA	NA	1										0.0472888	0.118282	0.139457	0.213916	0.324168	0.231175	0.230928	0.45806	0.274942	0.269856	0.313453	0.428941	0.436157	0.323394	0.749914	0.943241	1.02454	1.16696	0.132003	0.178951	0.179673	0.457839	0.935587	0.317935	0.637922	0.137762	0.686633
Solyc02g088953.1.1	ME0	0	MUTL protein homolog 3 (AHRD V3.3 --* AT4G35520.3)	NA	NA	NA	NA	NA	NA	NA	NA	NA	0		0.87	0.807		0.803					0.662043	0.709691	0.464857	1.12306	0.370478	1.01717	0.73897	1.23676	0.595708	1.84402	2.01505	1.86612	1.6477	2.12516	2.20104	2.31094	3.53932	3.59424	0.747768	0.939495	0.763612	1.7035	1.87117	1.0663	2.77952	1.3317	2.01412
Solyc02g088955.1.1	ME2	0	DNA mismatch repair protein MLH3 (AHRD V3.3 *-* A0A2G2XFY3_CAPBA)	NA	NA	NA	NA	NA	NA	NA	NA	NA	0			0.957	0.863	0.97		0.818	0.913	0.804	2.64793	1.9303	2.03138	2.36832	2.98082	3.50013	1.47457	1.72098	2.07998	5.24232	3.77778	3.0695	5.03582	4.34706	4.03745	4.9697	5.70781	7.23208	1.84795	2.50894	2.72609	3.02156	2.67128	2.61994	5.19774	2.55728	3.71619
Solyc02g088957.1.1	ME2	0	Unknown protein	NA	NA	NA	NA	NA	NA	NA	NA	NA	0			0.925		0.927		0.966	0.814	0.953	2.68789	2.03557	1.55035	1.47623	1.27894	1.83535	2.21539	1.2691	1.40482	1.37307	1.22659	1.25968	2.24194	2.34793	2.72292	2.70041	2.43845	3.58645	1.61118	1.79309	2.46665	2.28628	2.78154	3.17206	3.13434	2.98484	4.0434
Solyc02g089030.1.1	ME7	1	LONGIFOLIA protein (AHRD V3.3 *-* A8MQH9_ARATH)	IPR025486	PF14309	NA	NA	NA	NA	NA	NA	NA	0	Em									1.04035	0.65055	1.67349	0.481311	0.602027	0.508585	0.0923713	0.274836	0.137471	0.0899521	0.089558	0.355452	0.53308	0.138597	0.596116	0.330134	0.27942	0.186714	2.68317	3.22113	2.33575	12.9108	8.50938	10.041	10.389	4.82167	6.40857
Solyc02g089040.3.1	ME7	1	Unknown protein	NA	NA	NA	NA	NA	NA	NA	NA	NA	0	Em									0.662043	1.36024	1.48754	0.588269	1.15774	0.73976	0.415671	0.22903	0.320766	0.044976	0	0.31102	0.290771	0.55439	0.504406	0.471621	0.0931401	0.140035	3.65087	4.20536	3.05445	18.7834	9.93504	11.285	11.8471	7.7606	9.52131
Solyc02g089080.2.1	ME1	1	Protein RALF-like 27 (AHRD V3.3 --* A0A2G3D352_CAPCH)	NA	NA	NA	NA	NA	NA	NA	NA	NA	0				0.826					0.847	23.3134	24.7209	29.6579	18.0224	24.7294	21.3143	11.5002	7.42057	9.25638	1.66411	1.74638	1.77726	2.22924	5.2205	4.12696	2.82972	2.14222	2.66067	0.0879727	0.0447379	0.0898367	0.313803	0.0891035	0.177716	0.410093	0.68881	0.228878
Solyc02g089270.1.1	ME3	0	Unknown protein	NA	NA	NA	NA	NA	NA	NA	NA	NA	0		-0.974								2.79004	2.83876	2.6032	3.15526	2.31549	3.97621	2.72495	4.85544	4.39907	0.674641	0.492569	0.488746	0.775389	1.66317	1.23809	1.55635	1.90937	1.82046	6.46599	8.41072	7.77087	1.83799	4.54428	6.39779	1.36698	0.734731	0.503531
Solyc02g089295.1.1	ME1	1	Unknown protein	NA	NA	NA	NA	NA	NA	NA	NA	NA	0	SC									1.13493	1.53766	1.3016	1.23002	1.48191	1.38705	1.15464	1.14515	1.19142	0.719617	0.582127	0.533178	1.26001	1.61697	1.10052	1.79216	0.884831	1.02693	0.0879727	0.0894757	0.224592	0	0	0.0444291	0	0	0
Solyc02g089300.3.1	ME7	0	Unknown protein	NA	NA	NA	NA	NA	NA	NA	NA	NA	1	Em									0.993064	1.24196	0.743772	2.72743	2.50073	1.94187	1.66268	1.41999	1.60383	0	0.089558	0	0.145386	0.0923983	0	0.23581	1.07111	0.746856	2.59519	1.92373	3.50363	4.39324	1.55931	1.68831	10.5257	17.7254	17.944
Solyc02g089460.1.1	ME1	0	protein GLUTAMINE DUMPER 6-like (AHRD V3.3 *** A0A2I4EB38_9ROSI)	NA	NA	NA	NA	NA	NA	NA	NA	NA	0			-0.827		-0.802					0.567465	0.236564	0.9762	3.47613	3.7974	3.37516	1.80124	2.01546	1.7413	5.62201	3.85099	3.9544	20.8386	20.9744	12.1974	24.1941	22.6796	23.8994	2.55121	2.10268	0.673775	3.0932	7.26193	4.8872	3.00735	1.46946	1.78524
Solyc02g089470.1.1	ME1	0	Protein GLUTAMINE DUMPER 5 (AHRD V3.3 -** GDU5_ARATH)	NA	NA	NA	NA	NA	NA	NA	NA	NA	0						-0.986				0.803909	0.887113	0.3254	1.23002	0.972505	0.46235	1.15464	1.05354	0.320766	3.23828	2.23895	1.37738	43.228	12.1966	6.69484	24.0998	25.0081	20.9586	0.175945	0.223689	0.314428	0.224145	0.0445517	0.222146	0.0911317	0.0459207	0
Solyc02g089480.1.1	ME1	1	protein GLUTAMINE DUMPER 4-like (AHRD V3.3 *** A0A2I4EBB2_9ROSI)	NA	NA	NA	NA	NA	NA	NA	NA	NA	1	SC									0.236444	0.295704	0.232429	0.053479	0.277859	0.18494	0.138557	0.137418	0.320766	8.00574	2.73152	0.177726	7.31774	43.4272	46.1761	3.86729	4.47073	2.75403	0	0.0894757	0.0449183	0	0.0891035	0.48872	0	0.0918414	0.091551
Solyc02g089490.4.1	ME0	0	Unknown protein	NA	NA	NA	NA	NA	NA	NA	NA	NA	0				0.856		-0.887				1.65511	1.65594	1.67349	1.55089	2.17656	2.17305	5.12661	6.138	4.39907	3.50813	3.17931	2.75475	3.53771	3.64973	4.17281	6.64985	7.49778	8.91559	1.89141	1.78951	2.6951	1.16555	1.82662	1.51059	1.36698	0.551048	0.595082
Solyc02g089510.3.1	ME0	0	Unknown protein	NA	NA	NA	NA	NA	NA	NA	NA	NA	0			0.819	0.816	0.839					2.5613	1.83958	2.91084	2.78551	3.97301	4.48179	9.26308	15.0523	12.5321	15.8688	11.8933	9.55641	11.5939	10.314	9.5705	22.9318	27.2426	25.9367	4.80432	4.02748	5.17513	3.42364	6.49743	5.21713	3.57418	2.39398	1.74817
Solyc02g089530.3.1	ME0	0	Unknown protein	NA	NA	NA	NA	NA	NA	NA	NA	NA	0				0.875	0.838					3.26292	2.72048	3.71886	3.20874	3.84371	4.66974	5.63465	8.33669	8.06497	18.4852	12.9859	8.79743	10.6616	10.7644	7.88707	18.8648	23.2385	24.2261	2.81513	2.9527	4.13249	1.83799	2.71766	3.42104	2.87065	1.01026	1.37327
Solyc02g089660.2.1	ME0	0	hypothetical protein (AHRD V3.3 *** AT3G19660.1)	NA	NA	NA	NA	NA	NA	NA	NA	NA	0	Em									0.803909	0.827972	0.929714	0.267395	0.416788	0.323645	1.6165	1.5574	1.28306	0.989473	1.25381	0.710903	1.16308	0.184797	0.687826	0.282972	0.13971	0.093357	0.9677	1.78951	1.79673	0.313803	0.311862	0.622008	0.318961	0.229603	0.091551
Solyc02g090040.2.1	ME2	0	CTP synthase (AHRD V3.3 *-* A0A2G3A9D9_CAPAN)	NA	NA	NA	NA	NA	NA	NA	NA	NA	0			0.883		0.847					0.236444	0.413986	0.418371	0.962621	0.740956	0.785995	0.692785	0.45806	0.733179	0.584689	0.671685	0.533178	0.484618	0.923983	1.05467	1.03757	0.791691	0.980248	1.45155	1.20792	0.80853	2.10696	1.82662	1.3773	3.23517	3.67365	4.25712
Solyc02g090045.1.1	ME2	0	DNA mismatch repair protein MLH3 (AHRD V3.3 *-* A0A2G2XFY3_CAPBA)	NA	NA	NA	NA	NA	NA	NA	NA	NA	1			0.91		0.883		0.831			0.425599	0.118282	0.3254	0.909142	0.463098	0.832231	0.831341	0.778702	0.87065	0.539713	0.582127	0.444315	0.678466	1.52457	0.779536	0.848917	1.21082	0.886938	0.439863	0.894757	0.988203	1.7035	1.2029	1.19959	1.5948	2.84708	3.15851
Solyc02g090060.1.1	ME2	0	Unknown protein	NA	NA	NA	NA	NA	NA	NA	NA	NA	0				0.904	0.847					0.75662	0.946254	0.743772	0.53479	0.740956	0.55482	0.184743	0.320642	0.366589	0.22488	0.044779	0.355452	0.339233	0.461992	0.550261	0.565945	0.465701	0.373428	0.131959	0.223689	0.134755	0.134487	0.178207	0	0.0455658	0.0918414	0.091551
Solyc02g090100.1.1	ME0	0	homolog of Synechocystis YCF37 (AHRD V3.3 *** AT2G23670.1)	NA	NA	AT2G23670.1	54.19	4e-43	144	homolog of Synechocystis YCF37	0	homolog of Synechocystis YCF37 (YCF37); FUNCTIONS IN: molecular_function unknown; INVOLVED IN: biological_process unknown; LOCATED IN: thylakoid, chloroplast thylakoid membrane, chloroplast thylakoid lumen, chloroplast; EXPRESSED IN: 20 plant structures; EXPRESSED DURING: 13 growth stages; Has 42 Blast hits to 42 proteins in 13 species: Archae - 0; Bacteria - 0; Metazoa - 0; Fungi - 0; Plants - 3…	0										15.3688	16.5594	15.2938	9.94709	13.2909	12.5759	5.40372	4.94705	5.13225	3.1933	2.64196	2.3993	6.25158	5.5901	5.31919	7.21579	6.98551	5.4147	4.79451	5.23433	4.44691	9.36926	7.39559	8.44153	8.9309	8.03612	10.4368
Solyc02g090120.1.1	ME4	0	hypothetical protein (AHRD V3.3 -** AT5G66985.1)	NA	NA	NA	NA	NA	NA	NA	NA	NA	0										12.9098	15.8498	19.8959	30.5365	48.9957	45.1716	9.14476	7.6038	7.83585	26.266	43.2565	62.1596	34.0202	19.3574	11.0511	5.84809	10.0126	6.95509	20.3657	15.5688	7.5912	37.4322	31.3199	12.7067	72.6775	136.017	95.1673
Solyc02g090370.4.1	ME10	1	Reticulon-like protein (AHRD V3.3 *** A0A2G3ABJ1_CAPAN)	IPR003388	PF02453	AT2G23640.1	39.6	2e-29	110	Reticulan like protein B13	0	Reticulan like protein B13 (RTNLB13); CONTAINS InterPro DOMAIN/s: Reticulon (InterPro:IPR003388); BEST Arabidopsis thaliana protein match is: Reticulon family protein (TAIR:AT3G10915.3); Has 751 Blast hits to 751 proteins in 54 species: Archae - 0; Bacteria - 0; Metazoa - 324; Fungi - 0; Plants - 418; Viruses - 0; Other Eukaryotes - 9 (source: NCBI BLink).	1				-0.848						1.56053	3.01618	1.58051	116.049	80.8568	94.6893	144.007	141.861	126.473	5.21722	11.7321	7.50892	16.0409	6.79128	10.1798	17.2142	36.1849	39.8167	189.361	200.202	170.196	308.737	231.313	202.774	448.003	621.123	640.949
Solyc02g090440.3.1	ME1	1	Unknown protein	NA	NA	NA	NA	NA	NA	NA	NA	NA	0	SC									2.74275	2.95704	2.64969	1.92524	1.75977	2.45046	1.57031	1.19096	1.09977	0.854545	0.626906	1.82169	0.339233	0.692987	1.19223	0.660269	0.838261	0.653499	0	0.0447379	0.134755	0	0	0	0.0455658	0	0
Solyc02g090460.2.1	ME1	1	Unknown protein	NA	NA	NA	NA	NA	NA	NA	NA	NA	0	SC									10.1671	9.75824	7.06583	5.72225	5.46455	6.24173	5.95795	4.48899	5.59049	8.09569	6.53773	11.7743	2.6654	4.01933	5.86945	2.7354	1.67652	1.9605	0.131959	0.0894757	0.179673	0	0.0445517	0	0	0.0459207	0
Solyc02g090500.3.1	ME1	0	protein SUPPRESSOR OF QUENCHING 1, chloroplastic isoform X4 (AHRD V3.3 --* XP_010313619.1)	NA	NA	NA	NA	NA	NA	NA	NA	NA	0	SC									0.898486	0.591409	0.232429	0.855663	0.694646	0.878466	0.877527	0.778702	0.458237	6.16163	4.70179	2.46137	6.88158	2.81815	1.56705	4.2627	2.23536	2.24061	0.351891	0.581592	0.314428	0.044829	0.133655	0.177716	0.273395	0.137762	0.137327
Solyc02g090643.1.1	ME0	0	Unknown protein	NA	NA	NA	NA	NA	NA	NA	NA	NA	1	Em									0.709331	0.65055	0.278914	0.320874	0.231549	0.27741	0.230928	0.503866	0.229118	0.0899521	0.134337	0.0888629	0.387695	0.138597	0.137565	0.801755	0.512271	0.700177	0.219932	0.715806	0.673775	0.582777	0.356414	0.933011	0.410093	0.367365	0.274653
Solyc02g090647.1.1	ME0	0	Ribosomal protein L25/Gln-tRNA synthetase, anti-codon-binding domain-containing protein (AHRD V3.3 *-* F4JPA3_ARATH)	NA	NA	NA	NA	NA	NA	NA	NA	NA	0										1.18222	0.532268	0.9762	1.23002	0.833576	1.01717	0.877527	0.91612	1.28306	0.674641	0.44779	0.266589	1.06616	0.831585	0.550261	0.801755	1.53681	1.12028	0.747768	0.805282	1.25771	1.03107	0.534621	0.755295	0.637922	0.780652	0.869735
Solyc02g090680.3.1	ME5	0	Cyclin-dependent kinase inhibitor (AHRD V3.3 *** A0A2G3D8Q2_CAPCH)	NA	NA	NA	NA	NA	NA	NA	NA	NA	0		-0.942								5.72194	4.08072	3.53291	0.802185	0.694646	0.508585	0.923713	1.05354	0.916473	1.1244	0.940359	2.35487	0.145386	0.0923983	0.27513	0.0943241	0.13971	0.093357	0.923713	1.07371	1.25771	0	0.0891035	0.311004	0.0455658	0.137762	0.091551
Solyc02g090780.1.1	ME5	1	Unknown protein	NA	NA	NA	NA	NA	NA	NA	NA	NA	1										7.37705	6.20979	6.87989	2.24612	1.62084	2.08058	0.415671	0.137418	0.183295	0	0.089558	0	0	0	0	0	0	0	0	0	0	0.044829	0	0	0	0	0.091551
Solyc02g090800.1.1	ME0	0	Ethylene-responsive transcription factor (AHRD V3.3 *** A0A2G3D8S0_CAPCH)	NA	NA	AT2G47520.1	53.85	8e-21	85.1	Integrase-type DNA-binding superfamily protein	encodes a member of the ERF (ethylene response factor) subfamily B-2 of ERF/AP2 transcription factor family. The protein contains one AP2 domain. There are 5 members in this subfamily including RAP2.2 AND RAP2.12.	HYPOXIA RESPONSIVE ERF (ETHYLENE RESPONSE FACTOR) 2 (HRE2); CONTAINS InterPro DOMAIN/s: DNA-binding, integrase-type (InterPro:IPR016177), Pathogenesis-related transcriptional factor/ERF, DNA-binding (InterPro:IPR001471); BEST Arabidopsis thaliana protein match is: ethylene-responsive element binding protein (TAIR:AT3G16770.1); Has 6285 Blast hits to 5826 proteins in 255 species: Archae - 0; Bacte…	0	Em									1.37137	0.177423	0	0.320874	0	0	0.0923713	0.091612	0.137471	0.0899521	0	0.133294	0.0484618	0	0	0	0.0465701	0.0466785	0	0.134214	0	0.044829	0	0.0444291	0.319006	1.19394	0.686633
Solyc02g091020.3.1	ME0	0	Nuclear pore complex protein NUP98A (AHRD V3.3 *-* A0A2G3AGI2_CAPAN)	NA	NA	NA	NA	NA	NA	NA	NA	NA	0						-0.93				1.77309	1.87831	2.3366	2.58148	2.54681	2.36626	2.14865	0.916212	1.79097	1.35841	1.49096	1.1366	1.46132	1.54536	1.0233	2.18667	2.02533	2.39554	0.0916235	0.536854	0.68204	0.5362	0.31155	0.355611	0.223364	0.359146	0.091551
Solyc02g091060.1.1	ME0	0	Unknown protein	NA	NA	NA	NA	NA	NA	NA	NA	NA	0										0.945775	0.473127	0.511343	0.962621	0.787266	0.73976	0.73897	1.00773	0.916473	1.25933	0.671685	0.666472	0.823851	0.831585	0.779536	1.65067	1.30396	1.02693	0.395877	0.357903	0.53902	0.044829	0.0445517	0.266575	0.273395	0.183683	0.320429
Solyc02g091197.1.1	ME2	0	Unknown protein	NA	NA	NA	NA	NA	NA	NA	NA	NA	0			0.947	0.903	0.982	0.812	0.939	0.885	0.951	4.53972	5.55924	6.8334	9.51926	8.75255	9.8943	7.66682	6.68768	7.37761	1.88899	1.7016	1.77726	2.56848	2.86435	2.06348	3.63148	3.95845	3.6876	5.45431	5.18959	4.8961	5.5588	5.43531	4.22077	9.02204	9.50558	10.5284
Solyc02g091380.1.1	ME0	0	transmembrane protein (AHRD V3.3 *** AT1G49000.1)	NA	NA	NA	NA	NA	NA	NA	NA	NA	0	End									0.141866	0.354845	0.371886	0.053479	0	0	0.0923713	0.22903	0.137471	0.0899521	0.134337	0.133294	0.436157	0.0923983	0.0917101	0.23581	0.32599	0.186714	0.0439863	0.0894757	0.0898367	0.224145	0	0	0.455658	0.275524	0.228878
Solyc02g091450.2.1	ME2	0	Unknown protein	NA	NA	NA	NA	NA	NA	NA	NA	NA	0			0.866		0.829		0.937		0.922	5.34694	4.02879	4.03417	1.74218	2.20036	1.58142	0.362881	1.50945	2.08241	0.797965	0.190445	0.508474	1.84562	0.935441	1.28133	1.0013	0.58981	1.2282	0.874185	0.76551	0.894953	0.199848	0.369557	0.755428	0	0.619103	0.799973
Solyc02g091570.1.1	ME0	0	F-box/kelch-repeat protein (AHRD V3.3 *-* A0A2G3B5C9_CAPCH)	NA	NA	NA	NA	NA	NA	NA	NA	NA	1	End					-0.942				0.141866	0.0591409	0.139457	0.106958	0.0926195	0.046235	0.138557	0.183224	0	0	0.089558	0	0.436157	0.369593	0	0.471621	0.32599	0.653499	0	0	0.0898367	0	0	0	0	0	0
Solyc02g091620.3.1	ME0	0	MUTL protein homolog 3 (AHRD V3.3 *-* AT4G35520.6)	NA	NA	NA	NA	NA	NA	NA	NA	NA	0										0.945775	1.47852	1.25511	0.748706	0.740956	1.10964	1.06227	0.91612	1.37471	1.79904	1.79116	2.04385	0.872313	0.877784	0.641971	1.17905	1.67652	1.307	0.791754	1.25266	1.07804	0.224145	0.534621	0.799724	0.729053	0.183683	0.457755
Solyc02g091630.1.1	ME0	0	DNA mismatch repair protein MLH3 (AHRD V3.3 *-* A0A2G2XFY3_CAPBA)	NA	NA	NA	NA	NA	NA	NA	NA	NA	0			0.827		0.804					4.30328	4.73127	4.27669	3.95744	4.63098	4.16115	4.66475	4.48899	4.53654	6.47655	6.98552	8.39755	2.52002	2.86435	2.2469	4.43323	5.4487	4.71453	1.09966	2.37111	3.1892	0.537948	1.24745	1.33287	1.8682	0.964334	1.55637
Solyc02g091700.3.1	ME0	0	Hydroxyproline-rich glycoprotein (AHRD V3.3 *** A0A2K3L507_TRIPR)	NA	NA	AT5G65660.1	60.87	1e-45	149	hydroxyproline-rich glycoprotein family protein	0	hydroxyproline-rich glycoprotein family protein; FUNCTIONS IN: molecular_function unknown; INVOLVED IN: biological_process unknown; LOCATED IN: plasma membrane; EXPRESSED IN: 22 plant structures; EXPRESSED DURING: 13 growth stages; Has 30201 Blast hits to 17322 proteins in 780 species: Archae - 12; Bacteria - 1396; Metazoa - 17338; Fungi - 3422; Plants - 5037; Viruses - 0; Other Eukaryotes - 2996…	0							0.863		0.895	2.74275	4.25814	2.37077	5.29442	5.04776	5.13209	3.97196	3.61867	3.80336	30.9435	24.2254	14.3514	23.7948	15.3381	12.4726	5.28215	5.16928	7.51524	0.131959	0.984233	0.583938	0.089658	0.311862	0.311004	0.0911317	0.780652	0.41198
Solyc02g092110.3.1	ME0	0	Phytosulfokines 3 (AHRD V3.3 *** A0A2I0WHI7_9ASPA)	IPR009438	PF06404	NA	NA	NA	NA	NA	NA	NA	0							0.945	0.839	0.963	0.472888	1.06454	0.139457	0.053479	0.138929	0.046235	0.230928	0.274836	0.366589	11.8737	17.7325	25.0593	3.53771	2.40236	3.02643	0.613107	1.11768	2.00717	0.0879727	0.0447379	0.26951	0.044829	0	0	0.0455658	0	0.0457755
Solyc02g092120.3.1	ME15	0	phytosulfokines-like (AHRD V3.3 *** A0A2I4HMI7_9ROSI)	IPR009438	PF06404	NA	NA	NA	NA	NA	NA	NA	0	SC									0.189155	0.473127	0	0	0	0	0	0.091612	0	6.34162	7.47809	12.4408	2.27771	0.877784	0.504406	0.0943241	0.13971	0.326749	0.0879727	0.0447379	0	0.717264	0.133655	0.177716	0.911317	0.734731	1.28171
Solyc02g092190.1.1	ME9	0	hypothetical protein (AHRD V3.3 -** AT5G65925.1)	NA	NA	NA	NA	NA	NA	NA	NA	NA	0	SC									0	0.413986	0.139457	0.053479	0.138929	0.138705	0.138557	0	0.0916473	0.0899521	0.179116	0.0444315	0.290771	0.646788	0.0917101	0.801755	1.30396	1.21364	0	0	0	0	0	0	0	0	0
Solyc02g092200.3.1	ME2	0	hypothetical protein (AHRD V3.3 *-* AT5G67640.1)	NA	NA	NA	NA	NA	NA	NA	NA	NA	0			0.922		0.898					3.73581	4.49471	3.85831	3.20874	3.61216	3.05151	2.77114	2.01546	1.64965	1.1244	0.850801	1.06636	2.0354	2.63335	1.8342	1.41486	0.791691	0.700177	1.23162	1.2974	1.12296	1.74833	1.64841	1.33287	2.27829	1.83683	1.92257
Solyc02g092220.1.1	ME0	0	Unknown protein	NA	NA	NA	NA	NA	NA	NA	NA	NA	0			-0.807	-0.803						14.3285	12.4196	11.482	11.5515	9.26195	10.6341	9.46806	7.42057	10.127	1.39426	1.43293	1.99942	2.22924	1.57077	2.15519	1.79216	2.70106	2.75403	16.099	14.853	10.9152	50.6119	37.2898	27.9903	45.657	44.2675	43.5783
Solyc02g092400.1.1	ME6	1	Late embryogenesis abundant protein (AHRD V3.3 *** A0A200R0G4_9MAGN)	NA	NA	NA	NA	NA	NA	NA	NA	NA	1										1.22951	0.887113	0.464857	1.17654	1.15774	0.924701	0.692785	0.45806	0.595708	0	0.134337	0	0.0484618	0	0	0.0471621	0.0465701	0	0	0.134214	0.0449183	0.179316	0.0445517	0.0444291	0	0.0918414	0.137327
Solyc02g092510.3.1	ME1	0	Queuosine salvage protein (AHRD V3.3 *** A0A2G3D8Q6_CAPCH)	IPR019438	PF10343	NA	NA	NA	NA	NA	NA	NA	0										14.092	16.0863	14.8754	11.7654	11.2533	12.0211	7.713	6.68768	7.24014	2.78852	2.50762	2.266	6.15465	6.65268	4.72307	6.4612	4.65701	3.73428	3.16702	4.9659	4.26724	2.82423	4.05421	3.5099	3.7364	3.39813	2.70076
Solyc02g092520.3.1	ME2	0	DNA mismatch repair protein MLH3 isoform X1 (AHRD V3.3 --* XP_010316472.1)	NA	NA	NA	NA	NA	NA	NA	NA	NA	1								0.821		0.614754	0.413986	0.278914	0.588269	0.416788	0.36988	0.877527	1.09934	1.00812	0.809569	0.716464	0.977492	0.775389	0.508191	0.641971	0.754593	0.791691	0.60682	1.09966	0.62633	1.4823	4.57256	2.76221	1.86602	2.96178	2.25011	2.01412
Solyc02g092525.1.1	ME2	0	DNA mismatch repair protein MLH3 (AHRD V3.3 *-* A0A2G3D769_CAPCH)	NA	NA	NA	NA	NA	NA	NA	NA	NA	0		0.846	0.897		0.892					0.709331	0.591409	0.743772	0.641748	1.06512	0.601055	1.01608	0.961926	1.37471	1.52919	1.16425	1.15522	0.630004	0.785386	0.550261	1.27338	1.11768	0.93357	1.09966	1.07371	1.34755	3.67598	2.18304	2.08817	3.05291	2.52564	3.43316
Solyc02g092590.3.1	ME0	0	glycosyltransferase-like protein (AHRD V3.3 *-* AT5G67390.3)	NA	NA	NA	NA	NA	NA	NA	NA	NA	0		-0.866		0.909					0.849	2.31715	1.89251	0.371886	0.053479	0.0926195	0.138705	0.969898	1.00773	1.46636	0.269856	0.44779	0.710903	0.193847	0.415792	0	0.0471621	0.18628	0.326749	4.70654	7.78439	9.20826	0.941409	1.02469	1.99931	0.0911317	0.68881	0.274653
Solyc02g092790.3.1	ME2	0	Arabinogalactan (AHRD V3.3 *-* Q43719_SOLLC)	NA	NA	NA	NA	NA	NA	NA	NA	NA	0										299.811	227.988	234.66	55.832	61.4531	64.6828	19.9984	17.9101	16.4049	121.615	81.7217	55.2283	97.1175	59.8741	52.6416	49.0014	113.631	73.5186	6.07012	10.3344	9.29809	6.81401	6.54911	15.0615	2.59725	4.59207	2.15145
Solyc02g092810.4.1	ME1	1	RING/U-box superfamily protein (AHRD V3.3 *-* B3H489_ARATH)	NA	NA	AT4G24204.2	34.84	1e-26	102	RING/U-box superfamily protein	0	RING/U-box superfamily protein; FUNCTIONS IN: zinc ion binding; LOCATED IN: endomembrane system; CONTAINS InterPro DOMAIN/s: Zinc finger, RING-type (InterPro:IPR001841), Zinc finger, C3HC4 RING-type (InterPro:IPR018957); BEST Arabidopsis thaliana protein match is: RING/U-box superfamily protein (TAIR:AT2G38185.3); Has 30201 Blast hits to 17322 proteins in 780 species: Archae - 12; Bacteria - 1396…	0	SC	-0.832				-0.985				40.8102	40.5115	40.8145	45.5641	39.3633	41.2879	40.7357	34.9958	32.993	46.7751	38.2413	44.076	12.2608	40.5167	52.3206	10.8473	13.7847	10.3159	2.02337	2.68427	3.36887	0.224145	1.02469	1.33287	0.455658	0.459207	0.366204
Solyc02g093195.1.1	ME0	0	Unknown protein	NA	NA	NA	NA	NA	NA	NA	NA	NA	0										3.26292	3.48931	3.43994	1.65785	2.3618	3.28269	2.17072	1.64902	1.97042	0.944497	1.25381	1.28851	1.55078	1.98656	2.10933	2.49959	2.37507	2.24057	1.80344	1.56583	2.74002	1.52419	1.33655	1.73274	3.7364	3.35221	3.66204
Solyc02g093400.3.1	ME3	0	Integral membrane protein MviN (AHRD V3.3 *-* A0A1Y1IAL8_KLENI)	NA	NA	NA	NA	NA	NA	NA	NA	NA	0				0.904						8.18095	8.27972	6.92637	3.90396	4.39943	3.6988	4.11052	2.88578	4.12413	0.494737	0.761243	0.533178	1.50232	1.47837	1.3298	0.660269	0.465701	0.280071	2.99107	3.93693	4.58167	0.717264	1.78207	2.48803	0.956883	0.137762	0.503531
Solyc02g093525.1.1	ME12	0	hypothetical protein (AHRD V3.3 *** AT5G14410.1)	NA	NA	NA	NA	NA	NA	NA	NA	NA	0										5.34363	5.14526	3.62589	3.63657	5.233	4.11492	4.06434	3.98512	5.08643	2.29378	2.68674	3.33236	10.4678	5.2667	8.11635	16.4596	14.8093	15.4973	0.923713	0.85002	0.718693	0.179316	0.400966	0.577579	0.774619	0.964334	1.19016
Solyc02g093660.1.1	ME9	1	Unknown protein	NA	NA	NA	NA	NA	NA	NA	NA	NA	1	SC									0.189155	0.0591409	0.0929714	0.267395	0.0926195	0.046235	0.138557	0.183224	0.137471	0.944497	0.940359	0.577609	2.85925	2.44856	0.687826	2.82972	3.12019	2.28725	0	0	0	0	0	0	0	0	0
Solyc02g093670.3.1	ME9	1	RPM1-interacting protein 4-like (AHRD V3.3 *** A0A2I4E4J5_9ROSI)	NA	NA	AT5G40645.1	62.69	9e-22	83.2	RPM1-interacting protein 4 (RIN4) family protein	0	RPM1-interacting protein 4 (RIN4) family protein; CONTAINS InterPro DOMAIN/s: RPM1-interacting protein 4, defence response (InterPro:IPR008700); BEST Arabidopsis thaliana protein match is: RPM1-interacting protein 4 (RIN4) family protein (TAIR:AT4G35655.1); Has 30201 Blast hits to 17322 proteins in 780 species: Archae - 12; Bacteria - 1396; Metazoa - 17338; Fungi - 3422; Plants - 5037; Viruses - …	0	SC									0.0945775	0.118282	0.139457	0.160437	0	0.046235	0.0923713	0.183224	0.0458237	0.314832	0.403011	0.222157	18.367	7.20707	2.79716	19.5251	11.1768	16.3841	0	0	0	0.044829	0	0	0	0	0.0457755
Solyc02g093775.1.1	ME4	1	Unknown protein	NA	NA	NA	NA	NA	NA	NA	NA	NA	0	End						0.874		0.847	1.22908	1.24196	1.26711	2.0322	1.80608	1.57199	1.01608	1.28257	1.09977	0.269856	0.313453	0.266589	0.0484618	0.0923983	0.229275	0.188648	0.23285	0.140035	0.0439863	0	0	0	0	0	0	0	0
Solyc02g094030.3.1	ME1	1	DSR6 (AHRD V3.3 *** A0A076V4W1_CAPAN)	NA	NA	NA	NA	NA	NA	NA	NA	NA	0								0.836		75.5201	72.3884	62.5233	119.846	107.392	109.577	81.61	75.3967	60.7164	116.398	78.005	53.5399	126.292	92.1211	107.301	41.1253	48.2466	37.7162	4.48661	5.14486	6.15381	7.75542	5.168	6.17565	7.51836	8.40349	10.391
Solyc02g150105.1.1	ME4	1	ATP-dependent DNA helicase (AHRD V3.3 *-* A0A2K3P8C1_TRIPR)	NA	NA	NA	NA	NA	NA	NA	NA	NA	1	End									0	0.118163	0	0	0.0926195	0.138705	0	0.228984	0.0458237	0	0	0	0	0.0461992	0	0	0	0	0	0	0.0449183	0.044829	0	0	0	0	0
Solyc02g150107.1.1	ME7	0	Unknown protein	NA	NA	NA	NA	NA	NA	NA	NA	NA	0										3.54666	2.72048	2.74266	2.51351	1.71346	2.49674	2.77114	3.20459	2.61195	6.43162	5.95561	5.15405	4.84618	2.86435	3.5767	3.63153	4.09821	4.20111	0.747768	0.894757	0.53902	1.21038	1.11379	0.799724	2.27829	3.21445	2.65498
Solyc02g150111.1.1	ME4	1	Unknown protein	NA	NA	NA	NA	NA	NA	NA	NA	NA	1	End									0.425693	0.65055	0.697286	0.213916	0.602027	0.36988	0.230974	0.22903	0.413421	0	0	0.0444315	0.0484618	0	0	0	0.0465701	0.0466785	0	0	0	0	0.0445517	0	0	0	0
Solyc02g150116.1.1	ME4	1	Unknown protein	NA	NA	NA	NA	NA	NA	NA	NA	NA	0	End						0.844			0.11198	0.419664	0.13188	0.469118	0.494218	0.548209	0.868059	0.860832	0.573575	0	0.0518093	0.152	0.0584934	0.0519279	0.0571813	0.0543307	0.0509476	0.0530268	0.109174	0.047109	0.161661	0.0966513	0.0574272	0.43345	0.047753	0	0
Solyc02g150122.1.1	ME2	0	Unknown protein	NA	NA	NA	NA	NA	NA	NA	NA	NA	1	Em									0.236444	0	0.0464857	0.213916	0.0463098	0.138705	0.415671	0.274836	0.320766	0.0899521	0.044779	0.0444315	0.193847	0.323394	0.18342	0.23581	0.0465701	0.140035	0.0879727	0.268427	0.179673	0.358632	0	0.0444291	0.227829	0.229603	0.183102
Solyc02g150124.1.1	ME1	0	Enolase (AHRD V3.3 *-* A0A2G3A202_CAPAN)	IPR020810	PF00113	NA	NA	NA	NA	NA	NA	NA	0							0.852		0.815	5.86381	5.79581	7.57717	5.56181	5.97313	5.27079	4.85457	3.71029	5.73419	6.5665	4.4779	3.2435	8.77159	7.57666	11.0511	11.3661	11.4097	13.6301	1.01169	1.52109	1.66198	0.627606	0.801931	0.933011	0.865751	0.596969	0.457755
Solyc02g150126.1.1	ME3	0	Unknown protein	NA	NA	NA	NA	NA	NA	NA	NA	NA	0				-0.836		0.893				0.34081	0	0.236147	0.0550299	0.0475138	0.187945	0.0940801	0.0477757	0.137471	0.0465502	0	0.0456311	0.0493342	0.259732	0	0.0481053	0.239696	0.30215	0	0.0944417	0	0.87179	1.02188	0.910575	1.43364	1.17304	1.20916
Solyc02g150127.1.1	ME2	0	Unknown protein	NA	NA	NA	NA	NA	NA	NA	NA	NA	1	Em		0.92		0.923					0.723565	0.487617	1.08725	0.32419	0.469535	0.65945	0.481993	0.611098	0.368285	0.134928	0.089558	0	0.456462	0.23192	0.140546	0.291839	0.0479206	0.281985	0.494099	0.859549	0.742545	0.322007	0.535646	0.445891	1.27712	0.329802	0.311685
Solyc02g150129.1.1	ME4	1	Unknown protein	NA	NA	NA	NA	NA	NA	NA	NA	NA	1	End						0.839		0.806	0.331021	0.118282	0.0464857	0.213916	0.555717	0.508585	0.923713	1.05354	0.962297	0.044976	0.089558	0.0444315	0	0	0.0917101	0.0471621	0.0931401	0	0.0879727	0	0.0449183	0	0	0	0	0.0459207	0
Solyc02g150131.1.1	ME6	0	Homeodomain-like superfamily protein (AHRD V3.3 *-* Q9SIZ5_ARATH)	NA	NA	NA	NA	NA	NA	NA	NA	NA	1	End					-0.994				0.0494168	0	0	1.66405	1.04243	0.950037	2.09175	1.81268	1.86988	0.179904	0.403011	0.133294	0	0.0482781	0.0917101	0	0	0	0.131959	0.146695	0.240583	0	0	0.0888582	0	0	0
Solyc02g150132.1.1	ME8	0	Unknown protein	NA	NA	NA	NA	NA	NA	NA	NA	NA	1				0.886						0.520176	0.827972	0.836743	0.695227	0.555717	0.55482	0.785156	0.549672	0.595708	0.44976	0.44779	0.488746	1.06616	0.877784	1.14638	0.754593	0.931401	0.700177	0.0879727	0.313165	0	0.134487	0.311862	0.0444291	0.273395	0.321445	0.640857
Solyc02g150133.1.1	ME0	0	Unknown protein	NA	NA	NA	NA	NA	NA	NA	NA	NA	0			0.907		0.912					3.68852	2.72048	2.9286	1.55089	2.13025	1.98811	1.15464	0.778702	1.05394	0.22488	0.44779	0.444315	0.630004	1.01638	0.917101	1.22621	1.67652	0.840213	1.05567	0.85002	1.16788	0.806922	0.668276	1.46616	0.865751	0.734731	1.41904
Solyc02g150139.1.1	ME0	0	Unknown protein	NA	NA	NA	NA	NA	NA	NA	NA	NA	0			0.953		0.958					3.64123	3.37103	3.06806	2.83439	2.63966	2.31175	2.21691	1.83224	2.5203	1.75407	1.38815	1.37738	3.29541	3.37254	2.7513	2.59391	3.16676	3.17414	1.18763	1.43161	1.30263	1.61384	1.33655	1.11073	1.50367	2.61748	2.56343
Solyc02g150140.1.1	ME2	0	Unknown protein	NA	NA	NA	NA	NA	NA	NA	NA	NA	0			0.888		0.874		0.939		0.917	1.51324	0.65055	1.20863	1.06958	0.926195	1.01717	1.10846	1.05354	0.641531	0.584689	0.716464	0.888629	0.726928	1.10878	1.10052	0.990403	0.745121	1.68043	0.439863	0.894757	0.988203	2.28628	1.82662	1.51059	3.14404	4.68391	4.25712
Solyc02g150148.1.1	ME0	0	Unknown protein	NA	NA	NA	NA	NA	NA	NA	NA	NA	0			0.957	0.9	0.961		0.863	0.949	0.869	2.97919	2.18821	2.83563	2.0322	2.13025	2.21928	2.63258	2.42772	2.93271	3.50813	2.5524	2.17714	4.55541	5.03571	4.63136	4.33891	4.47073	4.29442	0.263918	0.62633	1.12296	0.762093	0.490069	0.666437	0.729053	1.14802	1.83102
Solyc02g150149.1.1	ME1	0	DNA mismatch repair protein MLH3 (AHRD V3.3 *-* A0A2G2XFY3_CAPBA)	NA	NA	NA	NA	NA	NA	NA	NA	NA	0		0.946								0.71477	0.236564	0.3254	0.106958	0.118229	0.28994	0.404679	0.53277	0.447285	0.269856	0.761243	0.578764	0.242842	0.230996	0.320986	0.65376	0.319564	0.595944	0.748911	0.929161	0.74807	1.7035	1.32925	1.11259	1.3559	0.826572	1.51164
Solyc02g150150.1.1	ME0	0	Unknown protein	NA	NA	NA	NA	NA	NA	NA	NA	NA	0	End									0.425599	0.532268	0.790257	0.320874	0.324168	0.416115	0.600413	0.45806	0.412413	0.179904	0.268674	0.133294	0.339233	0.277195	0.27513	0.424459	0.745121	0.280071	0.0439863	0	0.26951	0.134487	0.356414	0.0888582	0.318961	0.229603	0.366204
Solyc03g004000.1.1	ME19	0	Unknown protein	NA	NA	NA	NA	NA	NA	NA	NA	NA	1	Em									0	0	0	0	0	0	0.0402739	0	0	0.0969684	0	0	0.0490918	0.0593197	0.168793	0	0.111582	0.208513	0	0	0	0	0	0	0.1228	0.375034	0.501516
Solyc03g005030.3.1	ME0	0	hypothetical protein (AHRD V3.3 *-* AT3G01860.1)	NA	NA	AT3G01860.1	40.99	1e-22	93.2	0	0	unknown protein; FUNCTIONS IN: molecular_function unknown; INVOLVED IN: response to cadmium ion; LOCATED IN: chloroplast; EXPRESSED IN: 24 plant structures; EXPRESSED DURING: 13 growth stages; BEST Arabidopsis thaliana protein match is: unknown protein (TAIR:AT3G27210.1); Has 66 Blast hits to 66 proteins in 13 species: Archae - 0; Bacteria - 0; Metazoa - 5; Fungi - 0; Plants - 61; Viruses - 0; Ot…	0				0.988			0.81	0.948	0.846	4.77616	6.68292	6.27557	5.3479	4.21419	5.03962	4.75712	5.90897	7.10267	21.9933	16.3443	12.1298	57.2334	70.3151	56.5852	38.72	30.3171	34.9155	4.35465	5.14486	8.17514	1.16555	1.3811	1.64388	0.54679	0.68881	0.595082
Solyc03g005190.3.1	ME5	0	Unknown protein	NA	NA	NA	NA	NA	NA	NA	NA	NA	0			0.876	0.839	0.903					4.96532	6.26893	6.60097	4.49223	5.18669	4.39233	2.95588	1.92385	2.06206	0.674641	0.716464	0.577609	0.484618	0.877784	0.871246	0.23581	0.465701	0.326749	0.307904	0.0894757	0.359347	0.179316	0.311862	0.133287	0.318961	0.229603	0.366204
Solyc03g005290.2.1	ME10	1	swi5-dependent recombination DNA repair protein 1 homolog isoform X1 (AHRD V3.3 *-* XP_010317398.1)	NA	NA	NA	NA	NA	NA	NA	NA	NA	1						0.864				0.803909	1.0054	0.743772	11.7654	5.97396	7.39761	17.8277	18.7347	18.1462	1.34928	1.88072	1.33294	5.08849	3.60353	5.13577	4.29175	8.52232	11.3895	68.4428	67.1963	55.8784	77.1955	68.476	69.2206	106.761	133.813	150.693
Solyc03g005393.1.1	ME19	1	Unknown protein	NA	NA	NA	NA	NA	NA	NA	NA	NA	1	Em									0	0	0	0	0	0.046235	0	0.0797941	0	0.103265	0.0448686	0.178748	0	0.0930913	0.150863	0.195864	0	0.0943372	0	0	0	0.173578	0	0	0.216893	0.471835	0.849548
Solyc03g005397.1.1	ME19	1	Unknown protein	NA	NA	NA	NA	NA	NA	NA	NA	NA	1										0.095807	0	0	0	0	0	0.288198	0.199485	0.226644	0.776197	0.339917	0.276319	0.484667	0.260286	0.692778	0.430637	0.306058	0.683093	0	0	0	0.743713	0	0	1.77543	2.79763	5.13469
Solyc03g005640.1.1	ME9	1	Transmembrane protein, putative (DUF247) (AHRD V3.3 *-* Q9SN03_ARATH)	IPR004158	PF03140	NA	NA	NA	NA	NA	NA	NA	0	SC									0	0	0	0	0	0	0	0	0.0916473	0.179904	0	0	5.7185	1.66317	1.14638	4.81053	3.2599	8.26209	0	0	0	0.044829	0	0	0	0	0
Solyc03g005850.2.1	ME9	0	muscle M-line assembly protein unc-89 (AHRD V3.3 --* XP_023909195.1)	NA	NA	NA	NA	NA	NA	NA	NA	NA	1	SC									0.189155	0.295704	0.0929714	0.374353	0.509407	0.508585	0.415671	0.22903	0.0916473	0.0899521	0.179116	0.0444315	1.79309	0.785386	0.550261	1.50919	0.698551	1.21364	0	0.0447379	0	0	0	0	0	0.0459207	0.183102
Solyc03g005943.1.1	ME10	1	Unknown protein	NA	NA	NA	NA	NA	NA	NA	NA	NA	1								-0.844		0	0	0	0.053479	0	0	0.0461856	0	0	0.044976	0	0.177726	1.16308	0.277195	0.532469	0.848917	1.90956	1.13975	0.776227	0.447558	0.134755	14.3928	7.98831	5.81657	24.8945	23.5208	24.0119
Solyc03g005947.1.1	ME10	1	protein NRT1/ PTR FAMILY 4.4 (AHRD V3.3 *-* A0A2I4FR99_9ROSI)	IPR000109	PF00854	AT1G59740.1	56.58	2e-24	97.1	Major facilitator superfamily protein	0	Major facilitator superfamily protein; FUNCTIONS IN: transporter activity; INVOLVED IN: oligopeptide transport, response to nematode; LOCATED IN: plasma membrane, membrane; EXPRESSED IN: 19 plant structures; EXPRESSED DURING: 10 growth stages; CONTAINS InterPro DOMAIN/s: PTR2 family proton/oligopeptide symporter, conserved site (InterPro:IPR018456), Oligopeptide transporter (InterPro:IPR000109), …	1								-0.805		0	0	0	0	0.0463098	0	0	0.091612	0.0458237	0	0	0.0444315	0.387695	0.138598	0.247067	0.565945	0.838075	1.10082	0.367418	0.22351	0.0898367	5.78021	4.04066	3.73569	10.1456	10.2309	11.9677
Solyc03g006040.3.1	ME13	0	Transcription factor bHLH35-like protein (AHRD V3.3 *** F4I1F3_ARATH)	NA	NA	AT1G29270.1	43.92	3e-24	94.7	0	0	unknown protein; BEST Arabidopsis thaliana protein match is: unknown protein (TAIR:AT2G40435.1); Has 98 Blast hits to 98 proteins in 15 species: Archae - 0; Bacteria - 0; Metazoa - 0; Fungi - 0; Plants - 98; Viruses - 0; Other Eukaryotes - 0 (source: NCBI BLink).	0	Em	-0.942								0.0472888	0.177423	0.0929714	3.47613	2.26918	2.49669	4.24908	4.35157	6.27784	0	0.044779	0	0	0	0.0458551	0	0	0	1.80344	2.50532	5.07577	0.044829	0.0445517	0.133287	0	0	0
Solyc03g006050.4.1	ME3	0	receptor-like protein 51 (AHRD V3.3 *-* A0A2I4GVM3_9ROSI)	NA	NA	NA	NA	NA	NA	NA	NA	NA	0		-0.957				-0.979				7.37705	6.20979	6.78691	5.82921	4.53836	4.39233	4.98805	4.76382	4.99478	0.404784	0.313453	0.31102	2.32617	1.33978	0.825391	1.69783	1.35053	1.0736	13.6358	11.7661	11.7237	3.36218	6.59366	8.57482	1.64037	0.734731	0.640857
[truncated: 14,165 more rows]
[truncated: 57 more columns]
