# Supplementary material for: Gene co-expression analysis of tomato seed maturation reveals tissue-specific regulatory networks and hubs associated with the acquisition of desiccation tolerance and seed vigour
Source: BMC Plant Biol. 2021 Mar 1;21:124. doi: 10.1186/s12870-021-02889-8 (PMC7923611; doi:10.1186/s12870-021-02889-8)
Supplement: Supplementary file 3 — Additional file 3: Table S2. Overrepresentation analysis of biological function in the 21 genes modules [file 12870_2021_2889_MOESM3_ESM.xlsx]

## Sheet: Feuil1
Table S2: Overrepresentation analysis of biological function in the 21 genes modules
ME, module eigengene
			854 genes				4602 genes					42 genes				97 genes				399 genes				452 genes				172 genes				406 genes				65 genes				646 genes				77 genes				229 genes
GO.ID	Term	Annotated	Significant_ME5	Expected_ME5	classicFisher_ME5	genes_ME5	Significant_ME1	Expected_ME1	classicFisher_ME1	genes_ME1	genes_ME1 (continuation)	Significant_ME20	Expected_ME20	classicFisher_ME20	genes_ME20	Significant_ME15	Expected_ME15	classicFisher_ME15	genes_ME15	Significant_ME9	Expected_ME9	classicFisher_ME9	genes_ME9	Significant_ME7	Expected_ME7	classicFisher_ME7	genes_ME7	Significant_ME12	Expected_ME12	classicFisher_ME12	genes_ME12	Significant_ME8	Expected_ME8	classicFisher_ME8	genes_ME8	Significant_ME17	Expected_ME17	classicFisher_ME17	genes_ME17	Significant_ME6	Expected_ME6	classicFisher_ME6	genes_ME6	Significant_ME16	Expected_ME16	classicFisher_ME16	genes_ME16	Significant_ME11	Expected_ME11
GO:0000720	pyrimidine dimer repair by nucleotide-excision repair	12	4	0.31	0.00018	Solyc07g150141.1.1,Solyc05g044510.2.1,Solyc07g052020.2.1,Solyc07g052100.4.1	NA	NA	NA	NA		NA	NA	NA	NA	NA	NA	NA	NA	NA	NA	NA	NA	NA	NA	NA	NA	NA	NA	NA	NA	NA	NA	NA	NA	NA	NA	NA	NA	NA	NA	NA	NA	NA	NA	NA	NA	NA	NA
GO:0007263	nitric oxide mediated signal transduction	34	8	0.87	1.7e-06	Solyc03g007640.1.1,Solyc05g045710.3.1,Solyc05g045800.1.1,Solyc05g045880.1.1,Solyc05g045927.1.1,Solyc05g050040.3.1,Solyc05g050050.1.1,Solyc05g050057.1.1	NA	NA	NA	NA		NA	NA	NA	NA	NA	NA	NA	NA	NA	NA	NA	NA	NA	NA	NA	NA	NA	NA	NA	NA	NA	NA	NA	NA	NA	NA	NA	NA	NA	NA	NA	NA	NA	NA	NA	NA	NA	NA
GO:0009414	response to water deprivation	1886	73	48.02	8e-05	Solyc01g006440.2.1,Solyc01g090560.4.1,Solyc01g094360.3.1,Solyc01g096370.4.1,Solyc01g111280.3.1,Solyc02g032310.1.1,Solyc02g062960.4.1,Solyc02g082375.1.1,Solyc02g082390.1.1,Solyc02g088190.4.1,Solyc02g093540.4.1,Solyc03g007640.1.1,Solyc03g061620.1.1,Solyc03g078730.3.1,Solyc04g008870.3.1,Solyc04g072070.3.1,Solyc04g078900.3.1,Solyc05g026470.2.1,Solyc05g026480.2.1,Solyc05g050830.3.1,Solyc06g005070.3.1,…	378	285.11	7.8e-11	Solyc01g005120.3.1,Solyc01g005660.3.1,Solyc01g006720.4.1,Solyc01g006930.3.1,Solyc01g007950.4.1,Solyc01g008490.4.1,Solyc01g008980.3.1,Solyc01g057910.3.1,Solyc01g065980.4.1,Solyc01g067640.3.1,Solyc01g080870.3.1,Solyc01g081060.4.1,Solyc01g090460.3.1,Solyc01g091910.4.1,Solyc01g094960.3.1,Solyc01g095500.3.1,Solyc01g096230.4.1,Solyc01g100280.4.1,Solyc01g103030.3.1,Solyc01g103350.3.1,Solyc01g106650.3.1,…		11	2.69	0.00013	Solyc02g072240.3.1,Solyc03g098270.1.1,Solyc03g121470.4.1,Solyc06g005310.3.1,Solyc07g005840.2.1,Solyc09g072820.4.1,Solyc06g050530.3.1,Solyc10g076830.2.1,Solyc06g050920.4.1,Solyc09g005630.3.1,Solyc02g083480.3.1	NA	NA	NA	NA	NA	NA	NA	NA	NA	NA	NA	NA	NA	NA	NA	NA	NA	NA	NA	NA	NA	NA	NA	NA	NA	NA	NA	NA	NA	NA	NA	NA	NA	NA
GO:0009611	response to wounding	1442	59	36.71	0.00045	Solyc01g006440.2.1,Solyc01g081090.2.1,Solyc01g094360.3.1,Solyc01g096370.4.1,Solyc02g065260.4.1,Solyc02g065280.3.1,Solyc02g082040.3.1,Solyc02g088190.4.1,Solyc03g007640.1.1,Solyc05g026470.2.1,Solyc05g026480.2.1,Solyc06g005070.3.1,Solyc06g060620.4.1,Solyc06g075490.1.1,Solyc07g006700.1.1,Solyc08g065910.1.1,Solyc08g066940.4.1,Solyc08g082890.3.1,Solyc09g014220.3.1,Solyc10g009290.1.1,Solyc12g009370.3.1,…	NA	NA	NA	NA		NA	NA	NA	NA	16	4.85	7.2e-05	Solyc02g079280.3.1,Solyc03g111290.2.1,Solyc03g111300.1.1,Solyc03g112390.3.1,Solyc03g119370.2.1,Solyc05g014590.3.1,Solyc07g053230.3.1,Solyc08g008660.4.1,Solyc10g005010.4.1,Solyc12g005450.1.1,Solyc02g063370.2.1,Solyc06g054630.3.1,Solyc03g020010.1.1,Solyc01g097060.3.1,Solyc08g079850.3.1,Solyc09g011990.1.1	NA	NA	NA	NA	NA	NA	NA	NA	NA	NA	NA	NA	NA	NA	NA	NA	NA	NA	NA	NA	NA	NA	NA	NA	NA	NA	NA	NA	NA	NA
GO:0009624	response to nematode	561	31	14.28	5.2e-05	Solyc01g006440.2.1,Solyc02g086650.3.1,Solyc03g025190.4.1,Solyc03g083720.1.1,Solyc03g093650.3.1,Solyc04g072070.3.1,Solyc05g026470.2.1,Solyc05g026480.2.1,Solyc05g054360.4.1,Solyc06g005070.3.1,Solyc06g060620.4.1,Solyc06g075490.1.1,Solyc08g007230.3.1,Solyc08g083210.3.1,Solyc09g010210.3.1,Solyc09g010960.3.1,Solyc09g014220.3.1,Solyc09g074960.1.1,Solyc12g013940.1.1,Solyc02g069190.4.1,Solyc02g091080.2.1,…	NA	NA	NA	NA		NA	NA	NA	NA	NA	NA	NA	NA	NA	NA	NA	NA	NA	NA	NA	NA	NA	NA	NA	NA	NA	NA	NA	NA	NA	NA	NA	NA	NA	NA	NA	NA	NA	NA	NA	NA	NA	NA
GO:0009753	response to jasmonic acid	1397	63	35.57	0.00089	Solyc01g006440.2.1,Solyc01g081090.2.1,Solyc01g094360.3.1,Solyc01g096370.4.1,Solyc02g065750.3.1,Solyc02g082040.3.1,Solyc02g082375.1.1,Solyc02g082390.1.1,Solyc02g088190.4.1,Solyc02g093540.4.1,Solyc03g007640.1.1,Solyc03g095980.3.1,Solyc04g008870.3.1,Solyc04g050210.1.1,Solyc04g072070.3.1,Solyc05g045880.1.1,Solyc05g045927.1.1,Solyc05g050040.3.1,Solyc05g050050.1.1,Solyc06g005070.3.1,Solyc06g060620.4.1,…	NA	NA	NA	NA		NA	NA	NA	NA	NA	NA	NA	NA	NA	NA	NA	NA	NA	NA	NA	NA	NA	NA	NA	NA	NA	NA	NA	NA	NA	NA	NA	NA	NA	NA	NA	NA	NA	NA	NA	NA	NA	NA
GO:0009768	photosynthesis, light harvesting in photosystem I	31	12	0.79	6e-12	Solyc02g070950.1.1,Solyc02g070970.1.1,Solyc02g070980.1.1,Solyc02g070990.1.1,Solyc02g071000.1.1,Solyc02g071010.1.1,Solyc03g005780.3.1,Solyc06g069730.3.1,Solyc08g067320.3.1,Solyc08g067330.1.1,Solyc12g009200.2.1,Solyc12g011280.2.1	18	4.69	4.6e-08	Solyc07g047850.3.1,Solyc07g063600.3.1,Solyc12g006140.2.1,Solyc12g011450.2.1,Solyc01g105030.3.1,Solyc01g105050.3.1,Solyc02g070940.1.1,Solyc02g071030.2.1,Solyc03g005760.1.1,Solyc03g005770.3.1,Solyc03g115900.4.1,Solyc04g082920.4.1,Solyc04g082930.3.1,Solyc05g056050.3.1,Solyc05g056060.4.1,Solyc09g014520.3.1,Solyc10g006230.3.1,Solyc10g007690.3.1		NA	NA	NA	NA	NA	NA	NA	NA	NA	NA	NA	NA	NA	NA	NA	NA	NA	NA	NA	NA	NA	NA	NA	NA	NA	NA	NA	NA	NA	NA	NA	NA	NA	NA	NA	NA	NA	NA
GO:0009827	plant-type cell wall modification	346	23	8.81	0.00041	Solyc01g008720.2.1,Solyc01g079130.2.1,Solyc02g067650.3.1,Solyc03g083720.1.1,Solyc05g026480.2.1,Solyc07g041850.3.1,Solyc08g060970.4.1,Solyc08g083210.3.1,Solyc09g010210.3.1,Solyc09g066030.2.1,Solyc12g013940.1.1,Solyc07g007000.2.1,Solyc07g053330.2.1,Solyc10g076400.2.1,Solyc03g115270.3.1,Solyc06g049050.3.1,Solyc01g091920.2.1,Solyc08g007650.1.1,Solyc08g079840.2.1,Solyc08g080010.1.1,Solyc04g078720.1.1,…	NA	NA	NA	NA		NA	NA	NA	NA	NA	NA	NA	NA	NA	NA	NA	NA	NA	NA	NA	NA	NA	NA	NA	NA	NA	NA	NA	NA	NA	NA	NA	NA	NA	NA	NA	NA	NA	NA	NA	NA	NA	NA
GO:0009870	defense response signaling pathway, resistance gene-dependent	61	8	1.55	0.00015	Solyc04g050210.1.1,Solyc05g045710.3.1,Solyc05g045800.1.1,Solyc05g045880.1.1,Solyc05g045927.1.1,Solyc05g050040.3.1,Solyc05g050050.1.1,Solyc07g007290.1.1	NA	NA	NA	NA		NA	NA	NA	NA	NA	NA	NA	NA	NA	NA	NA	NA	NA	NA	NA	NA	NA	NA	NA	NA	NA	NA	NA	NA	NA	NA	NA	NA	NA	NA	NA	NA	NA	NA	NA	NA	NA	NA
GO:0010037	response to carbon dioxide	157	14	4	0.00017	Solyc01g111880.4.1,Solyc12g009350.1.1,Solyc12g009370.3.1,Solyc12g016090.1.1,Solyc12g016100.1.1,Solyc09g014610.4.1,Solyc01g091920.2.1,Solyc08g007650.1.1,Solyc08g079840.2.1,Solyc04g078720.1.1,Solyc08g007690.1.1,Solyc08g079870.3.1,Solyc12g011140.3.1,Solyc02g086820.3.1	NA	NA	NA	NA		NA	NA	NA	NA	NA	NA	NA	NA	NA	NA	NA	NA	NA	NA	NA	NA	NA	NA	NA	NA	NA	NA	NA	NA	NA	NA	NA	NA	NA	NA	NA	NA	NA	NA	NA	NA	NA	NA
GO:0010321	regulation of vegetative phase change	18	5	0.46	6.8e-05	Solyc01g090730.3.1,Solyc04g045560.4.1,Solyc07g062980.4.1,Solyc10g009080.4.1,Solyc12g038520.3.1	NA	NA	NA	NA		NA	NA	NA	NA	NA	NA	NA	NA	NA	NA	NA	NA	NA	NA	NA	NA	NA	NA	NA	NA	NA	NA	NA	NA	NA	NA	NA	NA	NA	NA	NA	NA	NA	NA	NA	NA	NA	NA
GO:0010358	leaf shaping	45	6	1.15	0.00093	Solyc01g090730.3.1,Solyc02g093540.4.1,Solyc04g007690.3.1,Solyc04g045560.4.1,Solyc10g018780.3.1,Solyc09g009620.1.1	NA	NA	NA	NA		NA	NA	NA	NA	NA	NA	NA	NA	NA	NA	NA	NA	NA	NA	NA	NA	NA	NA	NA	NA	NA	NA	NA	NA	NA	NA	NA	NA	NA	NA	NA	NA	NA	NA	NA	NA	NA	NA
GO:0010951	negative regulation of endopeptidase activity	89	9	2.27	0.00044	Solyc06g073587.1.1,Solyc06g150133.1.1,Solyc07g007260.4.1,Solyc08g080020.1.1,Solyc09g084440.2.1,Solyc09g084450.3.1,Solyc09g084480.3.1,Solyc09g084490.4.1,Solyc11g012380.1.1	NA	NA	NA	NA		NA	NA	NA	NA	NA	NA	NA	NA	NA	NA	NA	NA	NA	NA	NA	NA	NA	NA	NA	NA	NA	NA	NA	NA	NA	NA	NA	NA	NA	NA	NA	NA	NA	NA	NA	NA	NA	NA
GO:0018298	protein-chromophore linkage	113	12	2.88	3.2e-05	Solyc02g070950.1.1,Solyc02g070970.1.1,Solyc02g070980.1.1,Solyc02g070990.1.1,Solyc02g071000.1.1,Solyc02g071010.1.1,Solyc03g005780.3.1,Solyc06g069730.3.1,Solyc08g067320.3.1,Solyc08g067330.1.1,Solyc12g009200.2.1,Solyc12g011280.2.1	NA	NA	NA	NA		NA	NA	NA	NA	NA	NA	NA	NA	NA	NA	NA	NA	NA	NA	NA	NA	NA	NA	NA	NA	NA	NA	NA	NA	NA	NA	NA	NA	NA	NA	NA	NA	NA	NA	NA	NA	NA	NA
GO:0031640	killing of cells of other organism	87	9	2.22	0.00037	Solyc01g011435.1.1,Solyc09g006005.1.1,Solyc09g007010.1.1,Solyc09g007020.1.1,Solyc07g008373.1.1,Solyc07g008375.1.1,Solyc07g008377.1.1,Solyc10g074447.1.1,Solyc10g074465.1.1	NA	NA	NA	NA		NA	NA	NA	NA	NA	NA	NA	NA	NA	NA	NA	NA	NA	NA	NA	NA	NA	NA	NA	NA	NA	NA	NA	NA	NA	NA	NA	NA	NA	NA	NA	NA	NA	NA	NA	NA	NA	NA
GO:0042547	cell wall modification involved in multidimensional cell growth	77	7	1.96	0.00063	Solyc01g079130.2.1,Solyc08g060970.4.1,Solyc08g083210.3.1,Solyc09g010210.3.1,Solyc05g052530.3.1,Solyc11g008140.3.1,Solyc12g055980.1.1	NA	NA	NA	NA		NA	NA	NA	NA	NA	NA	NA	NA	NA	NA	NA	NA	NA	NA	NA	NA	NA	NA	NA	NA	NA	NA	NA	NA	NA	NA	NA	NA	NA	NA	NA	NA	NA	NA	NA	NA	NA	NA
GO:0045892	negative regulation of transcription, DNA-templated	1610	59	40.99	0.00013	Solyc01g060490.4.1,Solyc01g094360.3.1,Solyc01g095650.4.1,Solyc01g096750.1.1,Solyc01g111280.3.1,Solyc02g032000.1.1,Solyc02g082040.3.1,Solyc02g082300.3.1,Solyc02g082375.1.1,Solyc02g082390.1.1,Solyc02g088190.4.1,Solyc03g007640.1.1,Solyc03g061620.1.1,Solyc03g119540.3.1,Solyc03g150116.1.1,Solyc04g008870.3.1,Solyc04g054527.1.1,Solyc04g072070.3.1,Solyc05g009310.3.1,Solyc05g026470.2.1,Solyc05g026480.2.1,…	NA	NA	NA	NA		NA	NA	NA	NA	NA	NA	NA	NA	NA	NA	NA	NA	32	21.71	0.00017	Solyc01g009860.3.1,Solyc01g095100.4.1,Solyc02g037530.3.1,Solyc02g065290.1.1,Solyc03g117230.1.1,Solyc04g076680.2.1,Solyc04g077210.3.1,Solyc04g079830.2.1,Solyc04g080490.4.1,Solyc05g005090.4.1,Solyc05g009230.3.1,Solyc05g013750.3.1,Solyc05g053000.1.1,Solyc05g055480.3.1,Solyc07g038160.4.1,Solyc08g065420.3.1,Solyc08g077010.1.1,Solyc10g080540.2.1,Solyc11g006090.3.1,Solyc11g061750.2.1,Solyc11g068800.2.1,…	NA	NA	NA	NA	NA	NA	NA	NA	NA	NA	NA	NA	NA	NA	NA	NA	NA	NA	NA	NA	NA	NA
GO:0048316	seed development	2714	85	69.1	0.00048	Solyc01g014910.2.1,Solyc01g020170.2.1,Solyc01g057300.2.1,Solyc01g060490.4.1,Solyc01g081090.2.1,Solyc01g090560.4.1,Solyc01g096370.4.1,Solyc01g107960.4.1,Solyc01g111280.3.1,Solyc01g111880.4.1,Solyc02g032000.1.1,Solyc02g062317.1.1,Solyc02g062960.4.1,Solyc02g064860.3.1,Solyc02g064900.3.1,Solyc02g065260.4.1,Solyc02g065280.3.1,Solyc02g070070.1.1,Solyc02g072440.4.1,Solyc02g082040.3.1,Solyc02g086650.3.1,…	NA	NA	NA	NA		NA	NA	NA	NA	NA	NA	NA	NA	NA	NA	NA	NA	NA	NA	NA	NA	NA	NA	NA	NA	NA	NA	NA	NA	NA	NA	NA	NA	NA	NA	NA	NA	NA	NA	NA	NA	NA	NA
GO:0048510	regulation of timing of transition from vegetative to reproductive phase	271	17	6.9	0.00063	Solyc01g060490.4.1,Solyc01g090560.4.1,Solyc01g090730.3.1,Solyc01g111880.4.1,Solyc02g062960.4.1,Solyc04g045560.4.1,Solyc05g050830.3.1,Solyc07g065090.2.1,Solyc07g150112.1.1,Solyc09g061950.1.1,Solyc10g018780.3.1,Solyc12g008850.3.1,Solyc12g009350.1.1,Solyc12g016100.1.1,Solyc12g038520.3.1,Solyc03g113890.1.1,Solyc07g039310.1.1	NA	NA	NA	NA		NA	NA	NA	NA	NA	NA	NA	NA	NA	NA	NA	NA	NA	NA	NA	NA	NA	NA	NA	NA	NA	NA	NA	NA	NA	NA	NA	NA	NA	NA	NA	NA	NA	NA	NA	NA	NA	NA
GO:0048653	anther development	516	30	13.14	0.00068	Solyc01g079130.2.1,Solyc01g081090.2.1,Solyc01g090730.3.1,Solyc01g104390.2.1,Solyc01g107760.4.1,Solyc02g065750.3.1,Solyc02g067650.3.1,Solyc02g081480.4.1,Solyc02g082300.3.1,Solyc02g090450.3.1,Solyc02g090470.4.1,Solyc02g093540.4.1,Solyc03g061650.3.1,Solyc03g095980.3.1,Solyc04g045560.4.1,Solyc04g078900.3.1,Solyc04g080970.4.1,Solyc05g015000.1.1,Solyc06g059930.4.1,Solyc07g041650.3.1,Solyc07g062980.4.1,…	NA	NA	NA	NA		NA	NA	NA	NA	NA	NA	NA	NA	NA	NA	NA	NA	NA	NA	NA	NA	NA	NA	NA	NA	NA	NA	NA	NA	NA	NA	NA	NA	NA	NA	NA	NA	NA	NA	NA	NA	NA	NA
GO:0060320	rejection of self pollen	16	5	0.41	3.6e-05	Solyc05g053460.1.1,Solyc09g091300.1.1,Solyc09g091310.1.1,Solyc09g091330.1.1,Solyc09g091350.1.1	NA	NA	NA	NA		NA	NA	NA	NA	NA	NA	NA	NA	NA	NA	NA	NA	NA	NA	NA	NA	NA	NA	NA	NA	NA	NA	NA	NA	NA	NA	NA	NA	8	0.33	3.2e-10	Solyc03g025660.1.1,Solyc05g053465.1.1,Solyc09g011100.1.1,Solyc09g091290.1.1,Solyc09g091320.1.1,Solyc09g091340.1.1,Solyc09g092370.1.1,Solyc10g086610.1.1	NA	NA	NA	NA	NA	NA
GO:1900370	positive regulation of RNA interference	37	7	0.94	3.6e-05	Solyc01g068297.1.1,Solyc02g033050.3.1,Solyc08g061410.3.1,Solyc08g077580.2.1,Solyc08g077610.3.1,Solyc08g077650.1.1,Solyc08g077570.3.1	NA	NA	NA	NA		NA	NA	NA	NA	NA	NA	NA	NA	NA	NA	NA	NA	NA	NA	NA	NA	NA	NA	NA	NA	NA	NA	NA	NA	NA	NA	NA	NA	NA	NA	NA	NA	NA	NA	NA	NA	NA	NA
GO:1900425	negative regulation of defense response to bacterium	199	14	5.07	0.00095	Solyc02g082300.3.1,Solyc03g007640.1.1,Solyc04g050210.1.1,Solyc04g072070.3.1,Solyc09g010960.3.1,Solyc01g091920.2.1,Solyc05g053010.1.1,Solyc08g007650.1.1,Solyc08g079840.2.1,Solyc04g078720.1.1,Solyc08g007690.1.1,Solyc06g064850.2.1,Solyc08g079870.3.1,Solyc12g011140.3.1	NA	NA	NA	NA		NA	NA	NA	NA	NA	NA	NA	NA	NA	NA	NA	NA	NA	NA	NA	NA	NA	NA	NA	NA	NA	NA	NA	NA	NA	NA	NA	NA	NA	NA	NA	NA	NA	NA	NA	NA	NA	NA
GO:1901371	regulation of leaf morphogenesis	97	16	2.47	1.2e-05	Solyc02g064860.3.1,Solyc02g064900.3.1,Solyc02g082375.1.1,Solyc02g082390.1.1,Solyc04g008870.3.1,Solyc04g045560.4.1,Solyc07g062980.4.1,Solyc10g009080.4.1,Solyc10g018780.3.1,Solyc12g038520.3.1,Solyc12g098460.2.1,Solyc02g030630.2.1,Solyc02g032690.1.1,Solyc02g032720.3.1,Solyc02g066890.2.1,Solyc02g066900.3.1	NA	NA	NA	NA		NA	NA	NA	NA	NA	NA	NA	NA	NA	NA	NA	NA	NA	NA	NA	NA	NA	NA	NA	NA	NA	NA	NA	NA	NA	NA	NA	NA	NA	NA	NA	NA	NA	NA	NA	NA	NA	NA
GO:2000025	regulation of leaf formation	10	5	0.25	2.4e-06	Solyc04g045560.4.1,Solyc07g062980.4.1,Solyc10g009080.4.1,Solyc10g018780.3.1,Solyc12g038520.3.1	NA	NA	NA	NA		NA	NA	NA	NA	NA	NA	NA	NA	NA	NA	NA	NA	NA	NA	NA	NA	NA	NA	NA	NA	NA	NA	NA	NA	NA	NA	NA	NA	NA	NA	NA	NA	NA	NA	NA	NA	NA	NA
GO:2000030	regulation of response to red or far red light	246	17	6.26	0.00085	Solyc01g111880.4.1,Solyc03g097820.2.1,Solyc03g110850.1.1,Solyc03g113560.4.1,Solyc03g119540.3.1,Solyc05g009310.3.1,Solyc10g008780.1.1,Solyc11g005780.3.1,Solyc11g016910.1.1,Solyc11g016920.1.1,Solyc12g009350.1.1,Solyc12g009370.3.1,Solyc12g016090.1.1,Solyc12g016100.1.1,Solyc06g048710.2.1,Solyc10g008520.3.1,Solyc00g500284.1.1	NA	NA	NA	NA		NA	NA	NA	NA	NA	NA	NA	NA	NA	NA	NA	NA	NA	NA	NA	NA	NA	NA	NA	NA	NA	NA	NA	NA	NA	NA	NA	NA	12	5.02	0.00096	Solyc02g085620.3.1,Solyc03g111450.3.1,Solyc03g111460.3.1,Solyc05g015330.1.1,Solyc00g254910.1.1,Solyc00g322630.1.1,Solyc00g500214.1.1,Solyc00g500216.1.1,Solyc00g500218.1.1,Solyc00g500285.1.1,Solyc10g009610.2.1,Solyc10g011650.3.1	NA	NA	NA	NA	NA	NA
GO:0000304	response to singlet oxygen	33	NA	NA	NA	NA	11	4.99	0.00069	Solyc01g096230.4.1,Solyc02g021430.1.1,Solyc02g062550.3.1,Solyc02g084900.2.1,Solyc02g087530.2.1,Solyc05g015060.4.1,Solyc06g053150.1.1,Solyc10g007280.4.1,Solyc12g055810.1.1,Solyc01g106400.3.1,Solyc02g084910.4.1		NA	NA	NA	NA	NA	NA	NA	NA	NA	NA	NA	NA	NA	NA	NA	NA	NA	NA	NA	NA	NA	NA	NA	NA	NA	NA	NA	NA	NA	NA	NA	NA	NA	NA	NA	NA	NA	NA
GO:0000727	double-strand break repair via break-induced replication	11	NA	NA	NA	NA	9	1.66	1.7e-06	Solyc01g068340.3.1,Solyc01g068350.3.1,Solyc01g079500.4.1,Solyc01g110130.3.1,Solyc02g082180.3.1,Solyc07g005020.3.1,Solyc11g040120.3.1,Solyc02g070780.4.1,Solyc05g054430.4.1		NA	NA	NA	NA	NA	NA	NA	NA	NA	NA	NA	NA	NA	NA	NA	NA	NA	NA	NA	NA	NA	NA	NA	NA	NA	NA	NA	NA	NA	NA	NA	NA	NA	NA	NA	NA	NA	NA
GO:0001666	response to hypoxia	568	NA	NA	NA	NA	103	85.86	7.8e-05	Solyc05g051510.4.1,Solyc01g007950.4.1,Solyc01g068410.4.1,Solyc02g062740.3.1,Solyc02g064640.4.1,Solyc02g069690.1.1,Solyc02g078140.3.1,Solyc02g081300.3.1,Solyc02g087660.4.1,Solyc03g006390.2.1,Solyc03g078630.3.1,Solyc03g098290.4.1,Solyc04g009440.3.1,Solyc04g078090.3.1,Solyc04g078620.3.1,Solyc05g008060.4.1,Solyc05g018390.3.1,Solyc05g018870.3.1,Solyc05g056400.3.1,Solyc06g009130.3.1,Solyc06g071410.3.1,…		NA	NA	NA	NA	NA	NA	NA	NA	NA	NA	NA	NA	NA	NA	NA	NA	NA	NA	NA	NA	NA	NA	NA	NA	NA	NA	NA	NA	NA	NA	NA	NA	NA	NA	NA	NA	NA	NA
GO:0001676	long-chain fatty acid metabolic process	88	NA	NA	NA	NA	25	13.3	0.0006	Solyc01g081540.4.1,Solyc02g093640.3.1,Solyc03g119060.3.1,Solyc04g005720.3.1,Solyc04g007960.4.1,Solyc05g014150.4.1,Solyc10g074870.2.1,Solyc01g095750.2.1,Solyc01g104280.2.1,Solyc01g108230.3.1,Solyc01g109180.4.1,Solyc08g008310.3.1,Solyc09g061840.4.1,Solyc09g075770.3.1,Solyc03g006140.3.1,Solyc01g079240.3.1,Solyc11g011120.2.1,Solyc12g009040.3.1,Solyc01g066457.1.1,Solyc01g150144.1.1,Solyc02g078570.3.1,…		NA	NA	NA	NA	NA	NA	NA	NA	NA	NA	NA	NA	NA	NA	NA	NA	NA	NA	NA	NA	NA	NA	NA	NA	NA	NA	NA	NA	NA	NA	NA	NA	NA	NA	NA	NA	NA	NA
GO:0003333	amino acid transmembrane transport	160	NA	NA	NA	NA	53	24.19	0.0002	Solyc01g100900.4.1,Solyc01g100920.3.1,Solyc01g104750.4.1,Solyc02g087060.4.1,Solyc03g005480.4.1,Solyc03g080070.4.1,Solyc04g011340.3.1,Solyc06g031710.3.1,Solyc09g011920.3.1,Solyc09g031680.3.1,Solyc10g078270.2.1,Solyc10g080980.2.1,Solyc11g005410.2.1,Solyc11g012930.2.1,Solyc11g013310.2.1,Solyc12g056660.3.1,Solyc03g005120.3.1,Solyc08g075470.3.1,Solyc12g096160.2.1,Solyc02g093860.3.1,Solyc05g009700.4.1,…		NA	NA	NA	NA	NA	NA	NA	NA	NA	NA	NA	NA	NA	NA	NA	NA	NA	NA	NA	NA	NA	NA	NA	NA	NA	NA	NA	NA	NA	NA	NA	NA	NA	NA	NA	NA	NA	NA
GO:0006114	glycerol biosynthetic process	4	NA	NA	NA	NA	4	0.6	0.00052	Solyc11g008620.2.1,Solyc02g079100.3.1,Solyc04g015150.4.1,Solyc10g054280.2.1		NA	NA	NA	NA	NA	NA	NA	NA	NA	NA	NA	NA	NA	NA	NA	NA	NA	NA	NA	NA	NA	NA	NA	NA	NA	NA	NA	NA	NA	NA	NA	NA	NA	NA	NA	NA	NA	NA
GO:0006267	pre-replicative complex assembly involved in nuclear cell cycle DNA replication	9	NA	NA	NA	NA	6	1.36	0.00066	Solyc01g079500.4.1,Solyc01g110130.3.1,Solyc02g082180.3.1,Solyc07g005020.3.1,Solyc11g040120.3.1,Solyc02g070780.4.1		NA	NA	NA	NA	NA	NA	NA	NA	NA	NA	NA	NA	NA	NA	NA	NA	NA	NA	NA	NA	NA	NA	NA	NA	NA	NA	NA	NA	NA	NA	NA	NA	NA	NA	NA	NA	NA	NA
GO:0006523	alanine biosynthetic process	5	NA	NA	NA	NA	5	0.76	7.9e-05	Solyc01g007940.4.1,Solyc03g123600.4.1,Solyc03g123610.4.1,Solyc05g013380.3.1,Solyc06g063090.4.1		NA	NA	NA	NA	NA	NA	NA	NA	NA	NA	NA	NA	NA	NA	NA	NA	NA	NA	NA	NA	NA	NA	NA	NA	NA	NA	NA	NA	NA	NA	NA	NA	NA	NA	NA	NA	NA	NA
GO:0006552	leucine catabolic process	12	NA	NA	NA	NA	7	1.81	0.0007	Solyc04g077240.4.1,Solyc01g080170.3.1,Solyc06g011530.3.1,Solyc01g108030.4.1,Solyc01g108060.2.1,Solyc09g065540.3.1,Solyc11g069180.2.1		NA	NA	NA	NA	NA	NA	NA	NA	NA	NA	NA	NA	NA	NA	NA	NA	NA	NA	NA	NA	NA	NA	NA	NA	NA	NA	NA	NA	NA	NA	NA	NA	NA	NA	NA	NA	NA	NA
GO:0006631	fatty acid metabolic process	722	NA	NA	NA	NA	151	109.14	7.9e-05	Solyc01g066520.3.1,Solyc01g066620.4.1,Solyc01g081540.4.1,Solyc01g095640.2.1,Solyc01g096190.3.1,Solyc01g106780.3.1,Solyc02g014730.3.1,Solyc02g085730.3.1,Solyc02g093640.3.1,Solyc03g007810.3.1,Solyc03g033330.3.1,Solyc03g118070.3.1,Solyc03g119060.3.1,Solyc04g005720.3.1,Solyc04g007960.4.1,Solyc04g078090.3.1,Solyc04g082690.1.1,Solyc05g014140.3.1,Solyc05g014150.4.1,Solyc05g015860.4.1,Solyc05g017760.4.1,…		NA	NA	NA	NA	NA	NA	NA	NA	NA	NA	NA	NA	NA	NA	NA	NA	NA	NA	NA	NA	NA	NA	NA	NA	NA	NA	NA	NA	NA	NA	NA	NA	NA	NA	NA	NA	NA	NA
GO:0006812	cation transport	1402	NA	NA	NA	NA	290	211.94	0.0007	Solyc05g051510.4.1,Solyc08g063030.2.1,Solyc01g006150.3.1,Solyc01g006720.4.1,Solyc01g010360.3.1,Solyc01g057910.3.1,Solyc01g066880.3.1,Solyc01g080160.4.1,Solyc01g080870.3.1,Solyc01g081540.4.1,Solyc01g086850.3.1,Solyc01g095970.3.1,Solyc01g096190.3.1,Solyc01g099600.4.1,Solyc01g103030.3.1,Solyc01g108190.3.1,Solyc02g064680.4.1,Solyc02g065000.1.1,Solyc02g081570.4.1,Solyc02g088560.4.1,Solyc02g089090.3.1,…		NA	NA	NA	NA	NA	NA	NA	NA	NA	NA	NA	NA	NA	NA	NA	NA	NA	NA	NA	NA	NA	NA	NA	NA	NA	NA	NA	NA	NA	NA	NA	NA	NA	NA	NA	NA	NA	NA
GO:0007140	male meiotic nuclear division	171	NA	NA	NA	NA	43	25.85	0.00025	Solyc01g005010.4.1,Solyc01g010970.3.1,Solyc01g074000.3.1,Solyc01g079110.4.1,Solyc01g080600.4.1,Solyc01g086800.4.1,Solyc01g086820.4.1,Solyc01g094960.3.1,Solyc01g095490.3.1,Solyc01g098080.3.1,Solyc01g109540.4.1,Solyc01g110380.3.1,Solyc02g062330.3.1,Solyc02g077480.1.1,Solyc02g084390.3.1,Solyc02g091780.1.1,Solyc02g094100.4.1,Solyc03g007470.4.1,Solyc03g078630.3.1,Solyc03g096890.3.1,Solyc03g115050.3.1,…		NA	NA	NA	NA	NA	NA	NA	NA	NA	NA	NA	NA	NA	NA	NA	NA	NA	NA	NA	NA	NA	NA	NA	NA	NA	NA	NA	NA	NA	NA	NA	NA	NA	NA	NA	NA	NA	NA
GO:0007383	specification of segmental identity, antennal segment	12	NA	NA	NA	NA	7	1.81	0.0007	Solyc01g007070.3.1,Solyc01g109980.4.1,Solyc04g080790.3.1,Solyc06g074120.3.1,Solyc08g081400.4.1,Solyc09g011380.3.1,Solyc11g068950.3.1		NA	NA	NA	NA	NA	NA	NA	NA	NA	NA	NA	NA	3	0.16	0.00049	Solyc02g065490.4.1,Solyc04g079830.2.1,Solyc08g065420.3.1	NA	NA	NA	NA	NA	NA	NA	NA	NA	NA	NA	NA	NA	NA	NA	NA	NA	NA	NA	NA	NA	NA
GO:0007432	salivary gland boundary specification	12	NA	NA	NA	NA	7	1.81	0.0007	Solyc01g007070.3.1,Solyc01g109980.4.1,Solyc04g080790.3.1,Solyc06g074120.3.1,Solyc08g081400.4.1,Solyc09g011380.3.1,Solyc11g068950.3.1		NA	NA	NA	NA	NA	NA	NA	NA	NA	NA	NA	NA	3	0.16	0.00049	Solyc02g065490.4.1,Solyc04g079830.2.1,Solyc08g065420.3.1	NA	NA	NA	NA	NA	NA	NA	NA	NA	NA	NA	NA	NA	NA	NA	NA	NA	NA	NA	NA	NA	NA
GO:0007479	leg disc proximal/distal pattern formation	12	NA	NA	NA	NA	7	1.81	0.0007	Solyc01g007070.3.1,Solyc01g109980.4.1,Solyc04g080790.3.1,Solyc06g074120.3.1,Solyc08g081400.4.1,Solyc09g011380.3.1,Solyc11g068950.3.1		NA	NA	NA	NA	NA	NA	NA	NA	NA	NA	NA	NA	3	0.16	0.00049	Solyc02g065490.4.1,Solyc04g079830.2.1,Solyc08g065420.3.1	NA	NA	NA	NA	NA	NA	NA	NA	NA	NA	NA	NA	NA	NA	NA	NA	NA	NA	NA	NA	NA	NA
GO:0007586	digestion	45	NA	NA	NA	NA	10	6.8	0.00052	Solyc01g006720.4.1,Solyc04g006960.3.1,Solyc08g075430.3.1,Solyc11g018690.2.1,Solyc11g069710.2.1,Solyc07g065160.4.1,Solyc09g098160.3.1,Solyc09g098180.4.1,Solyc12g014590.3.1,Solyc12g008490.2.1		NA	NA	NA	NA	NA	NA	NA	NA	NA	NA	NA	NA	NA	NA	NA	NA	NA	NA	NA	NA	NA	NA	NA	NA	NA	NA	NA	NA	NA	NA	NA	NA	NA	NA	NA	NA	NA	NA
GO:0009409	response to cold	1687	NA	NA	NA	NA	311	255.02	0.00033	Solyc01g005660.3.1,Solyc01g006950.3.1,Solyc01g007950.4.1,Solyc01g008980.3.1,Solyc01g057910.3.1,Solyc01g065980.4.1,Solyc01g068080.4.1,Solyc01g087070.4.1,Solyc01g088440.2.1,Solyc01g092950.3.1,Solyc01g094960.3.1,Solyc01g095500.3.1,Solyc01g096230.4.1,Solyc01g100280.4.1,Solyc01g108190.3.1,Solyc01g108240.3.1,Solyc02g062550.3.1,Solyc02g063350.1.1,Solyc02g064680.4.1,Solyc02g064970.4.1,Solyc02g064980.1.1,…		NA	NA	NA	NA	NA	NA	NA	NA	NA	NA	NA	NA	NA	NA	NA	NA	NA	NA	NA	NA	NA	NA	NA	NA	NA	NA	NA	NA	NA	NA	NA	NA	NA	NA	NA	NA	NA	NA
GO:0009416	response to light stimulus	2996	NA	NA	NA	NA	523	452.91	0.00012	Solyc01g005120.3.1,Solyc01g005660.3.1,Solyc01g006930.3.1,Solyc01g007070.3.1,Solyc01g008490.4.1,Solyc01g008980.3.1,Solyc01g010970.3.1,Solyc01g065500.3.1,Solyc01g066520.3.1,Solyc01g068410.4.1,Solyc01g080870.3.1,Solyc01g081060.4.1,Solyc01g086720.3.1,Solyc01g090460.3.1,Solyc01g091290.4.1,Solyc01g091540.3.1,Solyc01g094410.3.1,Solyc01g094960.3.1,Solyc01g095640.2.1,Solyc01g095970.3.1,Solyc01g096230.4.1,…		NA	NA	NA	NA	NA	NA	NA	NA	NA	NA	NA	NA	NA	NA	NA	NA	NA	NA	NA	NA	NA	NA	NA	NA	NA	NA	NA	NA	NA	NA	NA	NA	NA	NA	NA	NA	NA	NA
GO:0009555	pollen development	1310	NA	NA	NA	NA	245	198.03	1.6e-05	Solyc01g005010.4.1,Solyc01g006220.3.1,Solyc01g006720.4.1,Solyc01g006930.3.1,Solyc01g008490.4.1,Solyc01g008820.3.1,Solyc01g008980.3.1,Solyc01g010970.3.1,Solyc01g068080.4.1,Solyc01g068410.4.1,Solyc01g079500.4.1,Solyc01g088590.5.1,Solyc01g093970.4.1,Solyc01g094700.4.1,Solyc01g094960.3.1,Solyc01g095970.3.1,Solyc01g096670.4.1,Solyc01g100810.3.1,Solyc01g102260.3.1,Solyc01g103580.3.1,Solyc01g108850.2.1,…		NA	NA	NA	NA	NA	NA	NA	NA	NA	NA	NA	NA	NA	NA	NA	NA	NA	NA	NA	NA	NA	NA	NA	NA	NA	NA	NA	NA	NA	NA	NA	NA	NA	NA	NA	NA	NA	NA
GO:0009612	response to mechanical stimulus	148	NA	NA	NA	NA	41	22.37	5e-06	Solyc01g081060.4.1,Solyc01g095080.3.1,Solyc01g106650.3.1,Solyc01g108190.3.1,Solyc02g063350.1.1,Solyc02g065000.1.1,Solyc02g069090.3.1,Solyc02g069100.4.1,Solyc02g091990.3.1,Solyc03g115150.4.1,Solyc04g008210.2.1,Solyc04g018110.1.1,Solyc05g010120.4.1,Solyc05g050010.3.1,Solyc05g051570.3.1,Solyc06g009130.3.1,Solyc06g068960.1.1,Solyc06g071210.3.1,Solyc06g076510.3.1,Solyc06g150132.1.1,Solyc08g081535.1.1,…		NA	NA	NA	NA	NA	NA	NA	NA	NA	NA	NA	NA	NA	NA	NA	NA	NA	NA	NA	NA	NA	NA	NA	NA	NA	NA	NA	NA	NA	NA	NA	NA	NA	NA	NA	NA	NA	NA
GO:0009637	response to blue light	379	NA	NA	NA	NA	85	57.29	0.00024	Solyc01g006930.3.1,Solyc01g008490.4.1,Solyc01g109700.3.1,Solyc01g110370.4.1,Solyc02g062690.3.1,Solyc02g064720.3.1,Solyc02g067310.4.1,Solyc02g067320.3.1,Solyc02g076820.4.1,Solyc02g079430.4.1,Solyc02g084420.3.1,Solyc02g085630.3.1,Solyc02g085730.3.1,Solyc02g086930.4.1,Solyc02g087410.4.1,Solyc02g087840.3.1,Solyc02g093360.3.1,Solyc03g031970.4.1,Solyc03g121940.3.1,Solyc04g014260.2.1,Solyc04g074700.4.1,…		NA	NA	NA	NA	NA	NA	NA	NA	NA	NA	NA	NA	NA	NA	NA	NA	NA	NA	NA	NA	NA	NA	NA	NA	NA	NA	NA	NA	NA	NA	NA	NA	NA	NA	NA	NA	NA	NA
GO:0009645	response to low light intensity stimulus	119	NA	NA	NA	NA	17	17.99	2.1e-05	Solyc09g063010.4.1,Solyc12g056450.2.1,Solyc12g057040.2.1,Solyc01g110555.1.1,Solyc01g110670.3.1,Solyc01g110825.1.1,Solyc07g066560.1.1,Solyc07g047850.3.1,Solyc07g063600.3.1,Solyc12g006140.2.1,Solyc12g011450.2.1,Solyc06g074530.1.1,Solyc03g115900.4.1,Solyc05g056050.3.1,Solyc05g056060.4.1,Solyc10g006230.3.1,Solyc10g007690.3.1		NA	NA	NA	NA	NA	NA	NA	NA	NA	NA	NA	NA	NA	NA	NA	NA	NA	NA	NA	NA	NA	NA	NA	NA	NA	NA	NA	NA	NA	NA	NA	NA	NA	NA	NA	NA	NA	NA
GO:0009737	response to abscisic acid	2727	NA	NA	NA	NA	504	412.24	0.00023	Solyc01g005660.3.1,Solyc01g006150.3.1,Solyc01g006720.4.1,Solyc01g006930.3.1,Solyc01g006950.3.1,Solyc01g007070.3.1,Solyc01g008490.4.1,Solyc01g008980.3.1,Solyc01g009760.3.1,Solyc01g057910.3.1,Solyc01g065980.4.1,Solyc01g080870.3.1,Solyc01g090460.3.1,Solyc01g090840.3.1,Solyc01g091910.4.1,Solyc01g094960.3.1,Solyc01g095500.3.1,Solyc01g095640.2.1,Solyc01g096230.4.1,Solyc01g096350.3.1,Solyc01g099980.4.1,…		NA	NA	NA	NA	NA	NA	NA	NA	53	34.03	6.3e-05	Solyc01g006540.4.1,Solyc01g081100.3.1,Solyc01g088400.4.1,Solyc01g104100.3.1,Solyc02g067760.4.1,Solyc02g076910.3.1,Solyc02g087520.3.1,Solyc02g091980.2.1,Solyc03g006630.3.1,Solyc03g033790.4.1,Solyc03g097580.4.1,Solyc03g119800.3.1,Solyc04g010210.1.1,Solyc05g006310.3.1,Solyc05g007770.3.1,Solyc05g010516.1.1,Solyc05g053330.3.1,Solyc06g034030.3.1,Solyc06g034340.3.1,Solyc06g065410.3.1,Solyc06g083850.4.1,…	70	36.78	1.4e-08	Solyc01g005370.3.1,Solyc01g009860.3.1,Solyc01g095100.4.1,Solyc01g109690.1.1,Solyc02g037530.3.1,Solyc02g065490.4.1,Solyc02g084870.3.1,Solyc02g085140.4.1,Solyc03g095973.1.1,Solyc03g095977.1.1,Solyc03g114310.3.1,Solyc03g117230.1.1,Solyc04g051540.3.1,Solyc04g074810.4.1,Solyc04g079830.2.1,Solyc04g080490.4.1,Solyc05g007550.3.1,Solyc05g009230.3.1,Solyc05g009880.3.1,Solyc05g009990.4.1,Solyc05g054860.1.1,…	NA	NA	NA	NA	NA	NA	NA	NA	NA	NA	NA	NA	NA	NA	NA	NA	NA	NA	NA	NA	NA	NA
GO:0009744	response to sucrose	337	NA	NA	NA	NA	77	50.94	4.8e-05	Solyc01g066520.3.1,Solyc01g097330.3.1,Solyc01g107730.3.1,Solyc01g109880.3.1,Solyc02g076690.3.1,Solyc02g078140.3.1,Solyc02g084860.1.1,Solyc02g086090.4.1,Solyc02g086930.4.1,Solyc02g087840.3.1,Solyc02g089420.1.1,Solyc02g092090.3.1,Solyc03g026050.3.1,Solyc03g031740.3.1,Solyc03g043895.1.1,Solyc03g096350.3.1,Solyc03g112870.3.1,Solyc03g123460.4.1,Solyc04g005100.3.1,Solyc04g005160.3.1,Solyc04g008110.3.1,…		NA	NA	NA	NA	NA	NA	NA	NA	NA	NA	NA	NA	13	4.55	0.00072	Solyc01g109690.1.1,Solyc03g095973.1.1,Solyc03g095977.1.1,Solyc03g114310.3.1,Solyc05g006050.3.1,Solyc07g018290.4.1,Solyc09g008810.3.1,Solyc09g010997.1.1,Solyc11g008560.2.1,Solyc11g010710.2.1,Solyc11g061750.2.1,Solyc03g123430.4.1,Solyc08g083280.3.1	NA	NA	NA	NA	NA	NA	NA	NA	NA	NA	NA	NA	NA	NA	NA	NA	NA	NA	NA	NA	NA	NA
GO:0009749	response to glucose	273	NA	NA	NA	NA	76	41.27	1.3e-07	Solyc01g068410.4.1,Solyc01g086850.3.1,Solyc01g097330.3.1,Solyc01g109880.3.1,Solyc02g069090.3.1,Solyc02g076690.3.1,Solyc02g087660.4.1,Solyc02g092090.3.1,Solyc03g031740.3.1,Solyc03g043895.1.1,Solyc03g112870.3.1,Solyc03g123460.4.1,Solyc04g005160.3.1,Solyc04g080740.1.1,Solyc04g082710.4.1,Solyc04g082880.4.1,Solyc05g008060.4.1,Solyc05g010260.4.1,Solyc06g009130.3.1,Solyc06g071210.3.1,Solyc07g017220.3.1,…		NA	NA	NA	NA	NA	NA	NA	NA	NA	NA	NA	NA	NA	NA	NA	NA	NA	NA	NA	NA	NA	NA	NA	NA	NA	NA	NA	NA	NA	NA	NA	NA	NA	NA	NA	NA	NA	NA
GO:0009769	photosynthesis, light harvesting in photosystem II	4	NA	NA	NA	NA	4	0.6	0.00052	Solyc07g047850.3.1,Solyc07g063600.3.1,Solyc12g006140.2.1,Solyc12g011450.2.1		NA	NA	NA	NA	NA	NA	NA	NA	NA	NA	NA	NA	NA	NA	NA	NA	NA	NA	NA	NA	NA	NA	NA	NA	NA	NA	NA	NA	NA	NA	NA	NA	NA	NA	NA	NA	NA	NA
GO:0009773	photosynthetic electron transport in photosystem I	21	NA	NA	NA	NA	12	3.17	1.1e-05	Solyc09g090570.2.1,Solyc01g095430.3.1,Solyc03g007830.3.1,Solyc10g005050.3.1,Solyc02g068930.4.1,Solyc05g026550.3.1,Solyc05g026570.3.1,Solyc06g066620.4.1,Solyc07g066150.1.1,Solyc08g007770.4.1,Solyc08g080050.4.1,Solyc12g056830.1.1		NA	NA	NA	NA	NA	NA	NA	NA	NA	NA	NA	NA	NA	NA	NA	NA	NA	NA	NA	NA	NA	NA	NA	NA	NA	NA	NA	NA	NA	NA	NA	NA	NA	NA	NA	NA	NA	NA
GO:0009834	plant-type secondary cell wall biogenesis	402	NA	NA	NA	NA	89	60.77	2e-05	Solyc01g095640.2.1,Solyc01g100900.4.1,Solyc01g100920.3.1,Solyc01g102340.3.1,Solyc02g076920.3.1,Solyc02g077610.3.1,Solyc02g083580.4.1,Solyc02g091690.3.1,Solyc02g093130.3.1,Solyc03g005480.4.1,Solyc03g033420.4.1,Solyc03g097050.3.1,Solyc03g115850.3.1,Solyc03g120840.3.1,Solyc04g006990.3.1,Solyc04g011340.3.1,Solyc04g014470.3.1,Solyc04g064540.4.1,Solyc04g077010.4.1,Solyc05g023760.3.1,Solyc05g054260.3.1,…		16	0.57	1e-15	Solyc02g072240.3.1,Solyc03g098270.1.1,Solyc06g005310.3.1,Solyc07g005840.2.1,Solyc07g053590.4.1,Solyc09g072820.4.1,Solyc11g065840.3.1,Solyc06g050530.3.1,Solyc10g076830.2.1,Solyc02g064945.1.1,Solyc02g089130.4.1,Solyc03g114900.3.1,Solyc06g050920.4.1,Solyc09g005630.3.1,Solyc02g072030.1.1,Solyc06g075220.1.1	10	1.35	7.4e-06	Solyc03g112390.3.1,Solyc07g053230.3.1,Solyc08g007830.1.1,Solyc08g008660.4.1,Solyc10g005010.4.1,Solyc09g014240.4.1,Solyc01g020130.3.1,Solyc03g070440.4.1,Solyc04g078990.4.1,Solyc09g007420.4.1	NA	NA	NA	NA	NA	NA	NA	NA	NA	NA	NA	NA	NA	NA	NA	NA	NA	NA	NA	NA	NA	NA	NA	NA	NA	NA	NA	NA	NA	NA
GO:0010023	proanthocyanidin biosynthetic process	72	NA	NA	NA	NA	20	10.88	0.00016	Solyc01g095640.2.1,Solyc01g109310.3.1,Solyc02g080480.3.1,Solyc03g025220.3.1,Solyc05g013460.4.1,Solyc07g005037.1.1,Solyc07g008410.4.1,Solyc07g017780.4.1,Solyc09g065100.3.1,Solyc12g006360.3.1,Solyc12g019320.2.1,Solyc12g049300.2.1,Solyc12g056820.2.1,Solyc08g080040.4.1,Solyc10g005120.2.1,Solyc10g076660.2.1,Solyc11g013110.2.1,Solyc05g009860.3.1,Solyc05g009865.1.1,Solyc04g058040.3.1		NA	NA	NA	NA	NA	NA	NA	NA	NA	NA	NA	NA	NA	NA	NA	NA	NA	NA	NA	NA	NA	NA	NA	NA	NA	NA	NA	NA	NA	NA	NA	NA	NA	NA	NA	NA	NA	NA
GO:0010114	response to red light	343	NA	NA	NA	NA	74	51.85	4.3e-06	Solyc01g091540.3.1,Solyc01g099860.3.1,Solyc01g110370.4.1,Solyc02g070880.1.1,Solyc02g071220.3.1,Solyc02g076820.4.1,Solyc02g079430.4.1,Solyc02g084420.3.1,Solyc02g085730.3.1,Solyc02g093590.3.1,Solyc03g096350.3.1,Solyc04g006990.3.1,Solyc04g007210.3.1,Solyc04g007470.3.1,Solyc04g150172.1.1,Solyc05g053530.1.1,Solyc06g048930.4.1,Solyc06g051660.1.1,Solyc06g063280.1.1,Solyc06g076770.3.1,Solyc06g082210.1.1,…		NA	NA	NA	NA	NA	NA	NA	NA	NA	NA	NA	NA	NA	NA	NA	NA	NA	NA	NA	NA	NA	NA	NA	NA	NA	NA	NA	NA	NA	NA	NA	NA	NA	NA	NA	NA	NA	NA
GO:0010207	photosystem II assembly	34	NA	NA	NA	NA	17	5.14	0.00013	Solyc08g081770.3.1,Solyc07g054820.4.1,Solyc01g005520.4.1,Solyc01g112060.4.1,Solyc02g065400.3.1,Solyc02g090030.2.1,Solyc02g093620.2.1,Solyc03g096850.4.1,Solyc04g082930.3.1,Solyc05g056050.3.1,Solyc06g063370.3.1,Solyc07g032627.1.1,Solyc07g066310.3.1,Solyc09g011010.3.1,Solyc09g074880.4.1,Solyc10g039270.2.1,Solyc12g017250.2.1		NA	NA	NA	NA	NA	NA	NA	NA	NA	NA	NA	NA	NA	NA	NA	NA	NA	NA	NA	NA	NA	NA	NA	NA	NA	NA	NA	NA	NA	NA	NA	NA	NA	NA	NA	NA	NA	NA
GO:0010218	response to far red light	251	NA	NA	NA	NA	63	37.94	5.2e-06	Solyc01g007070.3.1,Solyc01g010970.3.1,Solyc01g090460.3.1,Solyc01g091540.3.1,Solyc01g109980.4.1,Solyc01g110370.4.1,Solyc02g063520.3.1,Solyc02g076820.4.1,Solyc02g079430.4.1,Solyc02g084420.3.1,Solyc02g085730.3.1,Solyc02g087410.4.1,Solyc02g089540.3.1,Solyc02g091930.3.1,Solyc04g007210.3.1,Solyc04g007470.3.1,Solyc04g080790.3.1,Solyc05g008050.3.1,Solyc06g009290.4.1,Solyc06g082210.1.1,Solyc07g006630.4.1,…		NA	NA	NA	NA	NA	NA	NA	NA	NA	NA	NA	NA	NA	NA	NA	NA	NA	NA	NA	NA	NA	NA	NA	NA	NA	NA	NA	NA	NA	NA	NA	NA	NA	NA	NA	NA	NA	NA
GO:0010223	secondary shoot formation	236	NA	NA	NA	NA	44	35.68	5.2e-05	Solyc01g006220.3.1,Solyc01g007070.3.1,Solyc01g096350.3.1,Solyc01g108400.3.1,Solyc01g109980.4.1,Solyc02g079430.4.1,Solyc02g083850.3.1,Solyc02g093590.3.1,Solyc03g115850.3.1,Solyc04g007470.3.1,Solyc04g025460.2.1,Solyc04g080790.3.1,Solyc04g081590.4.1,Solyc06g008360.3.1,Solyc06g074120.3.1,Solyc07g006630.4.1,Solyc07g066330.3.1,Solyc08g081400.4.1,Solyc09g011380.3.1,Solyc09g025310.4.1,Solyc10g005030.4.1,…		NA	NA	NA	NA	NA	NA	NA	NA	NA	NA	NA	NA	NA	NA	NA	NA	NA	NA	NA	NA	NA	NA	NA	NA	NA	NA	NA	NA	NA	NA	NA	NA	NA	NA	NA	NA	NA	NA
GO:0010289	homogalacturonan biosynthetic process	24	NA	NA	NA	NA	12	3.63	6.3e-05	Solyc01g093970.4.1,Solyc01g112210.3.1,Solyc02g089440.3.1,Solyc03g013630.4.1,Solyc03g114810.3.1,Solyc04g064490.3.1,Solyc06g083310.3.1,Solyc10g017600.3.1,Solyc12g010200.2.1,Solyc01g010370.3.1,Solyc04g074290.3.1,Solyc05g012450.4.1		NA	NA	NA	NA	NA	NA	NA	NA	NA	NA	NA	NA	NA	NA	NA	NA	NA	NA	NA	NA	NA	NA	NA	NA	NA	NA	NA	NA	NA	NA	NA	NA	NA	NA	NA	NA	NA	NA
GO:0010411	xyloglucan metabolic process	82	NA	NA	NA	NA	28	12.4	2.6e-06	Solyc01g005120.3.1,Solyc01g081060.4.1,Solyc01g106650.3.1,Solyc03g043920.4.1,Solyc04g008210.2.1,Solyc07g043550.3.1,Solyc08g076080.3.1,Solyc11g066270.3.1,Solyc07g044960.1.1,Solyc07g049610.1.1,Solyc12g055930.3.1,Solyc02g069670.4.1,Solyc04g009630.3.1,Solyc01g099630.4.1,Solyc02g080160.4.1,Solyc03g031800.3.1,Solyc07g009380.4.1,Solyc02g065600.3.1,Solyc02g065610.3.1,Solyc03g093080.3.1,Solyc03g093110.3.1,…		NA	NA	NA	NA	NA	NA	NA	NA	NA	NA	NA	NA	NA	NA	NA	NA	NA	NA	NA	NA	NA	NA	NA	NA	NA	NA	NA	NA	NA	NA	NA	NA	NA	NA	NA	NA	NA	NA
GO:0016079	synaptic vesicle exocytosis	67	NA	NA	NA	NA	19	10.13	0.00034	Solyc01g006950.3.1,Solyc01g065500.3.1,Solyc01g091290.4.1,Solyc01g091300.3.1,Solyc01g096190.3.1,Solyc03g077920.1.1,Solyc03g097100.1.1,Solyc06g053760.3.1,Solyc06g150132.1.1,Solyc09g005690.3.1,Solyc10g081850.3.1,Solyc02g086670.4.1,Solyc01g103430.4.1,Solyc03g006140.3.1,Solyc03g115470.3.1,Solyc05g012520.3.1,Solyc06g069570.3.1,Solyc08g014150.4.1,Solyc10g079090.3.1		NA	NA	NA	NA	NA	NA	NA	NA	NA	NA	NA	NA	NA	NA	NA	NA	NA	NA	NA	NA	NA	NA	NA	NA	NA	NA	NA	NA	NA	NA	NA	NA	NA	NA	NA	NA	NA	NA
GO:0016123	xanthophyll biosynthetic process	23	NA	NA	NA	NA	11	3.48	0.00021	Solyc05g053530.1.1,Solyc07g056570.1.1,Solyc08g016720.1.1,Solyc01g009080.4.1,Solyc05g016330.3.1,Solyc02g063170.3.1,Solyc04g040190.1.1,Solyc06g074240.3.1,Solyc03g007960.3.1,Solyc06g036260.3.1,Solyc12g008980.3.1		NA	NA	NA	NA	NA	NA	NA	NA	NA	NA	NA	NA	NA	NA	NA	NA	NA	NA	NA	NA	NA	NA	NA	NA	NA	NA	NA	NA	NA	NA	NA	NA	NA	NA	NA	NA	NA	NA
GO:0016233	telomere capping	43	NA	NA	NA	NA	14	6.5	0.00013	Solyc01g074000.3.1,Solyc01g079110.4.1,Solyc01g086800.4.1,Solyc01g086820.4.1,Solyc02g077480.1.1,Solyc10g008910.1.1,Solyc12g042170.3.1,Solyc04g011390.1.1,Solyc05g054610.1.1,Solyc06g005430.1.1,Solyc06g075850.1.1,Solyc11g066160.1.1,Solyc11g072840.1.1,Solyc11g072860.2.1		NA	NA	NA	NA	NA	NA	NA	NA	NA	NA	NA	NA	NA	NA	NA	NA	NA	NA	NA	NA	NA	NA	NA	NA	NA	NA	NA	NA	NA	NA	NA	NA	NA	NA	NA	NA	NA	NA
GO:0016311	dephosphorylation	528	NA	NA	NA	NA	104	79.82	6.4e-06	Solyc01g010360.3.1,Solyc01g094700.4.1,Solyc01g099860.3.1,Solyc02g083850.3.1,Solyc02g087430.4.1,Solyc02g092640.4.1,Solyc03g097100.1.1,Solyc04g008110.3.1,Solyc04g025460.2.1,Solyc04g054830.4.1,Solyc05g053030.1.1,Solyc05g055530.4.1,Solyc06g076510.3.1,Solyc06g082080.3.1,Solyc06g150132.1.1,Solyc07g065820.3.1,Solyc08g007080.4.1,Solyc08g062640.3.1,Solyc09g005690.3.1,Solyc09g007450.3.1,Solyc09g008400.3.1,…		NA	NA	NA	NA	NA	NA	NA	NA	NA	NA	NA	NA	NA	NA	NA	NA	NA	NA	NA	NA	NA	NA	NA	NA	NA	NA	NA	NA	NA	NA	NA	NA	NA	NA	NA	NA	NA	NA
GO:0019218	regulation of steroid metabolic process	136	NA	NA	NA	NA	31	20.56	2.1e-05	Solyc01g006720.4.1,Solyc01g006930.3.1,Solyc01g008490.4.1,Solyc01g109700.3.1,Solyc02g062690.3.1,Solyc03g110860.3.1,Solyc03g121940.3.1,Solyc04g006960.3.1,Solyc04g015590.4.1,Solyc04g077480.3.1,Solyc05g055760.3.1,Solyc06g070960.3.1,Solyc06g083170.3.1,Solyc07g005400.3.1,Solyc07g063400.3.1,Solyc07g065500.2.1,Solyc08g005580.3.1,Solyc08g075430.3.1,Solyc09g057710.4.1,Solyc09g097870.4.1,Solyc09g098110.4.1,…		NA	NA	NA	NA	NA	NA	NA	NA	NA	NA	NA	NA	NA	NA	NA	NA	NA	NA	NA	NA	NA	NA	NA	NA	NA	NA	NA	NA	NA	NA	NA	NA	NA	NA	NA	NA	NA	NA
GO:0019305	dTDP-rhamnose biosynthetic process	15	NA	NA	NA	NA	9	2.27	8.6e-05	Solyc07g062130.3.1,Solyc08g069110.3.1,Solyc01g066700.4.1,Solyc04g011400.3.1,Solyc05g054590.4.1,Solyc09g005470.3.1,Solyc09g075120.3.1,Solyc10g085920.3.1,Solyc11g066150.3.1		NA	NA	NA	NA	NA	NA	NA	NA	NA	NA	NA	NA	NA	NA	NA	NA	NA	NA	NA	NA	NA	NA	NA	NA	NA	NA	NA	NA	NA	NA	NA	NA	NA	NA	NA	NA	NA	NA
GO:0019481	L-alanine catabolic process, by transamination	7	NA	NA	NA	NA	6	1.06	7.2e-05	Solyc01g007940.4.1,Solyc03g123600.4.1,Solyc03g123610.4.1,Solyc05g013380.3.1,Solyc06g063090.4.1,Solyc10g076250.2.1		NA	NA	NA	NA	NA	NA	NA	NA	NA	NA	NA	NA	NA	NA	NA	NA	NA	NA	NA	NA	NA	NA	NA	NA	NA	NA	NA	NA	NA	NA	NA	NA	NA	NA	NA	NA	NA	NA
GO:0023056	positive regulation of signaling	1241	NA	NA	NA	NA	187	187.6	0.00065	Solyc05g051510.4.1,Solyc01g006950.3.1,Solyc01g007070.3.1,Solyc01g008980.3.1,Solyc01g065500.3.1,Solyc01g080540.3.1,Solyc01g091290.4.1,Solyc01g096350.3.1,Solyc01g099340.3.1,Solyc01g099860.3.1,Solyc01g100380.4.1,Solyc01g108400.3.1,Solyc01g109980.4.1,Solyc01g111950.4.1,Solyc02g063330.3.1,Solyc02g064980.1.1,Solyc02g078140.3.1,Solyc02g081070.4.1,Solyc02g083520.2.1,Solyc02g083850.3.1,Solyc02g086454.1.1,…		NA	NA	NA	NA	NA	NA	NA	NA	NA	NA	NA	NA	NA	NA	NA	NA	NA	NA	NA	NA	NA	NA	NA	NA	NA	NA	NA	NA	NA	NA	NA	NA	NA	NA	NA	NA	NA	NA
GO:0030174	regulation of DNA-dependent DNA replication initiation	24	NA	NA	NA	NA	9	3.63	0.00017	Solyc01g079500.4.1,Solyc01g110130.3.1,Solyc02g082180.3.1,Solyc07g005020.3.1,Solyc10g074720.3.1,Solyc11g040120.3.1,Solyc01g006140.4.1,Solyc06g008510.3.1,Solyc02g070780.4.1		NA	NA	NA	NA	NA	NA	NA	NA	NA	NA	NA	NA	NA	NA	NA	NA	NA	NA	NA	NA	NA	NA	NA	NA	NA	NA	NA	NA	NA	NA	NA	NA	NA	NA	NA	NA	NA	NA
GO:0030206	chondroitin sulfate biosynthetic process	17	NA	NA	NA	NA	10	2.57	4.3e-05	Solyc02g067080.4.1,Solyc02g088690.4.1,Solyc03g115380.3.1,Solyc01g066700.4.1,Solyc04g011400.3.1,Solyc05g054590.4.1,Solyc09g005470.3.1,Solyc09g075120.3.1,Solyc10g085920.3.1,Solyc11g066150.3.1		NA	NA	NA	NA	NA	NA	NA	NA	NA	NA	NA	NA	NA	NA	NA	NA	NA	NA	NA	NA	NA	NA	NA	NA	NA	NA	NA	NA	NA	NA	NA	NA	NA	NA	NA	NA	NA	NA
GO:0033320	UDP-D-xylose biosynthetic process	11	NA	NA	NA	NA	7	1.66	0.00034	Solyc01g066700.4.1,Solyc04g011400.3.1,Solyc05g054590.4.1,Solyc09g005470.3.1,Solyc09g075120.3.1,Solyc10g085920.3.1,Solyc11g066150.3.1		NA	NA	NA	NA	NA	NA	NA	NA	NA	NA	NA	NA	NA	NA	NA	NA	NA	NA	NA	NA	NA	NA	NA	NA	NA	NA	NA	NA	NA	NA	NA	NA	NA	NA	NA	NA	NA	NA
GO:0035269	protein O-linked mannosylation	4	NA	NA	NA	NA	4	0.6	0.00052	Solyc04g074930.4.1,Solyc04g082390.3.1,Solyc06g066400.3.1,Solyc08g005210.3.1		NA	NA	NA	NA	NA	NA	NA	NA	NA	NA	NA	NA	NA	NA	NA	NA	NA	NA	NA	NA	NA	NA	NA	NA	NA	NA	NA	NA	NA	NA	NA	NA	NA	NA	NA	NA	NA	NA
GO:0042546	cell wall biogenesis	737	NA	NA	NA	NA	182	111.41	8.8e-06	Solyc01g005120.3.1,Solyc01g081060.4.1,Solyc01g086850.3.1,Solyc01g093970.4.1,Solyc01g095640.2.1,Solyc01g095970.3.1,Solyc01g096220.3.1,Solyc01g100900.4.1,Solyc01g100920.3.1,Solyc01g102340.3.1,Solyc01g106650.3.1,Solyc01g112210.3.1,Solyc02g076920.3.1,Solyc02g077610.3.1,Solyc02g083580.4.1,Solyc02g086090.4.1,Solyc02g089440.3.1,Solyc02g091690.3.1,Solyc02g093130.3.1,Solyc03g005480.4.1,Solyc03g013630.4.1,…		NA	NA	NA	NA	NA	NA	NA	NA	NA	NA	NA	NA	NA	NA	NA	NA	NA	NA	NA	NA	NA	NA	NA	NA	NA	NA	NA	NA	NA	NA	NA	NA	NA	NA	NA	NA	NA	NA
GO:0042732	D-xylose metabolic process	14	NA	NA	NA	NA	8	2.12	0.0007	Solyc01g066700.4.1,Solyc04g011400.3.1,Solyc05g054590.4.1,Solyc09g005470.3.1,Solyc09g075120.3.1,Solyc10g085920.3.1,Solyc11g066150.3.1,Solyc01g110450.3.1		NA	NA	NA	NA	NA	NA	NA	NA	NA	NA	NA	NA	NA	NA	NA	NA	NA	NA	NA	NA	NA	NA	NA	NA	NA	NA	NA	NA	NA	NA	NA	NA	NA	NA	NA	NA	NA	NA
GO:0042742	defense response to bacterium	2124	NA	NA	NA	NA	371	321.09	3.1e-06	Solyc05g051510.4.1,Solyc01g005660.3.1,Solyc01g010970.3.1,Solyc01g067640.3.1,Solyc01g080870.3.1,Solyc01g088440.2.1,Solyc01g094960.3.1,Solyc01g095490.3.1,Solyc01g095500.3.1,Solyc01g096350.3.1,Solyc01g096670.4.1,Solyc01g100380.4.1,Solyc01g103030.3.1,Solyc01g103350.3.1,Solyc01g103790.3.1,Solyc01g105610.1.1,Solyc01g108400.3.1,Solyc01g110110.3.1,Solyc01g111950.4.1,Solyc02g063330.3.1,Solyc02g064680.4.1,…		NA	NA	NA	NA	NA	NA	NA	NA	NA	NA	NA	NA	NA	NA	NA	NA	NA	NA	NA	NA	NA	NA	NA	NA	NA	NA	NA	NA	NA	NA	NA	NA	NA	NA	NA	NA	NA	NA
GO:0045814	negative regulation of gene expression, epigenetic	407	NA	NA	NA	NA	67	61.53	0.00043	Solyc01g006100.4.1,Solyc01g074000.3.1,Solyc01g079110.4.1,Solyc01g079500.4.1,Solyc01g080600.4.1,Solyc01g086800.4.1,Solyc01g086820.4.1,Solyc01g110130.3.1,Solyc02g062740.3.1,Solyc02g069740.4.1,Solyc02g077480.1.1,Solyc02g082290.4.1,Solyc02g085390.4.1,Solyc02g086454.1.1,Solyc02g093110.3.1,Solyc02g094520.3.1,Solyc03g093760.1.1,Solyc03g115150.4.1,Solyc04g014870.3.1,Solyc04g076400.3.1,Solyc04g078620.3.1,…		NA	NA	NA	NA	NA	NA	NA	NA	NA	NA	NA	NA	NA	NA	NA	NA	NA	NA	NA	NA	NA	NA	NA	NA	NA	NA	NA	NA	NA	NA	NA	NA	NA	NA	NA	NA	NA	NA
GO:0048735	haltere morphogenesis	12	NA	NA	NA	NA	7	1.81	0.0007	Solyc01g007070.3.1,Solyc01g109980.4.1,Solyc04g080790.3.1,Solyc06g074120.3.1,Solyc08g081400.4.1,Solyc09g011380.3.1,Solyc11g068950.3.1		NA	NA	NA	NA	NA	NA	NA	NA	NA	NA	NA	NA	3	0.16	0.00049	Solyc02g065490.4.1,Solyc04g079830.2.1,Solyc08g065420.3.1	NA	NA	NA	NA	NA	NA	NA	NA	NA	NA	NA	NA	NA	NA	NA	NA	NA	NA	NA	NA	NA	NA
GO:0048767	root hair elongation	339	NA	NA	NA	NA	71	51.25	0.00015	Solyc01g068410.4.1,Solyc01g081540.4.1,Solyc01g099860.3.1,Solyc01g108190.3.1,Solyc01g109310.3.1,Solyc01g109860.3.1,Solyc02g063350.1.1,Solyc02g065000.1.1,Solyc02g080480.3.1,Solyc02g087660.4.1,Solyc02g093360.3.1,Solyc03g025220.3.1,Solyc03g043920.4.1,Solyc03g097050.3.1,Solyc03g111380.3.1,Solyc03g120530.3.1,Solyc04g018110.1.1,Solyc04g082110.4.1,Solyc05g008060.4.1,Solyc05g009180.1.1,Solyc05g013460.4.1,…		NA	NA	NA	NA	NA	NA	NA	NA	NA	NA	NA	NA	NA	NA	NA	NA	NA	NA	NA	NA	NA	NA	NA	NA	NA	NA	NA	NA	NA	NA	NA	NA	NA	NA	NA	NA	NA	NA
GO:0050896	response to stimulus	15258	NA	NA	NA	NA	2574	2306.55	2e-05	Solyc05g051510.4.1,Solyc02g094160.1.1,Solyc08g063030.2.1,Solyc09g083003.1.1,Solyc01g005010.4.1,Solyc01g005120.3.1,Solyc01g005560.3.1,Solyc01g005660.3.1,Solyc01g006100.4.1,Solyc01g006150.3.1,Solyc01g006220.3.1,Solyc01g006520.3.1,Solyc01g006720.4.1,Solyc01g006930.3.1,Solyc01g006950.3.1,Solyc01g007070.3.1,Solyc01g007160.4.1,Solyc01g007950.4.1,Solyc01g008490.4.1,Solyc01g008820.3.1,Solyc01g008910.2.1,…	Solyc11g012080.2.1,Solyc11g013110.2.1,Solyc11g013150.1.1,Solyc11g040040.2.1,Solyc11g045230.2.1,Solyc11g066490.1.1,Solyc11g069430.2.1,Solyc11g073060.3.1,Solyc12g006140.2.1,Solyc12g006860.2.1,Solyc12g007230.2.1,Solyc12g008320.2.1,Solyc12g009170.2.1,Solyc12g009680.2.1,Solyc12g010480.2.1,Solyc12g010900.1.1,Solyc12g011450.2.1,Solyc12g014350.3.1,Solyc12g014590.3.1,Solyc12g017850.2.1,Solyc12g040800.2.1,…	NA	NA	NA	NA	NA	NA	NA	NA	NA	NA	NA	NA	NA	NA	NA	NA	NA	NA	NA	NA	NA	NA	NA	NA	NA	NA	NA	NA	NA	NA	NA	NA	NA	NA	NA	NA	NA	NA
GO:0051262	protein tetramerization	219	NA	NA	NA	NA	66	33.11	0.00019	Solyc02g094160.1.1,Solyc01g074000.3.1,Solyc01g079110.4.1,Solyc01g080600.4.1,Solyc01g086800.4.1,Solyc01g086820.4.1,Solyc02g076920.3.1,Solyc02g077480.1.1,Solyc02g081300.3.1,Solyc02g091690.3.1,Solyc03g098290.4.1,Solyc04g012060.3.1,Solyc04g081145.1.1,Solyc09g075450.3.1,Solyc10g008910.1.1,Solyc10g079720.2.1,Solyc01g009620.3.1,Solyc04g011390.1.1,Solyc05g054610.1.1,Solyc06g005430.1.1,Solyc06g075850.1.1,…		NA	NA	NA	NA	NA	NA	NA	NA	NA	NA	NA	NA	NA	NA	NA	NA	NA	NA	NA	NA	NA	NA	NA	NA	NA	NA	NA	NA	NA	NA	NA	NA	NA	NA	NA	NA	NA	NA
GO:0051290	protein heterotetramerization	59	NA	NA	NA	NA	24	8.92	1.8e-06	Solyc02g094160.1.1,Solyc01g074000.3.1,Solyc01g079110.4.1,Solyc01g080600.4.1,Solyc01g086800.4.1,Solyc01g086820.4.1,Solyc02g077480.1.1,Solyc04g012060.3.1,Solyc04g081145.1.1,Solyc10g008910.1.1,Solyc01g009620.3.1,Solyc04g011390.1.1,Solyc05g054610.1.1,Solyc06g005430.1.1,Solyc06g075850.1.1,Solyc11g066160.1.1,Solyc11g072840.1.1,Solyc11g072860.2.1,Solyc02g083510.3.1,Solyc08g081190.3.1,Solyc09g007760.4.1,…		NA	NA	NA	NA	NA	NA	NA	NA	NA	NA	NA	NA	NA	NA	NA	NA	NA	NA	NA	NA	NA	NA	NA	NA	NA	NA	NA	NA	NA	NA	NA	NA	NA	NA	NA	NA	NA	NA
GO:0051603	proteolysis involved in cellular protein catabolic process	1051	NA	NA	NA	NA	134	158.88	0.0005	Solyc01g008820.3.1,Solyc01g010360.3.1,Solyc01g068250.2.1,Solyc01g088440.2.1,Solyc01g095490.3.1,Solyc01g099660.4.1,Solyc01g110110.3.1,Solyc02g067700.1.1,Solyc02g069090.3.1,Solyc02g069100.4.1,Solyc02g079190.3.1,Solyc02g080270.3.1,Solyc02g083570.3.1,Solyc02g086470.3.1,Solyc02g087400.1.1,Solyc02g092640.4.1,Solyc02g093110.3.1,Solyc03g007470.4.1,Solyc03g026220.3.1,Solyc03g031750.2.1,Solyc03g078630.3.1,…		NA	NA	NA	NA	NA	NA	NA	NA	NA	NA	NA	NA	NA	NA	NA	NA	NA	NA	NA	NA	NA	NA	NA	NA	NA	NA	NA	NA	NA	NA	NA	NA	NA	NA	NA	NA	NA	NA
GO:0055114	oxidation-reduction process	1973	NA	NA	NA	NA	359	298.26	3.1e-06	Solyc02g094160.1.1,Solyc01g005560.3.1,Solyc01g006930.3.1,Solyc01g008490.4.1,Solyc01g066620.4.1,Solyc01g067750.3.1,Solyc01g068080.4.1,Solyc01g087070.4.1,Solyc01g096190.3.1,Solyc01g096670.4.1,Solyc01g099860.3.1,Solyc02g014730.3.1,Solyc02g032330.3.1,Solyc02g064970.4.1,Solyc02g067080.4.1,Solyc02g068340.3.1,Solyc02g069600.3.1,Solyc02g081190.4.1,Solyc02g088690.4.1,Solyc02g091990.3.1,Solyc02g093640.3.1,…		NA	NA	NA	NA	NA	NA	NA	NA	37	24.62	0.00013	Solyc01g006540.4.1,Solyc01g088400.4.1,Solyc01g105070.3.1,Solyc02g036350.3.1,Solyc03g025380.3.1,Solyc03g033710.3.1,Solyc03g044900.3.1,Solyc03g095900.4.1,Solyc05g021390.4.1,Solyc06g050440.3.1,Solyc09g089580.4.1,Solyc05g052400.3.1,Solyc06g082240.2.1,Solyc01g098930.3.1,Solyc06g008760.1.1,Solyc08g078650.3.1,Solyc11g071620.3.1,Solyc02g083860.3.1,Solyc04g082170.3.1,Solyc07g055560.4.1,Solyc09g008913.1.1,…	NA	NA	NA	NA	NA	NA	NA	NA	NA	NA	NA	NA	NA	NA	NA	NA	NA	NA	NA	NA	NA	NA	NA	NA	NA	NA
GO:0070542	response to fatty acid	69	NA	NA	NA	NA	22	10.43	0.00041	Solyc02g081190.4.1,Solyc05g014150.4.1,Solyc07g049550.3.1,Solyc09g011920.3.1,Solyc09g031680.3.1,Solyc12g005940.2.1,Solyc12g015860.2.1,Solyc12g056450.2.1,Solyc01g095750.2.1,Solyc01g109180.4.1,Solyc08g008310.3.1,Solyc09g075770.3.1,Solyc01g080170.3.1,Solyc01g111320.3.1,Solyc04g081550.3.1,Solyc04g081560.3.1,Solyc05g005700.4.1,Solyc05g053020.3.1,Solyc06g011530.3.1,Solyc06g075470.3.1,Solyc08g008340.4.1,…		NA	NA	NA	NA	NA	NA	NA	NA	NA	NA	NA	NA	NA	NA	NA	NA	NA	NA	NA	NA	NA	NA	NA	NA	NA	NA	NA	NA	NA	NA	NA	NA	NA	NA	NA	NA	NA	NA
GO:0072002	Malpighian tubule development	12	NA	NA	NA	NA	7	1.81	0.0007	Solyc01g007070.3.1,Solyc01g109980.4.1,Solyc04g080790.3.1,Solyc06g074120.3.1,Solyc08g081400.4.1,Solyc09g011380.3.1,Solyc11g068950.3.1		NA	NA	NA	NA	NA	NA	NA	NA	NA	NA	NA	NA	3	0.16	0.00049	Solyc02g065490.4.1,Solyc04g079830.2.1,Solyc08g065420.3.1	NA	NA	NA	NA	NA	NA	NA	NA	NA	NA	NA	NA	NA	NA	NA	NA	NA	NA	NA	NA	NA	NA
GO:0080149	sucrose induced translational repression	16	NA	NA	NA	NA	10	2.42	2e-05	Solyc01g097330.3.1,Solyc01g109880.3.1,Solyc02g084860.1.1,Solyc02g089420.1.1,Solyc02g092090.3.1,Solyc03g043895.1.1,Solyc04g080740.1.1,Solyc06g009640.2.1,Solyc08g006110.4.1,Solyc10g054010.1.1		NA	NA	NA	NA	NA	NA	NA	NA	NA	NA	NA	NA	NA	NA	NA	NA	NA	NA	NA	NA	NA	NA	NA	NA	NA	NA	NA	NA	NA	NA	NA	NA	NA	NA	NA	NA	NA	NA
GO:0080167	response to karrikin	576	NA	NA	NA	NA	138	87.07	1.2e-08	Solyc01g088440.2.1,Solyc01g091540.3.1,Solyc01g094700.4.1,Solyc01g097460.3.1,Solyc01g105610.1.1,Solyc01g109200.4.1,Solyc01g109310.3.1,Solyc01g110370.4.1,Solyc02g080480.3.1,Solyc02g084420.3.1,Solyc02g087040.1.1,Solyc02g093360.3.1,Solyc03g006880.3.1,Solyc03g025220.3.1,Solyc03g031740.3.1,Solyc03g033330.3.1,Solyc03g112870.3.1,Solyc03g113420.4.1,Solyc03g113430.3.1,Solyc03g120570.3.1,Solyc04g014220.1.1,…		NA	NA	NA	NA	NA	NA	NA	NA	NA	NA	NA	NA	NA	NA	NA	NA	NA	NA	NA	NA	NA	NA	NA	NA	NA	NA	NA	NA	NA	NA	NA	NA	NA	NA	NA	NA	NA	NA
GO:0090158	endoplasmic reticulum membrane organization	30	NA	NA	NA	NA	15	4.54	1e-05	Solyc01g080490.2.1,Solyc01g103580.3.1,Solyc02g064640.4.1,Solyc02g077640.1.1,Solyc10g047670.2.1,Solyc10g074630.3.1,Solyc11g010930.2.1,Solyc02g092330.3.1,Solyc03g043960.3.1,Solyc01g090910.3.1,Solyc08g007200.4.1,Solyc10g018350.2.1,Solyc08g078690.3.1,Solyc02g079230.3.1,Solyc07g054740.3.1		NA	NA	NA	NA	NA	NA	NA	NA	NA	NA	NA	NA	NA	NA	NA	NA	NA	NA	NA	NA	NA	NA	NA	NA	NA	NA	NA	NA	NA	NA	NA	NA	NA	NA	NA	NA	NA	NA
GO:0090230	regulation of centromere complex assembly	20	NA	NA	NA	NA	11	3.02	0.00064	Solyc01g074000.3.1,Solyc01g079110.4.1,Solyc01g080600.4.1,Solyc01g086800.4.1,Solyc01g086820.4.1,Solyc02g077480.1.1,Solyc04g081145.1.1,Solyc06g084090.4.1,Solyc10g008910.1.1,Solyc11g067110.2.1,Solyc12g006830.2.1		NA	NA	NA	NA	NA	NA	NA	NA	NA	NA	NA	NA	NA	NA	NA	NA	NA	NA	NA	NA	NA	NA	NA	NA	NA	NA	NA	NA	NA	NA	NA	NA	NA	NA	NA	NA	NA	NA
GO:0098755	maintenance of seed dormancy by absisic acid	11	NA	NA	NA	NA	7	1.66	0.00034	Solyc01g009760.3.1,Solyc03g098660.3.1,Solyc04g008940.4.1,Solyc04g008950.4.1,Solyc04g008960.3.1,Solyc11g011580.2.1,Solyc11g011590.2.1		NA	NA	NA	NA	NA	NA	NA	NA	NA	NA	NA	NA	NA	NA	NA	NA	NA	NA	NA	NA	NA	NA	NA	NA	NA	NA	NA	NA	NA	NA	NA	NA	NA	NA	NA	NA	NA	NA
GO:1902340	negative regulation of chromosome condensation	15	NA	NA	NA	NA	8	2.27	0.00064	Solyc01g074000.3.1,Solyc01g079110.4.1,Solyc01g080600.4.1,Solyc01g086800.4.1,Solyc01g086820.4.1,Solyc02g077480.1.1,Solyc04g081145.1.1,Solyc10g008910.1.1		NA	NA	NA	NA	NA	NA	NA	NA	NA	NA	NA	NA	NA	NA	NA	NA	NA	NA	NA	NA	NA	NA	NA	NA	NA	NA	NA	NA	NA	NA	NA	NA	NA	NA	NA	NA	NA	NA
GO:1902975	mitotic DNA replication initiation	10	NA	NA	NA	NA	7	1.51	0.00014	Solyc01g079500.4.1,Solyc01g110130.3.1,Solyc02g082180.3.1,Solyc11g040120.3.1,Solyc11g067110.2.1,Solyc02g070780.4.1,Solyc02g093300.3.1		NA	NA	NA	NA	NA	NA	NA	NA	NA	NA	NA	NA	NA	NA	NA	NA	NA	NA	NA	NA	NA	NA	NA	NA	NA	NA	NA	NA	NA	NA	NA	NA	NA	NA	NA	NA	NA	NA
GO:2000693	positive regulation of seed maturation	16	NA	NA	NA	NA	10	2.42	2e-05	Solyc01g097330.3.1,Solyc01g109880.3.1,Solyc02g084860.1.1,Solyc02g089420.1.1,Solyc02g092090.3.1,Solyc03g043895.1.1,Solyc04g080740.1.1,Solyc06g009640.2.1,Solyc08g006110.4.1,Solyc10g054010.1.1		NA	NA	NA	NA	NA	NA	NA	NA	NA	NA	NA	NA	NA	NA	NA	NA	NA	NA	NA	NA	NA	NA	NA	NA	NA	NA	NA	NA	NA	NA	NA	NA	NA	NA	NA	NA	NA	NA
GO:2001236	regulation of extrinsic apoptotic signaling pathway	55	NA	NA	NA	NA	17	8.31	0.00066	Solyc01g099860.3.1,Solyc06g071210.3.1,Solyc07g053960.3.1,Solyc07g062940.4.1,Solyc10g007000.3.1,Solyc10g074930.1.1,Solyc10g081230.3.1,Solyc12g013820.3.1,Solyc01g095750.2.1,Solyc01g109180.4.1,Solyc08g008310.3.1,Solyc09g075770.3.1,Solyc01g007740.4.1,Solyc02g086670.4.1,Solyc01g103430.4.1,Solyc01g079240.3.1,Solyc01g008130.4.1		NA	NA	NA	NA	NA	NA	NA	NA	NA	NA	NA	NA	NA	NA	NA	NA	NA	NA	NA	NA	NA	NA	NA	NA	NA	NA	NA	NA	NA	NA	NA	NA	NA	NA	NA	NA	NA	NA
GO:0009825	multidimensional cell growth	267	NA	NA	NA	NA	NA	NA	NA	NA		7	0.38	8.6e-08	Solyc02g072240.3.1,Solyc03g121470.4.1,Solyc07g005840.2.1,Solyc09g072820.4.1,Solyc11g065840.3.1,Solyc02g089130.4.1,Solyc03g114900.3.1	NA	NA	NA	NA	NA	NA	NA	NA	NA	NA	NA	NA	NA	NA	NA	NA	NA	NA	NA	NA	NA	NA	NA	NA	NA	NA	NA	NA	NA	NA	NA	NA	NA	NA
GO:0009833	plant-type primary cell wall biogenesis	40	NA	NA	NA	NA	NA	NA	NA	NA		3	0.06	2.5e-05	Solyc02g072240.3.1,Solyc07g005840.2.1,Solyc09g072820.4.1	NA	NA	NA	NA	NA	NA	NA	NA	NA	NA	NA	NA	NA	NA	NA	NA	NA	NA	NA	NA	NA	NA	NA	NA	NA	NA	NA	NA	NA	NA	NA	NA	NA	NA
GO:0010192	mucilage biosynthetic process	170	NA	NA	NA	NA	NA	NA	NA	NA		5	0.24	4e-05	Solyc02g065530.4.1,Solyc02g072240.3.1,Solyc07g005840.2.1,Solyc09g072820.4.1,Solyc10g006500.4.1	NA	NA	NA	NA	NA	NA	NA	NA	NA	NA	NA	NA	NA	NA	NA	NA	NA	NA	NA	NA	NA	NA	NA	NA	NA	NA	NA	NA	NA	NA	NA	NA	NA	NA
GO:0010214	seed coat development	271	NA	NA	NA	NA	NA	NA	NA	NA		5	0.39	5.8e-05	Solyc02g065530.4.1,Solyc02g072240.3.1,Solyc07g005840.2.1,Solyc09g072820.4.1,Solyc11g065840.3.1	NA	NA	NA	NA	NA	NA	NA	NA	NA	NA	NA	NA	NA	NA	NA	NA	NA	NA	NA	NA	NA	NA	NA	NA	NA	NA	NA	NA	NA	NA	NA	NA	NA	NA
GO:0010215	cellulose microfibril organization	28	NA	NA	NA	NA	NA	NA	NA	NA		2	0.04	0.00073	Solyc02g089130.4.1,Solyc03g114900.3.1	NA	NA	NA	NA	NA	NA	NA	NA	NA	NA	NA	NA	NA	NA	NA	NA	NA	NA	NA	NA	NA	NA	NA	NA	NA	NA	NA	NA	NA	NA	NA	NA	NA	NA
GO:0010400	rhamnogalacturonan I side chain metabolic process	22	NA	NA	NA	NA	NA	NA	NA	NA		3	0.03	4e-06	Solyc02g072240.3.1,Solyc07g005840.2.1,Solyc09g072820.4.1	NA	NA	NA	NA	NA	NA	NA	NA	NA	NA	NA	NA	NA	NA	NA	NA	NA	NA	NA	NA	NA	NA	NA	NA	NA	NA	NA	NA	NA	NA	NA	NA	NA	NA
GO:0030244	cellulose biosynthetic process	160	NA	NA	NA	NA	NA	NA	NA	NA		7	0.23	8.4e-07	Solyc02g072240.3.1,Solyc07g005840.2.1,Solyc09g072820.4.1,Solyc02g089130.4.1,Solyc03g114900.3.1,Solyc06g050920.4.1,Solyc09g005630.3.1	NA	NA	NA	NA	NA	NA	NA	NA	NA	NA	NA	NA	NA	NA	NA	NA	NA	NA	NA	NA	NA	NA	NA	NA	NA	NA	NA	NA	NA	NA	NA	NA	NA	NA
GO:0043622	cortical microtubule organization	149	NA	NA	NA	NA	NA	NA	NA	NA		4	0.21	5.9e-05	Solyc02g072240.3.1,Solyc04g064590.3.1,Solyc07g005840.2.1,Solyc09g072820.4.1	NA	NA	NA	NA	NA	NA	NA	NA	NA	NA	NA	NA	NA	NA	NA	NA	NA	NA	NA	NA	NA	NA	NA	NA	NA	NA	NA	NA	NA	NA	NA	NA	NA	NA
GO:0045489	pectin biosynthetic process	180	NA	NA	NA	NA	NA	NA	NA	NA		4	0.26	0.00038	Solyc02g065530.4.1,Solyc10g006500.4.1,Solyc06g050920.4.1,Solyc09g005630.3.1	NA	NA	NA	NA	NA	NA	NA	NA	NA	NA	NA	NA	NA	NA	NA	NA	NA	NA	NA	NA	NA	NA	NA	NA	NA	NA	NA	NA	NA	NA	NA	NA	NA	NA
GO:0045492	xylan biosynthetic process	107	NA	NA	NA	NA	NA	NA	NA	NA		5	0.15	8e-05	Solyc02g065530.4.1,Solyc10g006500.4.1,Solyc02g064945.1.1,Solyc06g050920.4.1,Solyc09g005630.3.1	NA	NA	NA	NA	NA	NA	NA	NA	NA	NA	NA	NA	NA	NA	NA	NA	NA	NA	NA	NA	NA	NA	NA	NA	NA	NA	NA	NA	NA	NA	NA	NA	NA	NA
GO:0046274	lignin catabolic process	26	NA	NA	NA	NA	NA	NA	NA	NA		2	0.04	0.00063	Solyc06g050530.3.1,Solyc10g076830.2.1	NA	NA	NA	NA	NA	NA	NA	NA	NA	NA	NA	NA	NA	NA	NA	NA	NA	NA	NA	NA	NA	NA	NA	NA	NA	NA	NA	NA	NA	NA	NA	NA	NA	NA
GO:0052324	plant-type cell wall cellulose biosynthetic process	29	NA	NA	NA	NA	NA	NA	NA	NA		2	0.04	0.00078	Solyc02g089130.4.1,Solyc03g114900.3.1	NA	NA	NA	NA	NA	NA	NA	NA	NA	NA	NA	NA	NA	NA	NA	NA	NA	NA	NA	NA	NA	NA	NA	NA	NA	NA	NA	NA	NA	NA	NA	NA	NA	NA
GO:0052386	cell wall thickening	188	NA	NA	NA	NA	NA	NA	NA	NA		4	0.27	0.00015	Solyc02g065530.4.1,Solyc02g072240.3.1,Solyc07g005840.2.1,Solyc09g072820.4.1	NA	NA	NA	NA	NA	NA	NA	NA	NA	NA	NA	NA	NA	NA	NA	NA	NA	NA	NA	NA	NA	NA	NA	NA	NA	NA	NA	NA	NA	NA	NA	NA	NA	NA
GO:1990937	xylan acetylation	26	NA	NA	NA	NA	NA	NA	NA	NA		2	0.04	0.00063	Solyc06g050920.4.1,Solyc09g005630.3.1	NA	NA	NA	NA	NA	NA	NA	NA	NA	NA	NA	NA	NA	NA	NA	NA	NA	NA	NA	NA	NA	NA	NA	NA	NA	NA	NA	NA	NA	NA	NA	NA	NA	NA
GO:2000652	regulation of secondary cell wall biogenesis	183	NA	NA	NA	NA	NA	NA	NA	NA		5	0.26	2.5e-05	Solyc03g098270.1.1,Solyc06g005310.3.1,Solyc07g053590.4.1,Solyc11g065840.3.1,Solyc02g072030.1.1	NA	NA	NA	NA	NA	NA	NA	NA	NA	NA	NA	NA	NA	NA	NA	NA	NA	NA	NA	NA	NA	NA	NA	NA	NA	NA	NA	NA	NA	NA	NA	NA	NA	NA
GO:0002213	defense response to insect	250	NA	NA	NA	NA	NA	NA	NA	NA		NA	NA	NA	NA	6	0.84	5.4e-05	Solyc02g079280.3.1,Solyc03g111290.2.1,Solyc03g111300.1.1,Solyc07g053230.3.1,Solyc06g054630.3.1,Solyc08g079850.3.1	NA	NA	NA	NA	NA	NA	NA	NA	NA	NA	NA	NA	NA	NA	NA	NA	NA	NA	NA	NA	NA	NA	NA	NA	NA	NA	NA	NA	NA	NA
GO:0002679	respiratory burst involved in defense response	32	NA	NA	NA	NA	NA	NA	NA	NA		NA	NA	NA	NA	3	0.11	0.00017	Solyc06g074140.1.1,Solyc01g007000.4.1,Solyc11g006030.1.1	NA	NA	NA	NA	NA	NA	NA	NA	NA	NA	NA	NA	NA	NA	NA	NA	NA	NA	NA	NA	NA	NA	NA	NA	NA	NA	NA	NA	NA	NA
GO:0009809	lignin biosynthetic process	303	NA	NA	NA	NA	NA	NA	NA	NA		NA	NA	NA	NA	6	1.02	0.00062	Solyc04g076770.3.1,Solyc07g053230.3.1,Solyc11g018774.1.1,Solyc09g014240.4.1,Solyc04g054258.1.1,Solyc03g031730.3.1	NA	NA	NA	NA	NA	NA	NA	NA	NA	NA	NA	NA	NA	NA	NA	NA	NA	NA	NA	NA	NA	NA	NA	NA	NA	NA	NA	NA	NA	NA
GO:0010200	response to chitin	857	NA	NA	NA	NA	NA	NA	NA	NA		NA	NA	NA	NA	12	2.88	2.8e-05	Solyc02g079280.3.1,Solyc03g119370.2.1,Solyc06g074140.1.1,Solyc07g053230.3.1,Solyc08g008660.4.1,Solyc10g005010.4.1,Solyc06g054630.3.1,Solyc03g007380.2.1,Solyc01g007000.4.1,Solyc08g036620.4.1,Solyc11g006030.1.1,Solyc01g005160.4.1	NA	NA	NA	NA	25	11.56	0.00017	Solyc01g095100.4.1,Solyc01g096460.2.1,Solyc01g100100.4.1,Solyc02g065290.1.1,Solyc02g085140.4.1,Solyc03g095973.1.1,Solyc03g095977.1.1,Solyc03g097920.1.1,Solyc03g117230.1.1,Solyc04g051540.3.1,Solyc05g009230.3.1,Solyc05g009880.3.1,Solyc05g055480.3.1,Solyc06g051840.1.1,Solyc06g069710.3.1,Solyc07g040690.3.1,Solyc10g050210.3.1,Solyc12g017400.3.1,Solyc09g074230.4.1,Solyc06g063070.3.1,Solyc01g006590.3.1,…	NA	NA	NA	NA	NA	NA	NA	NA	NA	NA	NA	NA	NA	NA	NA	NA	NA	NA	NA	NA	NA	NA
GO:0010417	glucuronoxylan biosynthetic process	45	NA	NA	NA	NA	NA	NA	NA	NA		NA	NA	NA	NA	3	0.15	0.00047	Solyc01g020130.3.1,Solyc04g078990.4.1,Solyc09g007420.4.1	NA	NA	NA	NA	NA	NA	NA	NA	NA	NA	NA	NA	NA	NA	NA	NA	NA	NA	NA	NA	NA	NA	NA	NA	NA	NA	NA	NA	NA	NA
GO:0051716	cellular response to stimulus	8906	NA	NA	NA	NA	NA	NA	NA	NA		NA	NA	NA	NA	36	29.93	0.00077	Solyc01g067130.4.1,Solyc02g079280.3.1,Solyc03g119370.2.1,Solyc04g076770.3.1,Solyc05g008940.3.1,Solyc05g014590.3.1,Solyc06g007240.4.1,Solyc06g051940.4.1,Solyc07g053230.3.1,Solyc08g007830.1.1,Solyc08g008660.4.1,Solyc10g005010.4.1,Solyc11g018774.1.1,Solyc12g005450.1.1,Solyc06g075720.3.1,Solyc02g063370.2.1,Solyc06g054630.3.1,Solyc03g007380.2.1,Solyc08g078850.3.1,Solyc01g007000.4.1,Solyc01g097060.3.1,…	NA	NA	NA	NA	NA	NA	NA	NA	NA	NA	NA	NA	NA	NA	NA	NA	NA	NA	NA	NA	NA	NA	NA	NA	NA	NA	NA	NA	NA	NA
GO:0000196	cell wall integrity MAPK cascade	14	NA	NA	NA	NA	NA	NA	NA	NA		NA	NA	NA	NA	NA	NA	NA	NA	4	0.17	2.2e-05	Solyc07g051860.1.1,Solyc07g051880.1.1,Solyc07g051890.1.1,Solyc07g051930.3.1	NA	NA	NA	NA	NA	NA	NA	NA	NA	NA	NA	NA	NA	NA	NA	NA	NA	NA	NA	NA	NA	NA	NA	NA	NA	NA
GO:0009800	cinnamic acid biosynthetic process	74	NA	NA	NA	NA	NA	NA	NA	NA		NA	NA	NA	NA	NA	NA	NA	NA	6	0.92	0.00033	Solyc02g067760.4.1,Solyc05g053330.3.1,Solyc07g052490.4.1,Solyc12g099130.2.1,Solyc05g056170.3.1,Solyc10g011920.3.1	NA	NA	NA	NA	NA	NA	NA	NA	NA	NA	NA	NA	NA	NA	NA	NA	NA	NA	NA	NA	NA	NA	NA	NA	NA	NA
GO:0009830	cell wall modification involved in abscission	21	NA	NA	NA	NA	NA	NA	NA	NA		NA	NA	NA	NA	NA	NA	NA	NA	5	0.26	5.1e-06	Solyc04g015530.3.1,Solyc10g080210.2.1,Solyc12g019180.2.1,Solyc12g019230.2.1,Solyc12g096740.1.1	NA	NA	NA	NA	NA	NA	NA	NA	NA	NA	NA	NA	NA	NA	NA	NA	NA	NA	NA	NA	NA	NA	NA	NA	NA	NA
GO:0009901	anther dehiscence	150	NA	NA	NA	NA	NA	NA	NA	NA		NA	NA	NA	NA	NA	NA	NA	NA	8	1.87	0.00061	Solyc01g006540.4.1,Solyc01g006620.3.1,Solyc03g097580.4.1,Solyc04g015530.3.1,Solyc10g080210.2.1,Solyc12g019180.2.1,Solyc12g019230.2.1,Solyc12g096740.1.1	NA	NA	NA	NA	NA	NA	NA	NA	NA	NA	NA	NA	NA	NA	NA	NA	NA	NA	NA	NA	NA	NA	NA	NA	NA	NA
GO:0010047	fruit dehiscence	132	NA	NA	NA	NA	NA	NA	NA	NA		NA	NA	NA	NA	NA	NA	NA	NA	9	1.65	4.3e-05	Solyc04g015530.3.1,Solyc06g034340.3.1,Solyc06g065410.3.1,Solyc08g081620.4.1,Solyc10g080210.2.1,Solyc12g013770.3.1,Solyc12g019180.2.1,Solyc12g019230.2.1,Solyc12g096740.1.1	NA	NA	NA	NA	NA	NA	NA	NA	NA	NA	NA	NA	NA	NA	NA	NA	NA	NA	NA	NA	NA	NA	NA	NA	NA	NA
GO:0010373	negative regulation of gibberellin biosynthetic process	28	NA	NA	NA	NA	NA	NA	NA	NA		NA	NA	NA	NA	NA	NA	NA	NA	4	0.35	0.00038	Solyc02g067760.4.1,Solyc05g053330.3.1,Solyc09g090790.3.1,Solyc12g099130.2.1	NA	NA	NA	NA	NA	NA	NA	NA	NA	NA	NA	NA	NA	NA	NA	NA	NA	NA	NA	NA	NA	NA	NA	NA	NA	NA
GO:0010981	regulation of cell wall macromolecule metabolic process	30	NA	NA	NA	NA	NA	NA	NA	NA		NA	NA	NA	NA	NA	NA	NA	NA	4	0.37	0.0005	Solyc06g034340.3.1,Solyc06g065410.3.1,Solyc06g083850.4.1,Solyc12g036480.2.1	NA	NA	NA	NA	NA	NA	NA	NA	NA	NA	NA	NA	NA	NA	NA	NA	NA	NA	NA	NA	NA	NA	NA	NA	NA	NA
GO:0035865	cellular response to potassium ion	38	NA	NA	NA	NA	NA	NA	NA	NA		NA	NA	NA	NA	NA	NA	NA	NA	5	0.47	0.0001	Solyc02g067760.4.1,Solyc03g119800.3.1,Solyc05g053330.3.1,Solyc09g090790.3.1,Solyc12g099130.2.1	NA	NA	NA	NA	NA	NA	NA	NA	NA	NA	NA	NA	NA	NA	NA	NA	NA	NA	NA	NA	NA	NA	NA	NA	NA	NA
GO:0043068	positive regulation of programmed cell death	403	NA	NA	NA	NA	NA	NA	NA	NA		NA	NA	NA	NA	NA	NA	NA	NA	9	5.03	0.00089	Solyc01g081100.3.1,Solyc03g006630.3.1,Solyc06g034340.3.1,Solyc06g065410.3.1,Solyc06g083850.4.1,Solyc07g051880.1.1,Solyc08g006020.4.1,Solyc12g036480.2.1,Solyc07g053030.4.1	NA	NA	NA	NA	NA	NA	NA	NA	NA	NA	NA	NA	NA	NA	NA	NA	NA	NA	NA	NA	NA	NA	NA	NA	NA	NA
GO:0045490	pectin catabolic process	114	NA	NA	NA	NA	NA	NA	NA	NA		NA	NA	NA	NA	NA	NA	NA	NA	11	1.42	2e-07	Solyc04g015530.3.1,Solyc07g043240.4.1,Solyc07g064170.3.1,Solyc10g080210.2.1,Solyc12g019180.2.1,Solyc12g019230.2.1,Solyc12g096740.1.1,Solyc12g098340.2.1,Solyc02g031960.3.1,Solyc03g058910.3.1,Solyc03g111690.4.1	NA	NA	NA	NA	NA	NA	NA	NA	NA	NA	NA	NA	NA	NA	NA	NA	NA	NA	NA	NA	NA	NA	NA	NA	NA	NA
GO:0045491	xylan metabolic process	150	NA	NA	NA	NA	NA	NA	NA	NA		NA	NA	NA	NA	NA	NA	NA	NA	9	1.87	0.00018	Solyc06g034340.3.1,Solyc06g065410.3.1,Solyc06g083850.4.1,Solyc08g006020.4.1,Solyc12g036480.2.1,Solyc02g062590.3.1,Solyc08g078650.3.1,Solyc09g015350.4.1,Solyc10g008030.4.1	NA	NA	NA	NA	NA	NA	NA	NA	NA	NA	NA	NA	NA	NA	NA	NA	NA	NA	NA	NA	NA	NA	NA	NA	NA	NA
GO:0048759	xylem vessel member cell differentiation	48	NA	NA	NA	NA	NA	NA	NA	NA		NA	NA	NA	NA	NA	NA	NA	NA	5	0.6	0.00032	Solyc06g034340.3.1,Solyc06g065410.3.1,Solyc06g083850.4.1,Solyc08g006020.4.1,Solyc12g036480.2.1	NA	NA	NA	NA	NA	NA	NA	NA	NA	NA	NA	NA	NA	NA	NA	NA	NA	NA	NA	NA	NA	NA	NA	NA	NA	NA
GO:0048829	root cap development	66	NA	NA	NA	NA	NA	NA	NA	NA		NA	NA	NA	NA	NA	NA	NA	NA	6	0.82	0.00017	Solyc05g051610.3.1,Solyc06g034340.3.1,Solyc06g065410.3.1,Solyc06g083850.4.1,Solyc08g006020.4.1,Solyc12g036480.2.1	6	0.89	0.00026	Solyc05g007550.3.1,Solyc05g055480.3.1,Solyc06g069710.3.1,Solyc11g044940.1.1,Solyc11g068620.2.1,Solyc12g017400.3.1	NA	NA	NA	NA	NA	NA	NA	NA	NA	NA	NA	NA	NA	NA	NA	NA	NA	NA	NA	NA	NA	NA
GO:0060237	regulation of fungal-type cell wall organization	15	NA	NA	NA	NA	NA	NA	NA	NA		NA	NA	NA	NA	NA	NA	NA	NA	4	0.19	2.9e-05	Solyc07g051860.1.1,Solyc07g051880.1.1,Solyc07g051890.1.1,Solyc07g051930.3.1	NA	NA	NA	NA	NA	NA	NA	NA	NA	NA	NA	NA	NA	NA	NA	NA	NA	NA	NA	NA	NA	NA	NA	NA	NA	NA
GO:0071456	cellular response to hypoxia	309	NA	NA	NA	NA	NA	NA	NA	NA		NA	NA	NA	NA	NA	NA	NA	NA	12	3.86	0.00087	Solyc03g025380.3.1,Solyc04g010210.1.1,Solyc06g050440.3.1,Solyc10g076240.3.1,Solyc12g088850.1.1,Solyc07g053030.4.1,Solyc02g090660.3.1,Solyc04g082170.3.1,Solyc05g054890.4.1,Solyc09g005970.1.1,Solyc03g006700.3.1,Solyc04g016000.3.1	NA	NA	NA	NA	NA	NA	NA	NA	NA	NA	NA	NA	NA	NA	NA	NA	NA	NA	NA	NA	NA	NA	NA	NA	NA	NA
GO:0080086	stamen filament development	70	NA	NA	NA	NA	NA	NA	NA	NA		NA	NA	NA	NA	NA	NA	NA	NA	6	0.87	0.00024	Solyc01g006540.4.1,Solyc02g067760.4.1,Solyc05g005680.3.1,Solyc05g053330.3.1,Solyc09g090790.3.1,Solyc12g099130.2.1	NA	NA	NA	NA	NA	NA	NA	NA	NA	NA	NA	NA	NA	NA	NA	NA	NA	NA	NA	NA	NA	NA	NA	NA	NA	NA
GO:0080187	floral organ senescence	58	NA	NA	NA	NA	NA	NA	NA	NA		NA	NA	NA	NA	NA	NA	NA	NA	6	0.72	8.4e-05	Solyc02g076910.3.1,Solyc02g078910.3.1,Solyc06g034340.3.1,Solyc06g083850.4.1,Solyc08g006020.4.1,Solyc12g036480.2.1	NA	NA	NA	NA	NA	NA	NA	NA	NA	NA	NA	NA	NA	NA	NA	NA	NA	NA	NA	NA	NA	NA	NA	NA	NA	NA
GO:0090058	metaxylem development	26	NA	NA	NA	NA	NA	NA	NA	NA		NA	NA	NA	NA	NA	NA	NA	NA	4	0.32	0.00029	Solyc06g034340.3.1,Solyc06g065410.3.1,Solyc06g083850.4.1,Solyc12g036480.2.1	NA	NA	NA	NA	NA	NA	NA	NA	NA	NA	NA	NA	NA	NA	NA	NA	NA	NA	NA	NA	NA	NA	NA	NA	NA	NA
GO:0090059	protoxylem development	36	NA	NA	NA	NA	NA	NA	NA	NA		NA	NA	NA	NA	NA	NA	NA	NA	5	0.45	8e-05	Solyc06g034340.3.1,Solyc06g065410.3.1,Solyc06g083850.4.1,Solyc08g006020.4.1,Solyc12g036480.2.1	NA	NA	NA	NA	NA	NA	NA	NA	NA	NA	NA	NA	NA	NA	NA	NA	NA	NA	NA	NA	NA	NA	NA	NA	NA	NA
GO:0090400	stress-induced premature senescence	24	NA	NA	NA	NA	NA	NA	NA	NA		NA	NA	NA	NA	NA	NA	NA	NA	4	0.3	0.00021	Solyc06g034340.3.1,Solyc06g083850.4.1,Solyc08g006020.4.1,Solyc12g036480.2.1	NA	NA	NA	NA	NA	NA	NA	NA	NA	NA	NA	NA	NA	NA	NA	NA	NA	NA	NA	NA	NA	NA	NA	NA	NA	NA
GO:1900057	positive regulation of leaf senescence	169	NA	NA	NA	NA	NA	NA	NA	NA		NA	NA	NA	NA	NA	NA	NA	NA	10	2.11	5.5e-05	Solyc06g034340.3.1,Solyc06g083850.4.1,Solyc07g051860.1.1,Solyc07g051880.1.1,Solyc07g051890.1.1,Solyc07g051930.3.1,Solyc08g006020.4.1,Solyc12g036480.2.1,Solyc03g082520.1.1,Solyc06g053290.1.1	NA	NA	NA	NA	NA	NA	NA	NA	NA	NA	NA	NA	NA	NA	NA	NA	NA	NA	NA	NA	NA	NA	NA	NA	NA	NA
GO:1901002	positive regulation of response to salt stress	197	NA	NA	NA	NA	NA	NA	NA	NA		NA	NA	NA	NA	NA	NA	NA	NA	9	2.46	0.00086	Solyc02g067760.4.1,Solyc04g010210.1.1,Solyc05g007770.3.1,Solyc05g053330.3.1,Solyc09g090790.3.1,Solyc12g099130.2.1,Solyc05g054890.4.1,Solyc06g068940.4.1,Solyc09g005970.1.1	NA	NA	NA	NA	NA	NA	NA	NA	NA	NA	NA	NA	NA	NA	NA	NA	NA	NA	NA	NA	NA	NA	NA	NA	NA	NA
GO:1901348	positive regulation of secondary cell wall biogenesis	57	NA	NA	NA	NA	NA	NA	NA	NA		NA	NA	NA	NA	NA	NA	NA	NA	5	0.71	0.00072	Solyc06g034340.3.1,Solyc06g065410.3.1,Solyc06g083850.4.1,Solyc08g006020.4.1,Solyc12g036480.2.1	NA	NA	NA	NA	NA	NA	NA	NA	NA	NA	NA	NA	NA	NA	NA	NA	NA	NA	NA	NA	NA	NA	NA	NA	NA	NA
GO:1901430	positive regulation of syringal lignin biosynthetic process	40	NA	NA	NA	NA	NA	NA	NA	NA		NA	NA	NA	NA	NA	NA	NA	NA	5	0.5	0.00013	Solyc03g025380.3.1,Solyc03g033710.3.1,Solyc06g050440.3.1,Solyc10g076240.3.1,Solyc03g006700.3.1	NA	NA	NA	NA	NA	NA	NA	NA	NA	NA	NA	NA	NA	NA	NA	NA	NA	NA	NA	NA	NA	NA	NA	NA	NA	NA
GO:1902074	response to salt	156	NA	NA	NA	NA	NA	NA	NA	NA		NA	NA	NA	NA	NA	NA	NA	NA	12	1.95	1.1e-06	Solyc02g067760.4.1,Solyc04g010210.1.1,Solyc05g053330.3.1,Solyc06g034340.3.1,Solyc06g083850.4.1,Solyc08g006020.4.1,Solyc09g090790.3.1,Solyc12g036480.2.1,Solyc12g099130.2.1,Solyc02g062390.3.1,Solyc05g054890.4.1,Solyc09g005970.1.1	NA	NA	NA	NA	NA	NA	NA	NA	NA	NA	NA	NA	NA	NA	NA	NA	NA	NA	NA	NA	NA	NA	NA	NA	NA	NA
GO:1902457	negative regulation of stomatal opening	20	NA	NA	NA	NA	NA	NA	NA	NA		NA	NA	NA	NA	NA	NA	NA	NA	4	0.25	9.8e-05	Solyc07g051860.1.1,Solyc07g051880.1.1,Solyc07g051890.1.1,Solyc07g051930.3.1	NA	NA	NA	NA	NA	NA	NA	NA	NA	NA	NA	NA	NA	NA	NA	NA	NA	NA	NA	NA	NA	NA	NA	NA	NA	NA
GO:1902542	regulation of protein localization to mitotic spindle pole body	11	NA	NA	NA	NA	NA	NA	NA	NA		NA	NA	NA	NA	NA	NA	NA	NA	3	0.14	0.00029	Solyc07g051860.1.1,Solyc07g051880.1.1,Solyc07g051890.1.1	NA	NA	NA	NA	NA	NA	NA	NA	NA	NA	NA	NA	NA	NA	NA	NA	NA	NA	NA	NA	NA	NA	NA	NA	NA	NA
GO:1903648	positive regulation of chlorophyll catabolic process	15	NA	NA	NA	NA	NA	NA	NA	NA		NA	NA	NA	NA	NA	NA	NA	NA	3	0.19	0.00078	Solyc06g083850.4.1,Solyc08g006020.4.1,Solyc12g036480.2.1	NA	NA	NA	NA	NA	NA	NA	NA	NA	NA	NA	NA	NA	NA	NA	NA	NA	NA	NA	NA	NA	NA	NA	NA	NA	NA
GO:1904250	positive regulation of age-related resistance	24	NA	NA	NA	NA	NA	NA	NA	NA		NA	NA	NA	NA	NA	NA	NA	NA	4	0.3	0.00021	Solyc06g034340.3.1,Solyc06g083850.4.1,Solyc08g006020.4.1,Solyc12g036480.2.1	NA	NA	NA	NA	NA	NA	NA	NA	NA	NA	NA	NA	NA	NA	NA	NA	NA	NA	NA	NA	NA	NA	NA	NA	NA	NA
GO:2000038	regulation of stomatal complex development	134	NA	NA	NA	NA	NA	NA	NA	NA		NA	NA	NA	NA	NA	NA	NA	NA	6	1.67	0.00078	Solyc07g051860.1.1,Solyc07g051880.1.1,Solyc07g051890.1.1,Solyc07g051930.3.1,Solyc01g087790.2.1,Solyc08g079880.2.1	NA	NA	NA	NA	NA	NA	NA	NA	NA	NA	NA	NA	NA	NA	NA	NA	NA	NA	NA	NA	NA	NA	NA	NA	NA	NA
GO:0006110	regulation of glycolytic process	37	NA	NA	NA	NA	NA	NA	NA	NA		NA	NA	NA	NA	NA	NA	NA	NA	NA	NA	NA	NA	5	0.5	0.00013	Solyc07g018290.4.1,Solyc11g008560.2.1,Solyc11g010710.2.1,Solyc11g061750.2.1,Solyc03g123430.4.1	NA	NA	NA	NA	NA	NA	NA	NA	NA	NA	NA	NA	NA	NA	NA	NA	NA	NA	NA	NA	NA	NA
GO:0008285	negative regulation of cell proliferation	347	NA	NA	NA	NA	NA	NA	NA	NA		NA	NA	NA	NA	NA	NA	NA	NA	NA	NA	NA	NA	16	4.68	0.00018	Solyc01g087060.4.1,Solyc02g037530.3.1,Solyc02g065490.4.1,Solyc02g069490.4.1,Solyc02g089930.4.1,Solyc03g082430.1.1,Solyc03g115010.3.1,Solyc04g079830.2.1,Solyc05g013750.3.1,Solyc07g053410.4.1,Solyc08g065420.3.1,Solyc10g083510.2.1,Solyc11g068800.2.1,Solyc11g069890.3.1,Solyc07g041640.3.1,Solyc04g077510.4.1	NA	NA	NA	NA	NA	NA	NA	NA	NA	NA	NA	NA	NA	NA	NA	NA	NA	NA	NA	NA	NA	NA
GO:0009610	response to symbiotic fungus	42	NA	NA	NA	NA	NA	NA	NA	NA		NA	NA	NA	NA	NA	NA	NA	NA	NA	NA	NA	NA	5	0.57	0.00024	Solyc02g065490.4.1,Solyc04g079830.2.1,Solyc05g009990.4.1,Solyc08g065420.3.1,Solyc11g069890.3.1	NA	NA	NA	NA	NA	NA	NA	NA	NA	NA	NA	NA	NA	NA	NA	NA	NA	NA	NA	NA	NA	NA
GO:0009640	photomorphogenesis	330	NA	NA	NA	NA	NA	NA	NA	NA		NA	NA	NA	NA	NA	NA	NA	NA	NA	NA	NA	NA	13	4.45	0.00012	Solyc02g065490.4.1,Solyc02g071350.3.1,Solyc03g115010.3.1,Solyc03g118740.3.1,Solyc04g079830.2.1,Solyc04g080490.4.1,Solyc05g053000.1.1,Solyc07g053410.4.1,Solyc08g065420.3.1,Solyc08g077010.1.1,Solyc10g018510.2.1,Solyc11g006090.3.1,Solyc11g069890.3.1	NA	NA	NA	NA	NA	NA	NA	NA	NA	NA	NA	NA	NA	NA	NA	NA	NA	NA	NA	NA	NA	NA
GO:0009651	response to salt stress	2171	NA	NA	NA	NA	NA	NA	NA	NA		NA	NA	NA	NA	NA	NA	NA	NA	NA	NA	NA	NA	57	29.28	0.00035	Solyc01g009860.3.1,Solyc01g109690.1.1,Solyc02g084870.3.1,Solyc03g095973.1.1,Solyc03g095977.1.1,Solyc03g097920.1.1,Solyc03g114310.3.1,Solyc03g117470.3.1,Solyc04g051540.3.1,Solyc05g007550.3.1,Solyc05g009230.3.1,Solyc05g009880.3.1,Solyc05g013750.3.1,Solyc06g051840.1.1,Solyc06g069710.3.1,Solyc07g018290.4.1,Solyc07g040690.3.1,Solyc07g040740.3.1,Solyc08g061020.1.1,Solyc09g008810.3.1,Solyc09g014230.2.1,…	NA	NA	NA	NA	NA	NA	NA	NA	NA	NA	NA	NA	63	44.33	0.00076	Solyc01g006730.4.1,Solyc01g008880.3.1,Solyc01g009510.2.1,Solyc01g058540.3.1,Solyc02g062313.1.1,Solyc02g062320.3.1,Solyc02g070170.1.1,Solyc02g079450.1.1,Solyc02g086430.4.1,Solyc03g058370.2.1,Solyc03g098190.3.1,Solyc03g112880.1.1,Solyc03g112890.1.1,Solyc03g121740.3.1,Solyc04g079530.3.1,Solyc04g082000.4.1,Solyc06g005330.3.1,Solyc06g054010.3.1,Solyc06g068570.4.1,Solyc08g078200.2.1,Solyc09g005380.2.1,…	NA	NA	NA	NA	NA	NA
GO:0009735	response to cytokinin	461	NA	NA	NA	NA	NA	NA	NA	NA		NA	NA	NA	NA	NA	NA	NA	NA	NA	NA	NA	NA	26	6.22	0.00077	Solyc01g098400.3.1,Solyc03g095973.1.1,Solyc03g095977.1.1,Solyc03g117230.1.1,Solyc04g077210.3.1,Solyc04g080490.4.1,Solyc05g005090.4.1,Solyc05g006050.3.1,Solyc06g061030.3.1,Solyc06g069710.3.1,Solyc06g070900.3.1,Solyc07g018290.4.1,Solyc07g038160.4.1,Solyc07g053630.4.1,Solyc09g010997.1.1,Solyc10g080540.2.1,Solyc11g008560.2.1,Solyc11g010710.2.1,Solyc11g061750.2.1,Solyc12g008830.3.1,Solyc12g017400.3.1,…	NA	NA	NA	NA	NA	NA	NA	NA	NA	NA	NA	NA	21	9.41	3e-06	Solyc01g150154.1.1,Solyc02g077580.1.1,Solyc02g077810.1.1,Solyc06g062330.3.1,Solyc06g068570.4.1,Solyc09g074430.4.1,Solyc12g056000.1.1,Solyc12g087900.2.1,Solyc05g006750.3.1,Solyc05g011870.1.1,Solyc05g011900.1.1,Solyc05g047485.1.1,Solyc05g047510.3.1,Solyc09g055500.1.1,Solyc09g057883.1.1,Solyc10g019200.3.1,Solyc10g019210.1.1,Solyc10g019220.1.1,Solyc11g027800.1.1,Solyc11g050930.1.1,Solyc11g051090.1.1	NA	NA	NA	NA	NA	NA
GO:0009736	cytokinin-activated signaling pathway	181	NA	NA	NA	NA	NA	NA	NA	NA		NA	NA	NA	NA	NA	NA	NA	NA	NA	NA	NA	NA	15	2.44	0.00076	Solyc01g098400.3.1,Solyc03g095973.1.1,Solyc03g095977.1.1,Solyc03g117230.1.1,Solyc04g077210.3.1,Solyc05g005090.4.1,Solyc06g061030.3.1,Solyc07g018290.4.1,Solyc07g038160.4.1,Solyc07g053630.4.1,Solyc11g008560.2.1,Solyc11g010710.2.1,Solyc11g061750.2.1,Solyc12g008830.3.1,Solyc03g123430.4.1	NA	NA	NA	NA	NA	NA	NA	NA	NA	NA	NA	NA	NA	NA	NA	NA	NA	NA	NA	NA	NA	NA
GO:0009873	ethylene-activated signaling pathway	383	NA	NA	NA	NA	NA	NA	NA	NA		NA	NA	NA	NA	NA	NA	NA	NA	NA	NA	NA	NA	15	5.17	2.7e-05	Solyc03g095973.1.1,Solyc03g095977.1.1,Solyc03g097920.1.1,Solyc03g117230.1.1,Solyc03g118740.3.1,Solyc06g051840.1.1,Solyc07g018290.4.1,Solyc07g053630.4.1,Solyc11g008560.2.1,Solyc11g010710.2.1,Solyc11g061750.2.1,Solyc03g123430.4.1,Solyc06g005590.4.1,Solyc06g063070.3.1,Solyc11g072800.3.1	NA	NA	NA	NA	NA	NA	NA	NA	NA	NA	NA	NA	NA	NA	NA	NA	NA	NA	NA	NA	NA	NA
GO:0009909	regulation of flower development	732	NA	NA	NA	NA	NA	NA	NA	NA		NA	NA	NA	NA	NA	NA	NA	NA	NA	NA	NA	NA	23	9.87	0.00037	Solyc01g005370.3.1,Solyc01g010130.4.1,Solyc01g057857.1.1,Solyc01g091010.3.1,Solyc02g037530.3.1,Solyc04g076680.2.1,Solyc05g009380.4.1,Solyc06g061030.3.1,Solyc06g073920.3.1,Solyc07g008180.4.1,Solyc07g018290.4.1,Solyc07g038160.4.1,Solyc07g041080.3.1,Solyc07g053630.4.1,Solyc08g079100.3.1,Solyc09g008200.4.1,Solyc10g050210.3.1,Solyc10g074680.2.1,Solyc10g080430.1.1,Solyc11g008560.2.1,Solyc11g010710.2.1,…	NA	NA	NA	NA	NA	NA	NA	NA	NA	NA	NA	NA	NA	NA	NA	NA	NA	NA	NA	NA	NA	NA
GO:0009934	regulation of meristem structural organization	77	NA	NA	NA	NA	NA	NA	NA	NA		NA	NA	NA	NA	NA	NA	NA	NA	NA	NA	NA	NA	6	1.04	0.00061	Solyc04g077210.3.1,Solyc05g005090.4.1,Solyc05g007230.4.1,Solyc07g038160.4.1,Solyc08g066210.3.1,Solyc12g008830.3.1	NA	NA	NA	NA	NA	NA	NA	NA	NA	NA	NA	NA	NA	NA	NA	NA	NA	NA	NA	NA	NA	NA
GO:0009938	negative regulation of gibberellic acid mediated signaling pathway	135	NA	NA	NA	NA	NA	NA	NA	NA		NA	NA	NA	NA	NA	NA	NA	NA	NA	NA	NA	NA	8	1.82	0.00051	Solyc01g095100.4.1,Solyc04g051540.3.1,Solyc05g053000.1.1,Solyc07g038160.4.1,Solyc08g077010.1.1,Solyc10g074680.2.1,Solyc11g006090.3.1,Solyc12g008830.3.1	NA	NA	NA	NA	NA	NA	NA	NA	NA	NA	NA	NA	NA	NA	NA	NA	NA	NA	NA	NA	NA	NA
GO:0009944	polarity specification of adaxial/abaxial axis	140	NA	NA	NA	NA	NA	NA	NA	NA		NA	NA	NA	NA	NA	NA	NA	NA	NA	NA	NA	NA	13	1.89	5.9e-08	Solyc01g091010.3.1,Solyc04g008480.2.1,Solyc04g040220.3.1,Solyc05g007230.4.1,Solyc05g009990.4.1,Solyc06g066340.4.1,Solyc06g073920.3.1,Solyc06g082310.3.1,Solyc07g008180.4.1,Solyc08g061560.3.1,Solyc08g079100.3.1,Solyc10g076460.2.1,Solyc11g008830.2.1	NA	NA	NA	NA	NA	NA	NA	NA	NA	NA	NA	NA	NA	NA	NA	NA	NA	NA	NA	NA	NA	NA
GO:0009965	leaf morphogenesis	580	NA	NA	NA	NA	NA	NA	NA	NA		NA	NA	NA	NA	NA	NA	NA	NA	NA	NA	NA	NA	20	7.82	2.9e-05	Solyc01g109690.1.1,Solyc02g065490.4.1,Solyc03g019870.4.1,Solyc03g115010.3.1,Solyc03g118740.3.1,Solyc04g040220.3.1,Solyc04g079830.2.1,Solyc05g007230.4.1,Solyc05g009380.4.1,Solyc05g009990.4.1,Solyc05g053120.1.1,Solyc05g054030.3.1,Solyc06g082310.3.1,Solyc07g053410.4.1,Solyc08g061560.3.1,Solyc08g065420.3.1,Solyc09g008000.3.1,Solyc09g008810.3.1,Solyc11g008830.2.1,Solyc11g069890.3.1	NA	NA	NA	NA	NA	NA	NA	NA	NA	NA	NA	NA	NA	NA	NA	NA	NA	NA	NA	NA	NA	NA
GO:0010051	xylem and phloem pattern formation	507	NA	NA	NA	NA	NA	NA	NA	NA		NA	NA	NA	NA	NA	NA	NA	NA	NA	NA	NA	NA	13	6.84	0.00084	Solyc01g088520.3.1,Solyc01g106500.4.1,Solyc02g037530.3.1,Solyc03g097920.1.1,Solyc03g118740.3.1,Solyc04g008480.2.1,Solyc04g077210.3.1,Solyc05g005090.4.1,Solyc08g065420.3.1,Solyc09g008000.3.1,Solyc10g076460.2.1,Solyc11g006090.3.1,Solyc11g069890.3.1	NA	NA	NA	NA	NA	NA	NA	NA	NA	NA	NA	NA	NA	NA	NA	NA	NA	NA	NA	NA	NA	NA
GO:0010093	specification of floral organ identity	117	NA	NA	NA	NA	NA	NA	NA	NA		NA	NA	NA	NA	NA	NA	NA	NA	NA	NA	NA	NA	13	1.58	8.4e-08	Solyc01g091010.3.1,Solyc04g076680.2.1,Solyc04g077210.3.1,Solyc05g005090.4.1,Solyc05g009380.4.1,Solyc06g073920.3.1,Solyc07g008180.4.1,Solyc07g018290.4.1,Solyc08g079100.3.1,Solyc09g011110.1.1,Solyc11g008560.2.1,Solyc11g010710.2.1,Solyc11g061750.2.1	NA	NA	NA	NA	NA	NA	NA	NA	NA	NA	NA	NA	NA	NA	NA	NA	NA	NA	NA	NA	NA	NA
GO:0010150	leaf senescence	808	NA	NA	NA	NA	NA	NA	NA	NA		NA	NA	NA	NA	NA	NA	NA	NA	NA	NA	NA	NA	28	10.9	0.00019	Solyc01g009860.3.1,Solyc01g087060.4.1,Solyc02g037530.3.1,Solyc02g038806.1.1,Solyc02g089930.4.1,Solyc03g097920.1.1,Solyc03g115010.3.1,Solyc05g007550.3.1,Solyc05g053000.1.1,Solyc05g054030.3.1,Solyc05g055480.3.1,Solyc06g069710.3.1,Solyc06g070900.3.1,Solyc07g053410.4.1,Solyc07g053630.4.1,Solyc08g061010.4.1,Solyc08g077010.1.1,Solyc09g014230.2.1,Solyc10g078390.3.1,Solyc11g006090.3.1,Solyc11g033283.1.1,…	12	3.7	0.00033	Solyc01g104900.3.1,Solyc03g121660.3.1,Solyc05g041720.2.1,Solyc05g043247.1.1,Solyc06g062670.3.1,Solyc07g063260.4.1,Solyc08g048390.3.1,Solyc09g007550.3.1,Solyc09g014640.2.1,Solyc09g014644.1.1,Solyc09g014645.1.1,Solyc09g150108.1.1	NA	NA	NA	NA	NA	NA	NA	NA	NA	NA	NA	NA	NA	NA	NA	NA	NA	NA
GO:0010154	fruit development	2956	NA	NA	NA	NA	NA	NA	NA	NA		NA	NA	NA	NA	NA	NA	NA	NA	NA	NA	NA	NA	79	39.87	0.00098	Solyc01g005830.4.1,Solyc01g009860.3.1,Solyc01g010920.2.1,Solyc01g088520.3.1,Solyc01g091010.3.1,Solyc01g095100.4.1,Solyc01g096280.2.1,Solyc01g100100.4.1,Solyc01g106500.4.1,Solyc01g109690.1.1,Solyc02g037530.3.1,Solyc02g068530.4.1,Solyc02g089930.4.1,Solyc03g007410.4.1,Solyc03g025210.3.1,Solyc03g025720.3.1,Solyc03g082430.1.1,Solyc03g095973.1.1,Solyc03g095977.1.1,Solyc03g113710.4.1,Solyc03g114310.3.1,…	NA	NA	NA	NA	NA	NA	NA	NA	NA	NA	NA	NA	NA	NA	NA	NA	NA	NA	NA	NA	NA	NA
GO:0010158	abaxial cell fate specification	36	NA	NA	NA	NA	NA	NA	NA	NA		NA	NA	NA	NA	NA	NA	NA	NA	NA	NA	NA	NA	8	0.49	2.2e-08	Solyc01g091010.3.1,Solyc04g008480.2.1,Solyc05g009380.4.1,Solyc06g066340.4.1,Solyc06g073920.3.1,Solyc07g008180.4.1,Solyc08g079100.3.1,Solyc10g076460.2.1	NA	NA	NA	NA	NA	NA	NA	NA	NA	NA	NA	NA	NA	NA	NA	NA	3	0.08	8.3e-05	Solyc02g080710.2.1,Solyc02g080730.2.1,Solyc02g080740.3.1	NA	NA
GO:0010187	negative regulation of seed germination	119	NA	NA	NA	NA	NA	NA	NA	NA		NA	NA	NA	NA	NA	NA	NA	NA	NA	NA	NA	NA	11	1.6	6.5e-07	Solyc05g009880.3.1,Solyc07g018290.4.1,Solyc07g038160.4.1,Solyc10g018510.2.1,Solyc10g050210.3.1,Solyc10g074680.2.1,Solyc11g008560.2.1,Solyc11g010710.2.1,Solyc11g061750.2.1,Solyc12g008830.3.1,Solyc03g123430.4.1	7	0.54	1.3e-06	Solyc05g041720.2.1,Solyc05g043247.1.1,Solyc09g014640.2.1,Solyc09g014644.1.1,Solyc09g014645.1.1,Solyc09g075610.3.1,Solyc09g150108.1.1	NA	NA	NA	NA	NA	NA	NA	NA	NA	NA	NA	NA	NA	NA	NA	NA	NA	NA
GO:0010201	response to continuous far red light stimulus by the high-irradiance response system	14	NA	NA	NA	NA	NA	NA	NA	NA		NA	NA	NA	NA	NA	NA	NA	NA	NA	NA	NA	NA	4	0.19	2.9e-05	Solyc02g065490.4.1,Solyc04g079830.2.1,Solyc08g065420.3.1,Solyc11g069890.3.1	NA	NA	NA	NA	NA	NA	NA	NA	NA	NA	NA	NA	NA	NA	NA	NA	NA	NA	NA	NA	NA	NA
GO:0010227	floral organ abscission	206	NA	NA	NA	NA	NA	NA	NA	NA		NA	NA	NA	NA	NA	NA	NA	NA	NA	NA	NA	NA	11	2.78	3e-05	Solyc02g037530.3.1,Solyc02g065290.1.1,Solyc02g065490.4.1,Solyc03g097920.1.1,Solyc04g040220.3.1,Solyc04g076680.2.1,Solyc04g079830.2.1,Solyc08g065420.3.1,Solyc08g066210.3.1,Solyc10g007660.3.1,Solyc11g069890.3.1	NA	NA	NA	NA	NA	NA	NA	NA	NA	NA	NA	NA	NA	NA	NA	NA	NA	NA	NA	NA	NA	NA
GO:0010228	vegetative to reproductive phase transition of meristem	1012	NA	NA	NA	NA	NA	NA	NA	NA		NA	NA	NA	NA	NA	NA	NA	NA	NA	NA	NA	NA	30	13.65	0.00015	Solyc01g005370.3.1,Solyc01g087060.4.1,Solyc01g096460.2.1,Solyc02g065290.1.1,Solyc02g065490.4.1,Solyc02g085140.4.1,Solyc04g051540.3.1,Solyc04g076680.2.1,Solyc04g079830.2.1,Solyc04g080490.4.1,Solyc05g053000.1.1,Solyc05g054030.3.1,Solyc05g055480.3.1,Solyc06g035530.3.1,Solyc07g018290.4.1,Solyc07g038160.4.1,Solyc08g061010.4.1,Solyc08g061020.1.1,Solyc08g065420.3.1,Solyc08g077010.1.1,Solyc09g008810.3.1,…	NA	NA	NA	NA	NA	NA	NA	NA	NA	NA	NA	NA	NA	NA	NA	NA	NA	NA	NA	NA	NA	NA
GO:0010254	nectary development	11	NA	NA	NA	NA	NA	NA	NA	NA		NA	NA	NA	NA	NA	NA	NA	NA	NA	NA	NA	NA	4	0.15	9.9e-06	Solyc04g040220.3.1,Solyc06g073920.3.1,Solyc07g008180.4.1,Solyc08g079100.3.1	NA	NA	NA	NA	NA	NA	NA	NA	NA	NA	NA	NA	NA	NA	NA	NA	NA	NA	NA	NA	NA	NA
GO:0010311	lateral root formation	292	NA	NA	NA	NA	NA	NA	NA	NA		NA	NA	NA	NA	NA	NA	NA	NA	NA	NA	NA	NA	15	3.94	1.1e-05	Solyc01g106500.4.1,Solyc02g037530.3.1,Solyc02g084870.3.1,Solyc03g097920.1.1,Solyc06g082310.3.1,Solyc07g018290.4.1,Solyc10g080540.2.1,Solyc11g008560.2.1,Solyc11g008830.2.1,Solyc11g010710.2.1,Solyc11g044940.1.1,Solyc11g061750.2.1,Solyc03g123430.4.1,Solyc03g115890.3.1,Solyc01g099150.5.1.1	NA	NA	NA	NA	NA	NA	NA	NA	NA	NA	NA	NA	NA	NA	NA	NA	NA	NA	NA	NA	NA	NA
GO:0010365	positive regulation of ethylene biosynthetic process	13	NA	NA	NA	NA	NA	NA	NA	NA		NA	NA	NA	NA	NA	NA	NA	NA	NA	NA	NA	NA	3	0.18	0.00063	Solyc01g009860.3.1,Solyc03g097920.1.1,Solyc05g007550.3.1	NA	NA	NA	NA	NA	NA	NA	NA	NA	NA	NA	NA	NA	NA	NA	NA	NA	NA	NA	NA	NA	NA
GO:0010377	guard cell fate commitment	10	NA	NA	NA	NA	NA	NA	NA	NA		NA	NA	NA	NA	NA	NA	NA	NA	NA	NA	NA	NA	3	0.13	0.00027	Solyc03g007410.4.1,Solyc04g074810.4.1,Solyc08g076820.3.1	NA	NA	NA	NA	NA	NA	NA	NA	NA	NA	NA	NA	NA	NA	NA	NA	NA	NA	NA	NA	NA	NA
GO:0010444	guard mother cell differentiation	48	NA	NA	NA	NA	NA	NA	NA	NA		NA	NA	NA	NA	NA	NA	NA	NA	NA	NA	NA	NA	5	0.65	0.00046	Solyc03g007410.4.1,Solyc04g074810.4.1,Solyc05g006050.3.1,Solyc08g076820.3.1,Solyc09g010997.1.1	NA	NA	NA	NA	NA	NA	NA	NA	NA	NA	NA	NA	NA	NA	NA	NA	NA	NA	NA	NA	NA	NA
GO:0010449	root meristem growth	176	NA	NA	NA	NA	NA	NA	NA	NA		NA	NA	NA	NA	NA	NA	NA	NA	NA	NA	NA	NA	10	2.37	1.1e-05	Solyc03g095973.1.1,Solyc03g095977.1.1,Solyc05g007230.4.1,Solyc06g061030.3.1,Solyc07g018290.4.1,Solyc07g053630.4.1,Solyc11g008560.2.1,Solyc11g010710.2.1,Solyc11g061750.2.1,Solyc03g123430.4.1	NA	NA	NA	NA	NA	NA	NA	NA	NA	NA	NA	NA	NA	NA	NA	NA	NA	NA	NA	NA	NA	NA
GO:0010450	inflorescence meristem growth	16	NA	NA	NA	NA	NA	NA	NA	NA		NA	NA	NA	NA	NA	NA	NA	NA	NA	NA	NA	NA	4	0.22	5.2e-05	Solyc01g091010.3.1,Solyc06g073920.3.1,Solyc07g008180.4.1,Solyc08g079100.3.1	NA	NA	NA	NA	NA	NA	NA	NA	NA	NA	NA	NA	NA	NA	NA	NA	NA	NA	NA	NA	NA	NA
GO:0010492	maintenance of shoot apical meristem identity	113	NA	NA	NA	NA	NA	NA	NA	NA		NA	NA	NA	NA	NA	NA	NA	NA	NA	NA	NA	NA	7	1.52	0.00087	Solyc06g061030.3.1,Solyc07g018290.4.1,Solyc07g053630.4.1,Solyc09g090180.1.1,Solyc11g008560.2.1,Solyc11g010710.2.1,Solyc11g061750.2.1	NA	NA	NA	NA	NA	NA	NA	NA	NA	NA	NA	NA	NA	NA	NA	NA	NA	NA	NA	NA	NA	NA
GO:0010582	floral meristem determinacy	133	NA	NA	NA	NA	NA	NA	NA	NA		NA	NA	NA	NA	NA	NA	NA	NA	NA	NA	NA	NA	10	1.79	1.4e-05	Solyc03g117230.1.1,Solyc04g009820.3.1,Solyc04g040220.3.1,Solyc04g077210.3.1,Solyc05g005090.4.1,Solyc06g073920.3.1,Solyc07g008180.4.1,Solyc08g079100.3.1,Solyc09g008810.3.1,Solyc10g080540.2.1	NA	NA	NA	NA	NA	NA	NA	NA	NA	NA	NA	NA	NA	NA	NA	NA	NA	NA	NA	NA	NA	NA
GO:0019432	triglyceride biosynthetic process	62	NA	NA	NA	NA	NA	NA	NA	NA		NA	NA	NA	NA	NA	NA	NA	NA	NA	NA	NA	NA	7	0.84	4.3e-05	Solyc07g018290.4.1,Solyc07g040740.3.1,Solyc11g008560.2.1,Solyc11g010710.2.1,Solyc11g061750.2.1,Solyc03g123430.4.1,Solyc03g117490.4.1	NA	NA	NA	NA	NA	NA	NA	NA	NA	NA	NA	NA	NA	NA	NA	NA	NA	NA	NA	NA	NA	NA
GO:0019760	glucosinolate metabolic process	583	NA	NA	NA	NA	NA	NA	NA	NA		NA	NA	NA	NA	NA	NA	NA	NA	NA	NA	NA	NA	25	7.86	7e-06	Solyc01g095100.4.1,Solyc02g065290.1.1,Solyc03g082430.1.1,Solyc03g095973.1.1,Solyc03g095977.1.1,Solyc03g117230.1.1,Solyc04g080490.4.1,Solyc06g051840.1.1,Solyc07g018290.4.1,Solyc10g083510.2.1,Solyc11g008560.2.1,Solyc11g010710.2.1,Solyc11g061750.2.1,Solyc11g068800.2.1,Solyc03g120980.3.1,Solyc06g063070.3.1,Solyc05g024410.4.1,Solyc03g093620.1.1,Solyc06g071480.3.1,Solyc07g041640.3.1,Solyc04g078340.3.1,…	NA	NA	NA	NA	NA	NA	NA	NA	NA	NA	NA	NA	NA	NA	NA	NA	NA	NA	NA	NA	NA	NA
GO:0030912	response to deep water	11	NA	NA	NA	NA	NA	NA	NA	NA		NA	NA	NA	NA	NA	NA	NA	NA	NA	NA	NA	NA	3	0.15	0.00037	Solyc03g082430.1.1,Solyc10g083510.2.1,Solyc07g041640.3.1	NA	NA	NA	NA	NA	NA	NA	NA	NA	NA	NA	NA	NA	NA	NA	NA	NA	NA	NA	NA	NA	NA
GO:0031155	regulation of reproductive fruiting body development	33	NA	NA	NA	NA	NA	NA	NA	NA		NA	NA	NA	NA	NA	NA	NA	NA	NA	NA	NA	NA	4	0.45	0.00098	Solyc01g009860.3.1,Solyc05g007550.3.1,Solyc11g068620.2.1,Solyc12g017400.3.1	NA	NA	NA	NA	NA	NA	NA	NA	NA	NA	NA	NA	NA	NA	NA	NA	NA	NA	NA	NA	NA	NA
GO:0040008	regulation of growth	1718	NA	NA	NA	NA	NA	NA	NA	NA		NA	NA	NA	NA	NA	NA	NA	NA	NA	NA	NA	NA	37	23.17	0.00072	Solyc01g010130.4.1,Solyc01g087060.4.1,Solyc01g096280.2.1,Solyc01g106500.4.1,Solyc01g109690.1.1,Solyc02g089930.4.1,Solyc04g076680.2.1,Solyc04g079830.2.1,Solyc05g007230.4.1,Solyc05g009990.4.1,Solyc05g053120.1.1,Solyc05g054030.3.1,Solyc05g054860.1.1,Solyc06g035530.3.1,Solyc06g061030.3.1,Solyc07g018290.4.1,Solyc07g053630.4.1,Solyc08g061560.3.1,Solyc08g066210.3.1,Solyc09g008810.3.1,Solyc10g012170.3.1,…	NA	NA	NA	NA	NA	NA	NA	NA	NA	NA	NA	NA	NA	NA	NA	NA	NA	NA	NA	NA	NA	NA
GO:0040019	positive regulation of embryonic development	60	NA	NA	NA	NA	NA	NA	NA	NA		NA	NA	NA	NA	NA	NA	NA	NA	NA	NA	NA	NA	6	0.81	0.0006	Solyc07g018290.4.1,Solyc09g008070.4.1,Solyc11g008560.2.1,Solyc11g010710.2.1,Solyc11g061750.2.1,Solyc03g123430.4.1	NA	NA	NA	NA	NA	NA	NA	NA	NA	NA	NA	NA	NA	NA	NA	NA	NA	NA	NA	NA	NA	NA
GO:0043410	positive regulation of MAPK cascade	255	NA	NA	NA	NA	NA	NA	NA	NA		NA	NA	NA	NA	NA	NA	NA	NA	NA	NA	NA	NA	11	3.44	0.00058	Solyc01g100100.4.1,Solyc02g065490.4.1,Solyc03g097920.1.1,Solyc03g114310.3.1,Solyc04g079830.2.1,Solyc05g013750.3.1,Solyc08g065420.3.1,Solyc11g012050.1.1,Solyc01g006590.3.1,Solyc03g117790.2.1,Solyc06g068590.4.1	NA	NA	NA	NA	NA	NA	NA	NA	NA	NA	NA	NA	NA	NA	NA	NA	NA	NA	NA	NA	NA	NA
GO:0045723	positive regulation of fatty acid biosynthetic process	53	NA	NA	NA	NA	NA	NA	NA	NA		NA	NA	NA	NA	NA	NA	NA	NA	NA	NA	NA	NA	5	0.71	0.00073	Solyc07g018290.4.1,Solyc11g008560.2.1,Solyc11g010710.2.1,Solyc11g061750.2.1,Solyc03g123430.4.1	NA	NA	NA	NA	NA	NA	NA	NA	NA	NA	NA	NA	14	1.08	5.2e-10	Solyc03g112890.1.1,Solyc04g015060.3.1,Solyc05g005380.3.1,Solyc05g005390.3.1,Solyc05g005440.3.1,Solyc05g015550.2.1,Solyc06g068570.4.1,Solyc06g076840.3.1,Solyc07g065563.1.1,Solyc07g065567.1.1,Solyc07g065570.3.1,Solyc07g065580.3.1,Solyc09g055650.3.1,Solyc10g009440.4.1	NA	NA	NA	NA	NA	NA
GO:0045893	positive regulation of transcription, DNA-templated	1999	NA	NA	NA	NA	NA	NA	NA	NA		NA	NA	NA	NA	NA	NA	NA	NA	NA	NA	NA	NA	58	26.96	6.7e-08	Solyc01g009860.3.1,Solyc01g057857.1.1,Solyc01g109690.1.1,Solyc02g037530.3.1,Solyc02g065290.1.1,Solyc02g065490.4.1,Solyc03g007410.4.1,Solyc03g082430.1.1,Solyc03g095973.1.1,Solyc03g095977.1.1,Solyc03g097920.1.1,Solyc03g117470.3.1,Solyc04g009820.3.1,Solyc04g040220.3.1,Solyc04g051540.3.1,Solyc04g074810.4.1,Solyc04g076680.2.1,Solyc04g079830.2.1,Solyc04g080490.4.1,Solyc05g009230.3.1,Solyc05g009880.3.1,…	NA	NA	NA	NA	NA	NA	NA	NA	NA	NA	NA	NA	NA	NA	NA	NA	NA	NA	NA	NA	NA	NA
GO:0048281	inflorescence morphogenesis	26	NA	NA	NA	NA	NA	NA	NA	NA		NA	NA	NA	NA	NA	NA	NA	NA	NA	NA	NA	NA	4	0.35	0.00097	Solyc04g076680.2.1,Solyc05g007230.4.1,Solyc05g009990.4.1,Solyc08g061560.3.1	NA	NA	NA	NA	NA	NA	NA	NA	NA	NA	NA	NA	NA	NA	NA	NA	NA	NA	NA	NA	NA	NA
GO:0048317	seed morphogenesis	47	NA	NA	NA	NA	NA	NA	NA	NA		NA	NA	NA	NA	NA	NA	NA	NA	NA	NA	NA	NA	6	0.63	3.9e-05	Solyc02g089930.4.1,Solyc03g113710.4.1,Solyc04g074810.4.1,Solyc05g007550.3.1,Solyc08g076820.3.1,Solyc12g019480.3.1	NA	NA	NA	NA	NA	NA	NA	NA	NA	NA	NA	NA	NA	NA	NA	NA	NA	NA	NA	NA	NA	NA
GO:0048440	carpel development	353	NA	NA	NA	NA	NA	NA	NA	NA		NA	NA	NA	NA	NA	NA	NA	NA	NA	NA	NA	NA	26	4.76	0.00014	Solyc01g091010.3.1,Solyc02g037530.3.1,Solyc02g089930.4.1,Solyc04g008480.2.1,Solyc04g076680.2.1,Solyc04g077210.3.1,Solyc05g005090.4.1,Solyc05g007230.4.1,Solyc05g007550.3.1,Solyc05g009380.4.1,Solyc05g009880.3.1,Solyc05g053000.1.1,Solyc06g066340.4.1,Solyc06g073920.3.1,Solyc07g006890.1.1,Solyc07g008180.4.1,Solyc07g018290.4.1,Solyc08g061560.3.1,Solyc08g077010.1.1,Solyc08g079100.3.1,Solyc10g018510.2.1,…	NA	NA	NA	NA	NA	NA	NA	NA	NA	NA	NA	NA	NA	NA	NA	NA	NA	NA	NA	NA	NA	NA
GO:0048479	style development	8	NA	NA	NA	NA	NA	NA	NA	NA		NA	NA	NA	NA	NA	NA	NA	NA	NA	NA	NA	NA	3	0.11	0.00013	Solyc06g073920.3.1,Solyc07g008180.4.1,Solyc08g079100.3.1	NA	NA	NA	NA	NA	NA	NA	NA	NA	NA	NA	NA	NA	NA	NA	NA	NA	NA	NA	NA	NA	NA
GO:0048481	plant ovule development	231	NA	NA	NA	NA	NA	NA	NA	NA		NA	NA	NA	NA	NA	NA	NA	NA	NA	NA	NA	NA	16	3.12	7.9e-06	Solyc01g091010.3.1,Solyc02g037530.3.1,Solyc02g089930.4.1,Solyc04g008480.2.1,Solyc04g076680.2.1,Solyc05g007230.4.1,Solyc05g007550.3.1,Solyc06g066340.4.1,Solyc06g073920.3.1,Solyc07g008180.4.1,Solyc07g018290.4.1,Solyc08g061560.3.1,Solyc10g076460.2.1,Solyc11g008560.2.1,Solyc11g010710.2.1,Solyc11g061750.2.1	NA	NA	NA	NA	NA	NA	NA	NA	NA	NA	NA	NA	NA	NA	NA	NA	NA	NA	NA	NA	NA	NA
GO:0048830	adventitious root development	61	NA	NA	NA	NA	NA	NA	NA	NA		NA	NA	NA	NA	NA	NA	NA	NA	NA	NA	NA	NA	7	0.82	1.8e-05	Solyc03g118740.3.1,Solyc07g018290.4.1,Solyc11g008560.2.1,Solyc11g008830.2.1,Solyc11g010710.2.1,Solyc11g061750.2.1,Solyc03g123430.4.1	NA	NA	NA	NA	NA	NA	NA	NA	NA	NA	NA	NA	NA	NA	NA	NA	NA	NA	NA	NA	NA	NA
GO:0050832	defense response to fungus	1594	NA	NA	NA	NA	NA	NA	NA	NA		NA	NA	NA	NA	NA	NA	NA	NA	NA	NA	NA	NA	42	21.5	0.00093	Solyc01g088520.3.1,Solyc02g038806.1.1,Solyc03g025720.3.1,Solyc03g095973.1.1,Solyc03g114310.3.1,Solyc04g051540.3.1,Solyc05g007230.4.1,Solyc05g009990.4.1,Solyc05g053000.1.1,Solyc05g054860.1.1,Solyc06g051840.1.1,Solyc06g082310.3.1,Solyc07g040690.3.1,Solyc08g061560.3.1,Solyc08g077010.1.1,Solyc10g012170.3.1,Solyc10g078390.3.1,Solyc11g005560.3.1,Solyc11g006090.3.1,Solyc11g008830.2.1,Solyc11g012050.1.1,…	NA	NA	NA	NA	NA	NA	NA	NA	NA	NA	NA	NA	NA	NA	NA	NA	NA	NA	NA	NA	NA	NA
GO:0060772	leaf phyllotactic patterning	24	NA	NA	NA	NA	NA	NA	NA	NA		NA	NA	NA	NA	NA	NA	NA	NA	NA	NA	NA	NA	5	0.32	1.5e-05	Solyc07g018290.4.1,Solyc11g008560.2.1,Solyc11g010710.2.1,Solyc11g061750.2.1,Solyc03g123430.4.1	NA	NA	NA	NA	NA	NA	NA	NA	NA	NA	NA	NA	NA	NA	NA	NA	NA	NA	NA	NA	NA	NA
GO:0060774	auxin mediated signaling pathway involved in phyllotactic patterning	22	NA	NA	NA	NA	NA	NA	NA	NA		NA	NA	NA	NA	NA	NA	NA	NA	NA	NA	NA	NA	5	0.3	9.4e-06	Solyc07g018290.4.1,Solyc11g008560.2.1,Solyc11g010710.2.1,Solyc11g061750.2.1,Solyc03g123430.4.1	NA	NA	NA	NA	NA	NA	NA	NA	NA	NA	NA	NA	NA	NA	NA	NA	NA	NA	NA	NA	NA	NA
GO:0061086	negative regulation of histone H3-K27 methylation	13	NA	NA	NA	NA	NA	NA	NA	NA		NA	NA	NA	NA	NA	NA	NA	NA	NA	NA	NA	NA	3	0.18	0.00063	Solyc03g007410.4.1,Solyc04g074810.4.1,Solyc08g076820.3.1	NA	NA	NA	NA	NA	NA	NA	NA	NA	NA	NA	NA	NA	NA	NA	NA	NA	NA	NA	NA	NA	NA
GO:0080006	internode patterning	28	NA	NA	NA	NA	NA	NA	NA	NA		NA	NA	NA	NA	NA	NA	NA	NA	NA	NA	NA	NA	4	0.38	0.00051	Solyc02g065490.4.1,Solyc08g065420.3.1,Solyc10g018510.2.1,Solyc11g069890.3.1	NA	NA	NA	NA	NA	NA	NA	NA	NA	NA	NA	NA	NA	NA	NA	NA	NA	NA	NA	NA	NA	NA
GO:0080037	negative regulation of cytokinin-activated signaling pathway	22	NA	NA	NA	NA	NA	NA	NA	NA		NA	NA	NA	NA	NA	NA	NA	NA	NA	NA	NA	NA	5	0.3	9.4e-06	Solyc07g018290.4.1,Solyc11g008560.2.1,Solyc11g010710.2.1,Solyc11g061750.2.1,Solyc03g123430.4.1	NA	NA	NA	NA	NA	NA	NA	NA	NA	NA	NA	NA	NA	NA	NA	NA	NA	NA	NA	NA	NA	NA
GO:0080050	regulation of seed development	212	NA	NA	NA	NA	NA	NA	NA	NA		NA	NA	NA	NA	NA	NA	NA	NA	NA	NA	NA	NA	11	2.86	1.4e-05	Solyc02g089930.4.1,Solyc04g076680.2.1,Solyc06g061030.3.1,Solyc07g018290.4.1,Solyc07g038160.4.1,Solyc07g053630.4.1,Solyc10g018510.2.1,Solyc11g008560.2.1,Solyc11g010710.2.1,Solyc11g061750.2.1,Solyc12g008830.3.1	NA	NA	NA	NA	NA	NA	NA	NA	NA	NA	NA	NA	NA	NA	NA	NA	NA	NA	NA	NA	NA	NA
GO:0090470	shoot organ boundary specification	11	NA	NA	NA	NA	NA	NA	NA	NA		NA	NA	NA	NA	NA	NA	NA	NA	NA	NA	NA	NA	4	0.15	9.9e-06	Solyc02g065490.4.1,Solyc04g079830.2.1,Solyc08g065420.3.1,Solyc11g069890.3.1	NA	NA	NA	NA	NA	NA	NA	NA	NA	NA	NA	NA	NA	NA	NA	NA	NA	NA	NA	NA	NA	NA
GO:0090547	response to low humidity	9	NA	NA	NA	NA	NA	NA	NA	NA		NA	NA	NA	NA	NA	NA	NA	NA	NA	NA	NA	NA	3	0.12	0.00019	Solyc03g007410.4.1,Solyc04g074810.4.1,Solyc08g076820.3.1	NA	NA	NA	NA	NA	NA	NA	NA	NA	NA	NA	NA	NA	NA	NA	NA	NA	NA	NA	NA	NA	NA
GO:0090706	specification of plant organ position	8	NA	NA	NA	NA	NA	NA	NA	NA		NA	NA	NA	NA	NA	NA	NA	NA	NA	NA	NA	NA	4	0.11	2.2e-06	Solyc01g091010.3.1,Solyc06g073920.3.1,Solyc07g008180.4.1,Solyc08g079100.3.1	NA	NA	NA	NA	NA	NA	NA	NA	NA	NA	NA	NA	NA	NA	NA	NA	NA	NA	NA	NA	NA	NA
GO:1901959	positive regulation of cutin biosynthetic process	18	NA	NA	NA	NA	NA	NA	NA	NA		NA	NA	NA	NA	NA	NA	NA	NA	NA	NA	NA	NA	5	0.24	3.2e-06	Solyc07g018290.4.1,Solyc11g008560.2.1,Solyc11g010710.2.1,Solyc11g061750.2.1,Solyc03g123430.4.1	NA	NA	NA	NA	NA	NA	NA	NA	NA	NA	NA	NA	NA	NA	NA	NA	NA	NA	NA	NA	NA	NA
GO:1902265	abscisic acid homeostasis	31	NA	NA	NA	NA	NA	NA	NA	NA		NA	NA	NA	NA	NA	NA	NA	NA	NA	NA	NA	NA	4	0.42	0.00077	Solyc01g009860.3.1,Solyc05g007550.3.1,Solyc11g068620.2.1,Solyc12g017400.3.1	NA	NA	NA	NA	NA	NA	NA	NA	NA	NA	NA	NA	NA	NA	NA	NA	NA	NA	NA	NA	NA	NA
GO:0006355	regulation of transcription, DNA-templated	3920	NA	NA	NA	NA	NA	NA	NA	NA		NA	NA	NA	NA	NA	NA	NA	NA	NA	NA	NA	NA	NA	NA	NA	NA	31	17.95	0.00055	Solyc01g104900.3.1,Solyc02g050210.2.1,Solyc02g077960.3.1,Solyc03g082840.3.1,Solyc03g121660.3.1,Solyc05g007160.3.1,Solyc05g041720.2.1,Solyc05g043247.1.1,Solyc06g008010.3.1,Solyc06g035430.3.1,Solyc06g053375.1.1,Solyc06g062670.3.1,Solyc06g074110.3.1,Solyc07g032786.1.1,Solyc08g048390.3.1,Solyc08g065820.3.1,Solyc09g007550.3.1,Solyc09g014640.2.1,Solyc09g014644.1.1,Solyc09g014645.1.1,Solyc09g075610.3.1,…	NA	NA	NA	NA	NA	NA	NA	NA	NA	NA	NA	NA	NA	NA	NA	NA	NA	NA
GO:0009590	detection of gravity	22	NA	NA	NA	NA	NA	NA	NA	NA		NA	NA	NA	NA	NA	NA	NA	NA	NA	NA	NA	NA	NA	NA	NA	NA	3	0.1	0.00014	Solyc03g121660.3.1,Solyc06g062670.3.1,Solyc09g007550.3.1	NA	NA	NA	NA	NA	NA	NA	NA	NA	NA	NA	NA	NA	NA	NA	NA	NA	NA
GO:0010601	positive regulation of auxin biosynthetic process	33	NA	NA	NA	NA	NA	NA	NA	NA		NA	NA	NA	NA	NA	NA	NA	NA	NA	NA	NA	NA	NA	NA	NA	NA	3	0.15	0.00046	Solyc03g121660.3.1,Solyc06g062670.3.1,Solyc09g007550.3.1	NA	NA	NA	NA	NA	NA	NA	NA	NA	NA	NA	NA	NA	NA	NA	NA	NA	NA
GO:0045046	protein import into peroxisome membrane	8	NA	NA	NA	NA	NA	NA	NA	NA		NA	NA	NA	NA	NA	NA	NA	NA	NA	NA	NA	NA	NA	NA	NA	NA	2	0.04	0.00057	Solyc12g040480.2.1,Solyc12g040500.2.1	NA	NA	NA	NA	NA	NA	NA	NA	NA	NA	NA	NA	NA	NA	NA	NA	NA	NA
GO:0045604	regulation of epidermal cell differentiation	32	NA	NA	NA	NA	NA	NA	NA	NA		NA	NA	NA	NA	NA	NA	NA	NA	NA	NA	NA	NA	NA	NA	NA	NA	3	0.15	0.00042	Solyc03g121660.3.1,Solyc06g062670.3.1,Solyc09g007550.3.1	NA	NA	NA	NA	NA	NA	NA	NA	NA	NA	NA	NA	NA	NA	NA	NA	NA	NA
GO:0061157	mRNA destabilization	57	NA	NA	NA	NA	NA	NA	NA	NA		NA	NA	NA	NA	NA	NA	NA	NA	NA	NA	NA	NA	NA	NA	NA	NA	6	0.26	2.4e-07	Solyc05g041720.2.1,Solyc05g043247.1.1,Solyc09g014640.2.1,Solyc09g014644.1.1,Solyc09g014645.1.1,Solyc09g150108.1.1	NA	NA	NA	NA	NA	NA	NA	NA	NA	NA	NA	NA	NA	NA	NA	NA	NA	NA
GO:2000037	regulation of stomatal complex patterning	10	NA	NA	NA	NA	NA	NA	NA	NA		NA	NA	NA	NA	NA	NA	NA	NA	NA	NA	NA	NA	NA	NA	NA	NA	2	0.05	0.00091	Solyc05g007160.3.1,Solyc11g012720.2.1	NA	NA	NA	NA	NA	NA	NA	NA	NA	NA	NA	NA	NA	NA	NA	NA	NA	NA
GO:0000712	resolution of meiotic recombination intermediates	27	NA	NA	NA	NA	NA	NA	NA	NA		NA	NA	NA	NA	NA	NA	NA	NA	NA	NA	NA	NA	NA	NA	NA	NA	NA	NA	NA	NA	7	0.31	1.9e-08	Solyc05g014730.1.1,Solyc05g014740.1.1,Solyc05g014750.2.1,Solyc01g103960.3.1,Solyc05g014400.4.1,Solyc05g014720.4.1,Solyc09g018710.2.1	NA	NA	NA	NA	NA	NA	NA	NA	NA	NA	NA	NA	NA	NA
GO:0000733	DNA strand renaturation	10	NA	NA	NA	NA	NA	NA	NA	NA		NA	NA	NA	NA	NA	NA	NA	NA	NA	NA	NA	NA	NA	NA	NA	NA	NA	NA	NA	NA	3	0.12	0.00017	Solyc01g103960.3.1,Solyc08g074600.4.1,Solyc09g018710.2.1	NA	NA	NA	NA	NA	NA	NA	NA	NA	NA	NA	NA	NA	NA
GO:0006265	DNA topological change	19	NA	NA	NA	NA	NA	NA	NA	NA		NA	NA	NA	NA	NA	NA	NA	NA	NA	NA	NA	NA	NA	NA	NA	NA	NA	NA	NA	NA	4	0.22	5.9e-05	Solyc05g014730.1.1,Solyc05g014740.1.1,Solyc05g014750.2.1,Solyc12g021230.2.1	NA	NA	NA	NA	NA	NA	NA	NA	NA	NA	NA	NA	NA	NA
GO:0010087	phloem or xylem histogenesis	650	NA	NA	NA	NA	NA	NA	NA	NA		NA	NA	NA	NA	NA	NA	NA	NA	NA	NA	NA	NA	NA	NA	NA	NA	NA	NA	NA	NA	16	7.51	3.5e-05	Solyc01g058520.4.1,Solyc01g067230.4.1,Solyc01g067250.3.1,Solyc01g102690.4.1,Solyc01g110010.3.1,Solyc02g065410.3.1,Solyc02g069500.1.1,Solyc02g087610.1.1,Solyc02g088650.1.1,Solyc03g006320.1.1,Solyc05g023900.1.1,Solyc05g052350.3.1,Solyc06g008080.2.1,Solyc07g006990.3.1,Solyc08g076150.4.1,Solyc12g014320.2.1	NA	NA	NA	NA	NA	NA	NA	NA	NA	NA	NA	NA	NA	NA
GO:0010305	leaf vascular tissue pattern formation	198	NA	NA	NA	NA	NA	NA	NA	NA		NA	NA	NA	NA	NA	NA	NA	NA	NA	NA	NA	NA	NA	NA	NA	NA	NA	NA	NA	NA	9	2.29	0.00052	Solyc01g102690.4.1,Solyc01g110010.3.1,Solyc02g065410.3.1,Solyc02g069500.1.1,Solyc02g087610.1.1,Solyc02g088650.1.1,Solyc05g023900.1.1,Solyc07g006990.3.1,Solyc08g076150.4.1	NA	NA	NA	NA	NA	NA	NA	NA	NA	NA	NA	NA	NA	NA
GO:0010588	cotyledon vascular tissue pattern formation	160	NA	NA	NA	NA	NA	NA	NA	NA		NA	NA	NA	NA	NA	NA	NA	NA	NA	NA	NA	NA	NA	NA	NA	NA	NA	NA	NA	NA	9	1.85	0.00011	Solyc01g102690.4.1,Solyc01g110010.3.1,Solyc02g065410.3.1,Solyc02g069500.1.1,Solyc02g087610.1.1,Solyc02g088650.1.1,Solyc05g023900.1.1,Solyc07g006990.3.1,Solyc08g076150.4.1	NA	NA	NA	NA	NA	NA	NA	NA	NA	NA	NA	NA	NA	NA
GO:0016554	cytidine to uridine editing	161	NA	NA	NA	NA	NA	NA	NA	NA		NA	NA	NA	NA	NA	NA	NA	NA	NA	NA	NA	NA	NA	NA	NA	NA	NA	NA	NA	NA	10	1.86	1.9e-05	Solyc01g102690.4.1,Solyc02g069500.1.1,Solyc02g087610.1.1,Solyc07g006990.3.1,Solyc08g076150.4.1,Solyc02g094125.1.1,Solyc04g005460.1.1,Solyc04g009210.1.1,Solyc09g009950.4.1,Solyc09g092050.4.1	NA	NA	NA	NA	NA	NA	NA	NA	NA	NA	NA	NA	NA	NA
GO:0019878	lysine biosynthetic process via aminoadipic acid	3	NA	NA	NA	NA	NA	NA	NA	NA		NA	NA	NA	NA	NA	NA	NA	NA	NA	NA	NA	NA	NA	NA	NA	NA	NA	NA	NA	NA	2	0.03	0.0004	Solyc07g017660.3.1,Solyc07g017670.3.1	NA	NA	NA	NA	NA	NA	NA	NA	NA	NA	NA	NA	NA	NA
GO:0031425	chloroplast RNA processing	192	NA	NA	NA	NA	NA	NA	NA	NA		NA	NA	NA	NA	NA	NA	NA	NA	NA	NA	NA	NA	NA	NA	NA	NA	NA	NA	NA	NA	13	2.22	4e-07	Solyc01g102690.4.1,Solyc02g065410.3.1,Solyc02g069500.1.1,Solyc02g087610.1.1,Solyc04g063300.3.1,Solyc05g023900.1.1,Solyc07g006990.3.1,Solyc08g076150.4.1,Solyc02g094125.1.1,Solyc04g005460.1.1,Solyc04g009210.1.1,Solyc09g009950.4.1,Solyc09g092050.4.1	NA	NA	NA	NA	NA	NA	NA	NA	NA	NA	NA	NA	NA	NA
GO:0031573	intra-S DNA damage checkpoint	10	NA	NA	NA	NA	NA	NA	NA	NA		NA	NA	NA	NA	NA	NA	NA	NA	NA	NA	NA	NA	NA	NA	NA	NA	NA	NA	NA	NA	3	0.12	0.00017	Solyc01g103960.3.1,Solyc06g069230.3.1,Solyc08g074600.4.1	NA	NA	NA	NA	NA	NA	NA	NA	NA	NA	NA	NA	NA	NA
GO:0043093	FtsZ-dependent cytokinesis	4	NA	NA	NA	NA	NA	NA	NA	NA		NA	NA	NA	NA	NA	NA	NA	NA	NA	NA	NA	NA	NA	NA	NA	NA	NA	NA	NA	NA	2	0.05	0.00079	Solyc07g065050.4.1,Solyc12g014560.3.1	NA	NA	NA	NA	NA	NA	NA	NA	NA	NA	NA	NA	NA	NA
GO:0044806	G-quadruplex DNA unwinding	16	NA	NA	NA	NA	NA	NA	NA	NA		NA	NA	NA	NA	NA	NA	NA	NA	NA	NA	NA	NA	NA	NA	NA	NA	NA	NA	NA	NA	3	0.18	0.00076	Solyc01g103960.3.1,Solyc09g018710.2.1,Solyc09g018690.4.1	NA	NA	NA	NA	NA	NA	NA	NA	NA	NA	NA	NA	NA	NA
GO:0045842	positive regulation of mitotic metaphase/anaphase transition	37	NA	NA	NA	NA	NA	NA	NA	NA		NA	NA	NA	NA	NA	NA	NA	NA	NA	NA	NA	NA	NA	NA	NA	NA	NA	NA	NA	NA	4	0.43	0.00085	Solyc02g079050.3.1,Solyc12g014320.2.1,Solyc06g060140.4.1,Solyc08g067190.4.1	NA	NA	NA	NA	NA	NA	NA	NA	NA	NA	NA	NA	NA	NA
GO:0080156	mitochondrial mRNA modification	214	NA	NA	NA	NA	NA	NA	NA	NA		NA	NA	NA	NA	NA	NA	NA	NA	NA	NA	NA	NA	NA	NA	NA	NA	NA	NA	NA	NA	14	2.47	2.2e-07	Solyc01g102690.4.1,Solyc01g110010.3.1,Solyc02g065410.3.1,Solyc02g069500.1.1,Solyc02g087610.1.1,Solyc02g088650.1.1,Solyc05g023900.1.1,Solyc07g006990.3.1,Solyc04g063340.3.1,Solyc02g094125.1.1,Solyc04g005460.1.1,Solyc04g009210.1.1,Solyc09g009950.4.1,Solyc09g092050.4.1	NA	NA	NA	NA	NA	NA	NA	NA	NA	NA	NA	NA	NA	NA
GO:1900865	chloroplast RNA modification	185	NA	NA	NA	NA	NA	NA	NA	NA		NA	NA	NA	NA	NA	NA	NA	NA	NA	NA	NA	NA	NA	NA	NA	NA	NA	NA	NA	NA	14	2.14	3.6e-08	Solyc01g102690.4.1,Solyc01g110010.3.1,Solyc02g065410.3.1,Solyc02g069500.1.1,Solyc02g087610.1.1,Solyc02g088650.1.1,Solyc05g023900.1.1,Solyc07g006990.3.1,Solyc08g076150.4.1,Solyc02g094125.1.1,Solyc04g005460.1.1,Solyc04g009210.1.1,Solyc09g009950.4.1,Solyc09g092050.4.1	NA	NA	NA	NA	NA	NA	NA	NA	NA	NA	NA	NA	NA	NA
GO:0009407	toxin catabolic process	66	NA	NA	NA	NA	NA	NA	NA	NA		NA	NA	NA	NA	NA	NA	NA	NA	NA	NA	NA	NA	NA	NA	NA	NA	NA	NA	NA	NA	NA	NA	NA	NA	3	0.16	0.00056	Solyc09g011520.3.1,Solyc09g011640.5.1.1,Solyc12g011300.2.1	NA	NA	NA	NA	NA	NA	NA	NA	NA	NA
GO:0010500	transmitting tissue development	15	NA	NA	NA	NA	NA	NA	NA	NA		NA	NA	NA	NA	NA	NA	NA	NA	NA	NA	NA	NA	NA	NA	NA	NA	NA	NA	NA	NA	NA	NA	NA	NA	2	0.04	0.0006	Solyc04g078790.3.1,Solyc12g088790.3.1	NA	NA	NA	NA	NA	NA	NA	NA	NA	NA
GO:0080126	ovary septum development	9	NA	NA	NA	NA	NA	NA	NA	NA		NA	NA	NA	NA	NA	NA	NA	NA	NA	NA	NA	NA	NA	NA	NA	NA	NA	NA	NA	NA	NA	NA	NA	NA	2	0.02	0.00021	Solyc04g078790.3.1,Solyc12g088790.3.1	NA	NA	NA	NA	NA	NA	NA	NA	NA	NA
GO:0106146	sideretin biosynthesis	19	NA	NA	NA	NA	NA	NA	NA	NA		NA	NA	NA	NA	NA	NA	NA	NA	NA	NA	NA	NA	NA	NA	NA	NA	NA	NA	NA	NA	NA	NA	NA	NA	2	0.05	0.00097	Solyc06g073570.4.1,Solyc10g081550.2.1	NA	NA	NA	NA	NA	NA	NA	NA	NA	NA
GO:0009694	jasmonic acid metabolic process	221	NA	NA	NA	NA	NA	NA	NA	NA		NA	NA	NA	NA	NA	NA	NA	NA	NA	NA	NA	NA	NA	NA	NA	NA	NA	NA	NA	NA	NA	NA	NA	NA	NA	NA	NA	NA	24	4.51	5.2e-14	Solyc03g116450.1.1,Solyc00g254910.1.1,Solyc00g322630.1.1,Solyc00g500214.1.1,Solyc00g500216.1.1,Solyc00g500218.1.1,Solyc00g500285.1.1,Solyc10g009610.2.1,Solyc10g011650.3.1,Solyc05g011870.1.1,Solyc05g011900.1.1,Solyc05g047485.1.1,Solyc05g047510.3.1,Solyc06g073060.3.1,Solyc09g055500.1.1,Solyc09g057883.1.1,Solyc10g019200.3.1,Solyc10g019210.1.1,Solyc10g019220.1.1,Solyc11g027800.1.1,Solyc11g050930.1.1,…	NA	NA	NA	NA	NA	NA
GO:0009723	response to ethylene	997	NA	NA	NA	NA	NA	NA	NA	NA		NA	NA	NA	NA	NA	NA	NA	NA	NA	NA	NA	NA	NA	NA	NA	NA	NA	NA	NA	NA	NA	NA	NA	NA	NA	NA	NA	NA	31	20.36	0.00069	Solyc01g008880.3.1,Solyc01g058540.3.1,Solyc01g102710.2.1,Solyc01g150154.1.1,Solyc02g077810.1.1,Solyc03g098190.3.1,Solyc03g112890.1.1,Solyc03g118760.4.1,Solyc03g121740.3.1,Solyc06g005330.3.1,Solyc06g068570.4.1,Solyc06g076840.3.1,Solyc08g065547.1.1,Solyc08g065590.3.1,Solyc08g065740.3.1,Solyc09g007260.4.1,Solyc09g007580.3.1,Solyc09g055650.3.1,Solyc10g054050.3.1,Solyc10g084340.2.1,Solyc11g071300.2.1,…	NA	NA	NA	NA	NA	NA
GO:0009738	abscisic acid-activated signaling pathway	1023	NA	NA	NA	NA	NA	NA	NA	NA		NA	NA	NA	NA	NA	NA	NA	NA	NA	NA	NA	NA	NA	NA	NA	NA	NA	NA	NA	NA	NA	NA	NA	NA	NA	NA	NA	NA	44	20.89	0.00051	Solyc01g006730.4.1,Solyc01g008880.3.1,Solyc01g009510.2.1,Solyc01g066100.2.1,Solyc01g066110.2.1,Solyc01g102710.2.1,Solyc02g077810.1.1,Solyc03g006930.3.1,Solyc03g058370.2.1,Solyc03g111450.3.1,Solyc03g111460.3.1,Solyc03g112880.1.1,Solyc04g015060.3.1,Solyc04g082000.4.1,Solyc05g005380.3.1,Solyc05g005390.3.1,Solyc05g005440.3.1,Solyc05g015330.1.1,Solyc05g015550.2.1,Solyc07g065563.1.1,Solyc07g065567.1.1,…	NA	NA	NA	NA	NA	NA
GO:0009751	response to salicylic acid	1267	NA	NA	NA	NA	NA	NA	NA	NA		NA	NA	NA	NA	NA	NA	NA	NA	NA	NA	NA	NA	NA	NA	NA	NA	NA	NA	NA	NA	NA	NA	NA	NA	NA	NA	NA	NA	54	25.87	4.6e-08	Solyc01g008880.3.1,Solyc01g058540.3.1,Solyc01g066100.2.1,Solyc02g077580.1.1,Solyc03g058370.2.1,Solyc03g112890.1.1,Solyc03g116450.1.1,Solyc03g121740.3.1,Solyc04g079530.3.1,Solyc05g050060.1.1,Solyc06g005330.3.1,Solyc06g076840.3.1,Solyc08g065547.1.1,Solyc08g065590.3.1,Solyc08g065740.3.1,Solyc09g005380.2.1,Solyc09g007580.3.1,Solyc09g055650.3.1,Solyc10g009550.3.1,Solyc11g071300.2.1,Solyc11g072060.3.1,…	NA	NA	NA	NA	NA	NA
GO:0009785	blue light signaling pathway	76	NA	NA	NA	NA	NA	NA	NA	NA		NA	NA	NA	NA	NA	NA	NA	NA	NA	NA	NA	NA	NA	NA	NA	NA	NA	NA	NA	NA	NA	NA	NA	NA	NA	NA	NA	NA	10	1.55	3.3e-06	Solyc04g015060.3.1,Solyc05g005380.3.1,Solyc05g005390.3.1,Solyc05g005440.3.1,Solyc05g015550.2.1,Solyc07g065563.1.1,Solyc07g065567.1.1,Solyc07g065570.3.1,Solyc07g065580.3.1,Solyc10g009440.4.1	NA	NA	NA	NA	NA	NA
GO:0009812	flavonoid metabolic process	643	NA	NA	NA	NA	NA	NA	NA	NA		NA	NA	NA	NA	NA	NA	NA	NA	NA	NA	NA	NA	NA	NA	NA	NA	NA	NA	NA	NA	NA	NA	NA	NA	NA	NA	NA	NA	26	13.13	2e-09	Solyc01g066100.2.1,Solyc01g066110.2.1,Solyc01g087050.3.1,Solyc03g058370.2.1,Solyc03g098190.3.1,Solyc03g121740.3.1,Solyc12g098600.1.1,Solyc04g007310.2.1,Solyc05g007950.4.1,Solyc05g011870.1.1,Solyc05g011900.1.1,Solyc05g047485.1.1,Solyc05g047510.3.1,Solyc06g073080.4.1,Solyc07g017970.3.1,Solyc07g054940.2.1,Solyc09g055500.1.1,Solyc09g057883.1.1,Solyc10g019200.3.1,Solyc10g019210.1.1,Solyc10g019220.1.1,…	NA	NA	NA	NA	NA	NA
GO:0009864	induced systemic resistance, jasmonic acid mediated signaling pathway	113	NA	NA	NA	NA	NA	NA	NA	NA		NA	NA	NA	NA	NA	NA	NA	NA	NA	NA	NA	NA	NA	NA	NA	NA	NA	NA	NA	NA	NA	NA	NA	NA	NA	NA	NA	NA	9	2.31	0.00052	Solyc02g077810.1.1,Solyc00g254910.1.1,Solyc00g322630.1.1,Solyc00g500214.1.1,Solyc00g500216.1.1,Solyc00g500218.1.1,Solyc00g500285.1.1,Solyc10g009610.2.1,Solyc10g011650.3.1	NA	NA	NA	NA	NA	NA
GO:0010046	response to mycotoxin	27	NA	NA	NA	NA	NA	NA	NA	NA		NA	NA	NA	NA	NA	NA	NA	NA	NA	NA	NA	NA	NA	NA	NA	NA	NA	NA	NA	NA	NA	NA	NA	NA	NA	NA	NA	NA	8	0.55	4.5e-08	Solyc00g254910.1.1,Solyc00g322630.1.1,Solyc00g500214.1.1,Solyc00g500216.1.1,Solyc00g500218.1.1,Solyc00g500285.1.1,Solyc10g009610.2.1,Solyc10g011650.3.1	NA	NA	NA	NA	NA	NA
GO:0010119	regulation of stomatal movement	515	NA	NA	NA	NA	NA	NA	NA	NA		NA	NA	NA	NA	NA	NA	NA	NA	NA	NA	NA	NA	NA	NA	NA	NA	NA	NA	NA	NA	NA	NA	NA	NA	NA	NA	NA	NA	20	10.52	0.00033	Solyc02g085620.3.1,Solyc03g006930.3.1,Solyc03g121740.3.1,Solyc04g079530.3.1,Solyc04g082000.4.1,Solyc08g078200.2.1,Solyc11g072060.3.1,Solyc02g090740.3.1,Solyc06g060530.1.1,Solyc00g254910.1.1,Solyc00g322630.1.1,Solyc00g500214.1.1,Solyc00g500216.1.1,Solyc00g500218.1.1,Solyc00g500285.1.1,Solyc08g079770.3.1,Solyc10g009610.2.1,Solyc10g011650.3.1,Solyc03g006940.3.1,Solyc03g006950.3.1	NA	NA	NA	NA	NA	NA
GO:0010193	response to ozone	167	NA	NA	NA	NA	NA	NA	NA	NA		NA	NA	NA	NA	NA	NA	NA	NA	NA	NA	NA	NA	NA	NA	NA	NA	NA	NA	NA	NA	NA	NA	NA	NA	NA	NA	NA	NA	13	3.41	4.1e-05	Solyc03g116450.1.1,Solyc10g009550.3.1,Solyc02g081870.4.1,Solyc06g076930.2.1,Solyc00g254910.1.1,Solyc00g322630.1.1,Solyc00g500214.1.1,Solyc00g500216.1.1,Solyc00g500218.1.1,Solyc00g500285.1.1,Solyc08g079770.3.1,Solyc10g009610.2.1,Solyc10g011650.3.1	NA	NA	NA	NA	NA	NA
GO:0010252	auxin homeostasis	110	NA	NA	NA	NA	NA	NA	NA	NA		NA	NA	NA	NA	NA	NA	NA	NA	NA	NA	NA	NA	NA	NA	NA	NA	NA	NA	NA	NA	NA	NA	NA	NA	NA	NA	NA	NA	10	2.25	8.7e-05	Solyc08g014580.4.1,Solyc09g007580.3.1,Solyc02g090740.3.1,Solyc00g254910.1.1,Solyc00g322630.1.1,Solyc00g500214.1.1,Solyc00g500216.1.1,Solyc00g500218.1.1,Solyc10g009610.2.1,Solyc02g068330.2.1	NA	NA	NA	NA	NA	NA
GO:0010262	somatic embryogenesis	85	NA	NA	NA	NA	NA	NA	NA	NA		NA	NA	NA	NA	NA	NA	NA	NA	NA	NA	NA	NA	NA	NA	NA	NA	NA	NA	NA	NA	NA	NA	NA	NA	NA	NA	NA	NA	15	1.74	1.8e-10	Solyc01g009810.3.1,Solyc01g107250.3.1,Solyc03g112890.1.1,Solyc04g015060.3.1,Solyc05g005380.3.1,Solyc05g005390.3.1,Solyc05g005440.3.1,Solyc05g015550.2.1,Solyc06g076840.3.1,Solyc07g065563.1.1,Solyc07g065567.1.1,Solyc07g065570.3.1,Solyc07g065580.3.1,Solyc09g055650.3.1,Solyc10g009440.4.1	NA	NA	NA	NA	NA	NA
GO:0010581	regulation of starch biosynthetic process	42	NA	NA	NA	NA	NA	NA	NA	NA		NA	NA	NA	NA	NA	NA	NA	NA	NA	NA	NA	NA	NA	NA	NA	NA	NA	NA	NA	NA	NA	NA	NA	NA	NA	NA	NA	NA	8	0.86	1.8e-06	Solyc06g068570.4.1,Solyc09g007260.4.1,Solyc10g084340.2.1,Solyc02g030610.3.1,Solyc02g032680.2.1,Solyc02g032695.1.1,Solyc02g066905.1.1,Solyc02g150115.1.1	NA	NA	NA	NA	NA	NA
GO:0010723	positive regulation of transcription from RNA polymerase II promoter in response to iron	17	NA	NA	NA	NA	NA	NA	NA	NA		NA	NA	NA	NA	NA	NA	NA	NA	NA	NA	NA	NA	NA	NA	NA	NA	NA	NA	NA	NA	NA	NA	NA	NA	NA	NA	NA	NA	4	0.35	0.00033	Solyc07g065563.1.1,Solyc07g065567.1.1,Solyc07g065570.3.1,Solyc07g065580.3.1	NA	NA	NA	NA	NA	NA
GO:0016046	detection of fungus	21	NA	NA	NA	NA	NA	NA	NA	NA		NA	NA	NA	NA	NA	NA	NA	NA	NA	NA	NA	NA	NA	NA	NA	NA	NA	NA	NA	NA	NA	NA	NA	NA	NA	NA	NA	NA	4	0.43	0.00078	Solyc00g500214.1.1,Solyc00g500216.1.1,Solyc00g500218.1.1,Solyc10g009610.2.1	NA	NA	NA	NA	NA	NA
GO:0016131	brassinosteroid metabolic process	161	NA	NA	NA	NA	NA	NA	NA	NA		NA	NA	NA	NA	NA	NA	NA	NA	NA	NA	NA	NA	NA	NA	NA	NA	NA	NA	NA	NA	NA	NA	NA	NA	NA	NA	NA	NA	16	3.29	1.2e-09	Solyc01g080900.4.1,Solyc02g085880.3.1,Solyc05g011870.1.1,Solyc05g011900.1.1,Solyc05g047485.1.1,Solyc05g047510.3.1,Solyc07g055480.2.1,Solyc09g055500.1.1,Solyc09g057883.1.1,Solyc10g019200.3.1,Solyc10g019210.1.1,Solyc10g019220.1.1,Solyc11g027800.1.1,Solyc11g050930.1.1,Solyc11g051090.1.1,Solyc05g053890.3.1	NA	NA	NA	NA	NA	NA
GO:0018117	protein adenylylation	27	NA	NA	NA	NA	NA	NA	NA	NA		NA	NA	NA	NA	NA	NA	NA	NA	NA	NA	NA	NA	NA	NA	NA	NA	NA	NA	NA	NA	NA	NA	NA	NA	NA	NA	NA	NA	8	0.55	4.5e-08	Solyc00g254910.1.1,Solyc00g322630.1.1,Solyc00g500214.1.1,Solyc00g500216.1.1,Solyc00g500218.1.1,Solyc00g500285.1.1,Solyc10g009610.2.1,Solyc10g011650.3.1	NA	NA	NA	NA	NA	NA
GO:0019761	glucosinolate biosynthetic process	268	NA	NA	NA	NA	NA	NA	NA	NA		NA	NA	NA	NA	NA	NA	NA	NA	NA	NA	NA	NA	NA	NA	NA	NA	NA	NA	NA	NA	NA	NA	NA	NA	NA	NA	NA	NA	20	5.47	1.6e-07	Solyc01g111790.2.1,Solyc03g112890.1.1,Solyc06g076840.3.1,Solyc09g055650.3.1,Solyc11g072060.3.1,Solyc03g046492.1.1,Solyc05g011870.1.1,Solyc05g011900.1.1,Solyc05g047485.1.1,Solyc05g047510.3.1,Solyc09g055500.1.1,Solyc09g057883.1.1,Solyc10g019200.3.1,Solyc10g019210.1.1,Solyc10g019220.1.1,Solyc11g027800.1.1,Solyc11g050930.1.1,Solyc11g051090.1.1,Solyc06g008920.3.1,Solyc08g075800.1.1	NA	NA	NA	NA	NA	NA
GO:0031348	negative regulation of defense response	514	NA	NA	NA	NA	NA	NA	NA	NA		NA	NA	NA	NA	NA	NA	NA	NA	NA	NA	NA	NA	NA	NA	NA	NA	NA	NA	NA	NA	NA	NA	NA	NA	NA	NA	NA	NA	23	10.5	7.5e-05	Solyc01g058540.3.1,Solyc01g111790.2.1,Solyc02g081130.3.1,Solyc02g086430.4.1,Solyc06g051090.3.1,Solyc02g081870.4.1,Solyc02g090740.3.1,Solyc06g076930.2.1,Solyc00g254910.1.1,Solyc00g322630.1.1,Solyc00g500214.1.1,Solyc00g500216.1.1,Solyc00g500218.1.1,Solyc00g500285.1.1,Solyc10g009610.2.1,Solyc10g011650.3.1,Solyc03g119900.4.1,Solyc02g081040.4.1,Solyc08g067990.3.1,Solyc10g085530.1.1,Solyc10g075010.2.1,…	NA	NA	NA	NA	NA	NA
GO:0032260	response to jasmonic acid stimulus involved in jasmonic acid and ethylene-dependent systemic resistance	44	NA	NA	NA	NA	NA	NA	NA	NA		NA	NA	NA	NA	NA	NA	NA	NA	NA	NA	NA	NA	NA	NA	NA	NA	NA	NA	NA	NA	NA	NA	NA	NA	NA	NA	NA	NA	12	0.9	5.4e-11	Solyc05g011870.1.1,Solyc05g011900.1.1,Solyc05g047485.1.1,Solyc05g047510.3.1,Solyc09g055500.1.1,Solyc09g057883.1.1,Solyc10g019200.3.1,Solyc10g019210.1.1,Solyc10g019220.1.1,Solyc11g027800.1.1,Solyc11g050930.1.1,Solyc11g051090.1.1	NA	NA	NA	NA	NA	NA
GO:0040029	regulation of gene expression, epigenetic	845	NA	NA	NA	NA	NA	NA	NA	NA		NA	NA	NA	NA	NA	NA	NA	NA	NA	NA	NA	NA	NA	NA	NA	NA	NA	NA	NA	NA	NA	NA	NA	NA	NA	NA	NA	NA	22	17.25	6.2e-10	Solyc01g073970.3.1,Solyc02g081130.3.1,Solyc02g086430.4.1,Solyc03g044237.1.1,Solyc03g082860.3.1,Solyc03g098190.3.1,Solyc04g015060.3.1,Solyc04g073980.3.1,Solyc05g005380.3.1,Solyc05g005390.3.1,Solyc05g005440.3.1,Solyc05g015550.2.1,Solyc07g006060.3.1,Solyc07g063500.4.1,Solyc07g065563.1.1,Solyc07g065567.1.1,Solyc07g065570.3.1,Solyc07g065580.3.1,Solyc10g009440.4.1,Solyc01g086760.4.1,Solyc03g098175.1.1,…	NA	NA	NA	NA	NA	NA
GO:0045540	regulation of cholesterol biosynthetic process	61	NA	NA	NA	NA	NA	NA	NA	NA		NA	NA	NA	NA	NA	NA	NA	NA	NA	NA	NA	NA	NA	NA	NA	NA	NA	NA	NA	NA	NA	NA	NA	NA	NA	NA	NA	NA	12	1.25	3.2e-09	Solyc03g111450.3.1,Solyc03g111460.3.1,Solyc04g015060.3.1,Solyc05g005380.3.1,Solyc05g005390.3.1,Solyc05g015330.1.1,Solyc05g015550.2.1,Solyc07g065563.1.1,Solyc07g065567.1.1,Solyc07g065570.3.1,Solyc07g065580.3.1,Solyc10g009440.4.1	NA	NA	NA	NA	NA	NA
GO:0048579	negative regulation of long-day photoperiodism, flowering	147	NA	NA	NA	NA	NA	NA	NA	NA		NA	NA	NA	NA	NA	NA	NA	NA	NA	NA	NA	NA	NA	NA	NA	NA	NA	NA	NA	NA	NA	NA	NA	NA	NA	NA	NA	NA	14	3	2e-06	Solyc02g081130.3.1,Solyc03g111450.3.1,Solyc03g111460.3.1,Solyc04g015060.3.1,Solyc05g005380.3.1,Solyc05g005390.3.1,Solyc05g005440.3.1,Solyc05g015330.1.1,Solyc05g015550.2.1,Solyc07g065563.1.1,Solyc07g065567.1.1,Solyc07g065570.3.1,Solyc07g065580.3.1,Solyc10g009440.4.1	NA	NA	NA	NA	6	1.07
GO:0051512	positive regulation of unidimensional cell growth	50	NA	NA	NA	NA	NA	NA	NA	NA		NA	NA	NA	NA	NA	NA	NA	NA	NA	NA	NA	NA	NA	NA	NA	NA	NA	NA	NA	NA	NA	NA	NA	NA	NA	NA	NA	NA	10	1.02	5.7e-08	Solyc04g015060.3.1,Solyc05g005380.3.1,Solyc05g005390.3.1,Solyc05g005440.3.1,Solyc05g015550.2.1,Solyc07g065563.1.1,Solyc07g065567.1.1,Solyc07g065570.3.1,Solyc07g065580.3.1,Solyc10g009440.4.1	NA	NA	NA	NA	4	0.36
GO:1901183	positive regulation of camalexin biosynthetic process	32	NA	NA	NA	NA	NA	NA	NA	NA		NA	NA	NA	NA	NA	NA	NA	NA	NA	NA	NA	NA	NA	NA	NA	NA	NA	NA	NA	NA	NA	NA	NA	NA	NA	NA	NA	NA	6	0.65	4.1e-05	Solyc00g254910.1.1,Solyc00g322630.1.1,Solyc00g500214.1.1,Solyc00g500216.1.1,Solyc00g500218.1.1,Solyc10g009610.2.1	NA	NA	NA	NA	NA	NA
GO:1990511	piRNA biosynthetic process	21	NA	NA	NA	NA	NA	NA	NA	NA		NA	NA	NA	NA	NA	NA	NA	NA	NA	NA	NA	NA	NA	NA	NA	NA	NA	NA	NA	NA	NA	NA	NA	NA	NA	NA	NA	NA	4	0.43	0.00078	Solyc03g112890.1.1,Solyc06g076840.3.1,Solyc09g055650.3.1,Solyc11g071300.2.1	NA	NA	NA	NA	NA	NA
GO:1990830	cellular response to leukemia inhibitory factor	115	NA	NA	NA	NA	NA	NA	NA	NA		NA	NA	NA	NA	NA	NA	NA	NA	NA	NA	NA	NA	NA	NA	NA	NA	NA	NA	NA	NA	NA	NA	NA	NA	NA	NA	NA	NA	14	2.35	9.9e-08	Solyc03g112890.1.1,Solyc04g015060.3.1,Solyc05g005380.3.1,Solyc05g005390.3.1,Solyc05g005440.3.1,Solyc05g015550.2.1,Solyc06g076840.3.1,Solyc07g065563.1.1,Solyc07g065567.1.1,Solyc07g065580.3.1,Solyc09g055650.3.1,Solyc10g009440.4.1,Solyc11g071300.2.1,Solyc02g067970.4.1	NA	NA	NA	NA	NA	NA
GO:2000377	regulation of reactive oxygen species metabolic process	328	NA	NA	NA	NA	NA	NA	NA	NA		NA	NA	NA	NA	NA	NA	NA	NA	NA	NA	NA	NA	NA	NA	NA	NA	NA	NA	NA	NA	NA	NA	NA	NA	NA	NA	NA	NA	22	6.7	6.6e-07	Solyc01g111790.2.1,Solyc02g070170.1.1,Solyc02g079450.1.1,Solyc02g085620.3.1,Solyc03g098190.3.1,Solyc06g054010.3.1,Solyc10g008360.2.1,Solyc00g254910.1.1,Solyc00g322630.1.1,Solyc00g500214.1.1,Solyc00g500216.1.1,Solyc00g500218.1.1,Solyc00g500285.1.1,Solyc10g009610.2.1,Solyc10g011650.3.1,Solyc01g106160.3.1,Solyc06g007920.3.1,Solyc12g042520.3.1,Solyc09g010220.4.1,Solyc11g066600.2.1,Solyc01g081350.1.1,…	NA	NA	NA	NA	NA	NA
GO:0001101	response to acid chemical	5291	NA	NA	NA	NA	NA	NA	NA	NA		NA	NA	NA	NA	NA	NA	NA	NA	NA	NA	NA	NA	NA	NA	NA	NA	NA	NA	NA	NA	NA	NA	NA	NA	NA	NA	NA	NA	NA	NA	NA	NA	26	12.45	0.00037	Solyc01g009440.3.1,Solyc01g103830.1.1,Solyc01g150155.1.1,Solyc03g093930.4.1,Solyc04g072790.2.1,Solyc04g077960.1.1,Solyc06g083930.2.1,Solyc09g091870.2.1,Solyc12g008800.3.1,Solyc12g010360.2.1,Solyc12g089230.2.1,Solyc08g080890.3.1,Solyc06g005630.3.1,Solyc01g100040.3.1,Solyc04g082860.3.1,Solyc03g098090.2.1,Solyc03g112500.4.1,Solyc06g062390.3.1,Solyc06g082700.1.1,Solyc06g082730.2.1,Solyc07g053710.3.1,…	NA	NA
GO:0055063	sulfate ion homeostasis	40	NA	NA	NA	NA	NA	NA	NA	NA		NA	NA	NA	NA	NA	NA	NA	NA	NA	NA	NA	NA	NA	NA	NA	NA	NA	NA	NA	NA	NA	NA	NA	NA	NA	NA	NA	NA	NA	NA	NA	NA	3	0.09	0.00011	Solyc02g080710.2.1,Solyc02g080730.2.1,Solyc02g080740.3.1	NA	NA
GO:0071486	cellular response to high light intensity	42	NA	NA	NA	NA	NA	NA	NA	NA		NA	NA	NA	NA	NA	NA	NA	NA	NA	NA	NA	NA	NA	NA	NA	NA	NA	NA	NA	NA	NA	NA	NA	NA	NA	NA	NA	NA	NA	NA	NA	NA	3	0.1	0.00013	Solyc02g080710.2.1,Solyc02g080730.2.1,Solyc02g080740.3.1	NA	NA
GO:0080060	integument development	83	NA	NA	NA	NA	NA	NA	NA	NA		NA	NA	NA	NA	NA	NA	NA	NA	NA	NA	NA	NA	NA	NA	NA	NA	NA	NA	NA	NA	NA	NA	NA	NA	NA	NA	NA	NA	NA	NA	NA	NA	3	0.2	0.00099	Solyc02g080710.2.1,Solyc02g080730.2.1,Solyc02g080740.3.1	NA	NA
GO:1905392	plant organ morphogenesis	2106	NA	NA	NA	NA	NA	NA	NA	NA		NA	NA	NA	NA	NA	NA	NA	NA	NA	NA	NA	NA	NA	NA	NA	NA	NA	NA	NA	NA	NA	NA	NA	NA	NA	NA	NA	NA	NA	NA	NA	NA	7	4.96	0.00019	Solyc02g080710.2.1,Solyc02g080730.2.1,Solyc02g080740.3.1,Solyc03g098400.2.1,Solyc04g077960.1.1,Solyc06g083930.2.1,Solyc12g008800.3.1	NA	NA
GO:0000122	negative regulation of transcription by RNA polymerase II	538	NA	NA	NA	NA	NA	NA	NA	NA		NA	NA	NA	NA	NA	NA	NA	NA	NA	NA	NA	NA	NA	NA	NA	NA	NA	NA	NA	NA	NA	NA	NA	NA	NA	NA	NA	NA	NA	NA	NA	NA	NA	NA	NA	NA	14	3.91
GO:0001835	blastocyst hatching	44	NA	NA	NA	NA	NA	NA	NA	NA		NA	NA	NA	NA	NA	NA	NA	NA	NA	NA	NA	NA	NA	NA	NA	NA	NA	NA	NA	NA	NA	NA	NA	NA	NA	NA	NA	NA	NA	NA	NA	NA	NA	NA	NA	NA	4	0.32
GO:0002021	response to dietary excess	19	NA	NA	NA	NA	NA	NA	NA	NA		NA	NA	NA	NA	NA	NA	NA	NA	NA	NA	NA	NA	NA	NA	NA	NA	NA	NA	NA	NA	NA	NA	NA	NA	NA	NA	NA	NA	NA	NA	NA	NA	NA	NA	NA	NA	3	0.14
GO:0009966	regulation of signal transduction	2989	NA	NA	NA	NA	NA	NA	NA	NA		NA	NA	NA	NA	NA	NA	NA	NA	NA	NA	NA	NA	NA	NA	NA	NA	NA	NA	NA	NA	NA	NA	NA	NA	NA	NA	NA	NA	NA	NA	NA	NA	NA	NA	NA	NA	41	21.73
GO:0010731	protein glutathionylation	16	NA	NA	NA	NA	NA	NA	NA	NA		NA	NA	NA	NA	NA	NA	NA	NA	NA	NA	NA	NA	NA	NA	NA	NA	NA	NA	NA	NA	NA	NA	NA	NA	NA	NA	NA	NA	NA	NA	NA	NA	NA	NA	NA	NA	3	0.12
GO:0010880	regulation of release of sequestered calcium ion into cytosol by sarcoplasmic reticulum	19	NA	NA	NA	NA	NA	NA	NA	NA		NA	NA	NA	NA	NA	NA	NA	NA	NA	NA	NA	NA	NA	NA	NA	NA	NA	NA	NA	NA	NA	NA	NA	NA	NA	NA	NA	NA	NA	NA	NA	NA	NA	NA	NA	NA	3	0.14
GO:0016575	histone deacetylation	91	NA	NA	NA	NA	NA	NA	NA	NA		NA	NA	NA	NA	NA	NA	NA	NA	NA	NA	NA	NA	NA	NA	NA	NA	NA	NA	NA	NA	NA	NA	NA	NA	NA	NA	NA	NA	NA	NA	NA	NA	NA	NA	NA	NA	7	0.66
GO:0030474	spindle pole body duplication	10	NA	NA	NA	NA	NA	NA	NA	NA		NA	NA	NA	NA	NA	NA	NA	NA	NA	NA	NA	NA	NA	NA	NA	NA	NA	NA	NA	NA	NA	NA	NA	NA	NA	NA	NA	NA	NA	NA	NA	NA	NA	NA	NA	NA	3	0.07
GO:0030702	chromatin silencing at centromere	32	NA	NA	NA	NA	NA	NA	NA	NA		NA	NA	NA	NA	NA	NA	NA	NA	NA	NA	NA	NA	NA	NA	NA	NA	NA	NA	NA	NA	NA	NA	NA	NA	NA	NA	NA	NA	NA	NA	NA	NA	NA	NA	NA	NA	4	0.23
GO:0040025	vulval development	62	NA	NA	NA	NA	NA	NA	NA	NA		NA	NA	NA	NA	NA	NA	NA	NA	NA	NA	NA	NA	NA	NA	NA	NA	NA	NA	NA	NA	NA	NA	NA	NA	NA	NA	NA	NA	NA	NA	NA	NA	NA	NA	NA	NA	4	0.45
GO:0042461	photoreceptor cell development	45	NA	NA	NA	NA	NA	NA	NA	NA		NA	NA	NA	NA	NA	NA	NA	NA	NA	NA	NA	NA	NA	NA	NA	NA	NA	NA	NA	NA	NA	NA	NA	NA	NA	NA	NA	NA	NA	NA	NA	NA	NA	NA	NA	NA	4	0.33
GO:0043161	proteasome-mediated ubiquitin-dependent protein catabolic process	644	NA	NA	NA	NA	NA	NA	NA	NA		NA	NA	NA	NA	NA	NA	NA	NA	NA	NA	NA	NA	NA	NA	NA	NA	NA	NA	NA	NA	NA	NA	NA	NA	NA	NA	NA	NA	NA	NA	NA	NA	NA	NA	NA	NA	18	4.68
GO:0048477	oogenesis	381	NA	NA	NA	NA	NA	NA	NA	NA		NA	NA	NA	NA	NA	NA	NA	NA	NA	NA	NA	NA	NA	NA	NA	NA	NA	NA	NA	NA	NA	NA	NA	NA	NA	NA	NA	NA	NA	NA	NA	NA	NA	NA	NA	NA	11	2.77
GO:0050872	white fat cell differentiation	11	NA	NA	NA	NA	NA	NA	NA	NA		NA	NA	NA	NA	NA	NA	NA	NA	NA	NA	NA	NA	NA	NA	NA	NA	NA	NA	NA	NA	NA	NA	NA	NA	NA	NA	NA	NA	NA	NA	NA	NA	NA	NA	NA	NA	3	0.08
GO:0060212	negative regulation of nuclear-transcribed mRNA poly(A) tail shortening	21	NA	NA	NA	NA	NA	NA	NA	NA		NA	NA	NA	NA	NA	NA	NA	NA	NA	NA	NA	NA	NA	NA	NA	NA	NA	NA	NA	NA	NA	NA	NA	NA	NA	NA	NA	NA	NA	NA	NA	NA	NA	NA	NA	NA	3	0.15
GO:0060613	fat pad development	12	NA	NA	NA	NA	NA	NA	NA	NA		NA	NA	NA	NA	NA	NA	NA	NA	NA	NA	NA	NA	NA	NA	NA	NA	NA	NA	NA	NA	NA	NA	NA	NA	NA	NA	NA	NA	NA	NA	NA	NA	NA	NA	NA	NA	3	0.09
GO:0070424	regulation of nucleotide-binding oligomerization domain containing signaling pathway	6	NA	NA	NA	NA	NA	NA	NA	NA		NA	NA	NA	NA	NA	NA	NA	NA	NA	NA	NA	NA	NA	NA	NA	NA	NA	NA	NA	NA	NA	NA	NA	NA	NA	NA	NA	NA	NA	NA	NA	NA	NA	NA	NA	NA	2	0.04
GO:0070868	heterochromatin organization involved in chromatin silencing	40	NA	NA	NA	NA	NA	NA	NA	NA		NA	NA	NA	NA	NA	NA	NA	NA	NA	NA	NA	NA	NA	NA	NA	NA	NA	NA	NA	NA	NA	NA	NA	NA	NA	NA	NA	NA	NA	NA	NA	NA	NA	NA	NA	NA	9	0.29
GO:0090597	nematode male tail mating organ morphogenesis	6	NA	NA	NA	NA	NA	NA	NA	NA		NA	NA	NA	NA	NA	NA	NA	NA	NA	NA	NA	NA	NA	NA	NA	NA	NA	NA	NA	NA	NA	NA	NA	NA	NA	NA	NA	NA	NA	NA	NA	NA	NA	NA	NA	NA	3	0.04
GO:0090617	mitochondrial mRNA 5'-end processing	2	NA	NA	NA	NA	NA	NA	NA	NA		NA	NA	NA	NA	NA	NA	NA	NA	NA	NA	NA	NA	NA	NA	NA	NA	NA	NA	NA	NA	NA	NA	NA	NA	NA	NA	NA	NA	NA	NA	NA	NA	NA	NA	NA	NA	2	0.01
GO:1901097	negative regulation of autophagosome maturation	6	NA	NA	NA	NA	NA	NA	NA	NA		NA	NA	NA	NA	NA	NA	NA	NA	NA	NA	NA	NA	NA	NA	NA	NA	NA	NA	NA	NA	NA	NA	NA	NA	NA	NA	NA	NA	NA	NA	NA	NA	NA	NA	NA	NA	4	0.04
GO:1904021	negative regulation of G protein-coupled receptor internalization	2	NA	NA	NA	NA	NA	NA	NA	NA		NA	NA	NA	NA	NA	NA	NA	NA	NA	NA	NA	NA	NA	NA	NA	NA	NA	NA	NA	NA	NA	NA	NA	NA	NA	NA	NA	NA	NA	NA	NA	NA	NA	NA	NA	NA	2	0.01
GO:2000042	negative regulation of double-strand break repair via homologous recombination	10	NA	NA	NA	NA	NA	NA	NA	NA		NA	NA	NA	NA	NA	NA	NA	NA	NA	NA	NA	NA	NA	NA	NA	NA	NA	NA	NA	NA	NA	NA	NA	NA	NA	NA	NA	NA	NA	NA	NA	NA	NA	NA	NA	NA	4	0.07
GO:2000774	positive regulation of cellular senescence	21	NA	NA	NA	NA	NA	NA	NA	NA		NA	NA	NA	NA	NA	NA	NA	NA	NA	NA	NA	NA	NA	NA	NA	NA	NA	NA	NA	NA	NA	NA	NA	NA	NA	NA	NA	NA	NA	NA	NA	NA	NA	NA	NA	NA	4	0.15
GO:0010345	suberin biosynthetic process	106	NA	NA	NA	NA	NA	NA	NA	NA		NA	NA	NA	NA	NA	NA	NA	NA	NA	NA	NA	NA	NA	NA	NA	NA	NA	NA	NA	NA	NA	NA	NA	NA	NA	NA	NA	NA	NA	NA	NA	NA	NA	NA	NA	NA	NA	NA
GO:0002229	defense response to oomycetes	281	NA	NA	NA	NA	NA	NA	NA	NA		NA	NA	NA	NA	NA	NA	NA	NA	NA	NA	NA	NA	NA	NA	NA	NA	NA	NA	NA	NA	NA	NA	NA	NA	NA	NA	NA	NA	NA	NA	NA	NA	NA	NA	NA	NA	NA	NA
GO:0002239	response to oomycetes	414	NA	NA	NA	NA	NA	NA	NA	NA		NA	NA	NA	NA	NA	NA	NA	NA	NA	NA	NA	NA	NA	NA	NA	NA	NA	NA	NA	NA	NA	NA	NA	NA	NA	NA	NA	NA	NA	NA	NA	NA	NA	NA	NA	NA	NA	NA
GO:0006792	regulation of sulfur utilization	5	NA	NA	NA	NA	NA	NA	NA	NA		NA	NA	NA	NA	NA	NA	NA	NA	NA	NA	NA	NA	NA	NA	NA	NA	NA	NA	NA	NA	NA	NA	NA	NA	NA	NA	NA	NA	NA	NA	NA	NA	NA	NA	NA	NA	NA	NA
GO:0009625	response to insect	173	NA	NA	NA	NA	NA	NA	NA	NA		NA	NA	NA	NA	NA	NA	NA	NA	NA	NA	NA	NA	NA	NA	NA	NA	NA	NA	NA	NA	NA	NA	NA	NA	NA	NA	NA	NA	NA	NA	NA	NA	NA	NA	NA	NA	NA	NA
GO:0009630	gravitropism	332	NA	NA	NA	NA	NA	NA	NA	NA		NA	NA	NA	NA	NA	NA	NA	NA	NA	NA	NA	NA	NA	NA	NA	NA	NA	NA	NA	NA	NA	NA	NA	NA	NA	NA	NA	NA	NA	NA	NA	NA	NA	NA	NA	NA	NA	NA
GO:0009914	hormone transport	648	NA	NA	NA	NA	NA	NA	NA	NA		NA	NA	NA	NA	NA	NA	NA	NA	NA	NA	NA	NA	NA	NA	NA	NA	NA	NA	NA	NA	NA	NA	NA	NA	NA	NA	NA	NA	NA	NA	NA	NA	NA	NA	NA	NA	NA	NA
GO:0010082	regulation of root meristem growth	119	NA	NA	NA	NA	NA	NA	NA	NA		NA	NA	NA	NA	NA	NA	NA	NA	NA	NA	NA	NA	NA	NA	NA	NA	NA	NA	NA	NA	NA	NA	NA	NA	NA	NA	NA	NA	NA	NA	NA	NA	NA	NA	NA	NA	NA	NA
GO:0010197	polar nucleus fusion	110	NA	NA	NA	NA	NA	NA	NA	NA		NA	NA	NA	NA	NA	NA	NA	NA	NA	NA	NA	NA	NA	NA	NA	NA	NA	NA	NA	NA	NA	NA	NA	NA	NA	NA	NA	NA	NA	NA	NA	NA	NA	NA	NA	NA	NA	NA
GO:0010439	regulation of glucosinolate biosynthetic process	92	NA	NA	NA	NA	NA	NA	NA	NA		NA	NA	NA	NA	NA	NA	NA	NA	NA	NA	NA	NA	NA	NA	NA	NA	NA	NA	NA	NA	NA	NA	NA	NA	NA	NA	NA	NA	NA	NA	NA	NA	NA	NA	NA	NA	NA	NA
GO:0015692	lead ion transport	27	NA	NA	NA	NA	NA	NA	NA	NA		NA	NA	NA	NA	NA	NA	NA	NA	NA	NA	NA	NA	NA	NA	NA	NA	NA	NA	NA	NA	NA	NA	NA	NA	NA	NA	NA	NA	NA	NA	NA	NA	NA	NA	NA	NA	NA	NA
GO:0016458	gene silencing	822	NA	NA	NA	NA	NA	NA	NA	NA		NA	NA	NA	NA	NA	NA	NA	NA	NA	NA	NA	NA	NA	NA	NA	NA	NA	NA	NA	NA	NA	NA	NA	NA	NA	NA	NA	NA	NA	NA	NA	NA	NA	NA	NA	NA	NA	NA
GO:0016567	protein ubiquitination	1148	NA	NA	NA	NA	NA	NA	NA	NA		NA	NA	NA	NA	NA	NA	NA	NA	NA	NA	NA	NA	NA	NA	NA	NA	NA	NA	NA	NA	NA	NA	NA	NA	NA	NA	NA	NA	NA	NA	NA	NA	NA	NA	NA	NA	NA	NA
GO:0035458	cellular response to interferon-beta	16	NA	NA	NA	NA	NA	NA	NA	NA		NA	NA	NA	NA	NA	NA	NA	NA	NA	NA	NA	NA	NA	NA	NA	NA	NA	NA	NA	NA	NA	NA	NA	NA	NA	NA	NA	NA	NA	NA	NA	NA	NA	NA	NA	NA	NA	NA
GO:0042832	defense response to protozoan	13	NA	NA	NA	NA	NA	NA	NA	NA		NA	NA	NA	NA	NA	NA	NA	NA	NA	NA	NA	NA	NA	NA	NA	NA	NA	NA	NA	NA	NA	NA	NA	NA	NA	NA	NA	NA	NA	NA	NA	NA	NA	NA	NA	NA	NA	NA
GO:0042908	xenobiotic transport	117	NA	NA	NA	NA	NA	NA	NA	NA		NA	NA	NA	NA	NA	NA	NA	NA	NA	NA	NA	NA	NA	NA	NA	NA	NA	NA	NA	NA	NA	NA	NA	NA	NA	NA	NA	NA	NA	NA	NA	NA	NA	NA	NA	NA	NA	NA
GO:0044406	adhesion of symbiont to host	8	NA	NA	NA	NA	NA	NA	NA	NA		NA	NA	NA	NA	NA	NA	NA	NA	NA	NA	NA	NA	NA	NA	NA	NA	NA	NA	NA	NA	NA	NA	NA	NA	NA	NA	NA	NA	NA	NA	NA	NA	NA	NA	NA	NA	NA	NA
GO:0051014	actin filament severing	14	NA	NA	NA	NA	NA	NA	NA	NA		NA	NA	NA	NA	NA	NA	NA	NA	NA	NA	NA	NA	NA	NA	NA	NA	NA	NA	NA	NA	NA	NA	NA	NA	NA	NA	NA	NA	NA	NA	NA	NA	NA	NA	NA	NA	NA	NA
GO:0051693	actin filament capping	32	NA	NA	NA	NA	NA	NA	NA	NA		NA	NA	NA	NA	NA	NA	NA	NA	NA	NA	NA	NA	NA	NA	NA	NA	NA	NA	NA	NA	NA	NA	NA	NA	NA	NA	NA	NA	NA	NA	NA	NA	NA	NA	NA	NA	NA	NA
GO:0071346	cellular response to interferon-gamma	36	NA	NA	NA	NA	NA	NA	NA	NA		NA	NA	NA	NA	NA	NA	NA	NA	NA	NA	NA	NA	NA	NA	NA	NA	NA	NA	NA	NA	NA	NA	NA	NA	NA	NA	NA	NA	NA	NA	NA	NA	NA	NA	NA	NA	NA	NA
GO:0071897	DNA biosynthetic process	329	NA	NA	NA	NA	NA	NA	NA	NA		NA	NA	NA	NA	NA	NA	NA	NA	NA	NA	NA	NA	NA	NA	NA	NA	NA	NA	NA	NA	NA	NA	NA	NA	NA	NA	NA	NA	NA	NA	NA	NA	NA	NA	NA	NA	NA	NA
GO:0080163	regulation of protein serine/threonine phosphatase activity	16	NA	NA	NA	NA	NA	NA	NA	NA		NA	NA	NA	NA	NA	NA	NA	NA	NA	NA	NA	NA	NA	NA	NA	NA	NA	NA	NA	NA	NA	NA	NA	NA	NA	NA	NA	NA	NA	NA	NA	NA	NA	NA	NA	NA	NA	NA
GO:0098542	defense response to other organism	3954	NA	NA	NA	NA	NA	NA	NA	NA		NA	NA	NA	NA	NA	NA	NA	NA	NA	NA	NA	NA	NA	NA	NA	NA	NA	NA	NA	NA	NA	NA	NA	NA	NA	NA	NA	NA	NA	NA	NA	NA	NA	NA	NA	NA	NA	NA
GO:0099159	regulation of modification of postsynaptic structure	11	NA	NA	NA	NA	NA	NA	NA	NA		NA	NA	NA	NA	NA	NA	NA	NA	NA	NA	NA	NA	NA	NA	NA	NA	NA	NA	NA	NA	NA	NA	NA	NA	NA	NA	NA	NA	NA	NA	NA	NA	NA	NA	NA	NA	NA	NA
GO:0099636	cytoplasmic streaming	10	NA	NA	NA	NA	NA	NA	NA	NA		NA	NA	NA	NA	NA	NA	NA	NA	NA	NA	NA	NA	NA	NA	NA	NA	NA	NA	NA	NA	NA	NA	NA	NA	NA	NA	NA	NA	NA	NA	NA	NA	NA	NA	NA	NA	NA	NA
GO:0106147	fraxetin biosynthesis	26	NA	NA	NA	NA	NA	NA	NA	NA		NA	NA	NA	NA	NA	NA	NA	NA	NA	NA	NA	NA	NA	NA	NA	NA	NA	NA	NA	NA	NA	NA	NA	NA	NA	NA	NA	NA	NA	NA	NA	NA	NA	NA	NA	NA	NA	NA
GO:1900994	(-)-secologanin biosynthetic process	33	NA	NA	NA	NA	NA	NA	NA	NA		NA	NA	NA	NA	NA	NA	NA	NA	NA	NA	NA	NA	NA	NA	NA	NA	NA	NA	NA	NA	NA	NA	NA	NA	NA	NA	NA	NA	NA	NA	NA	NA	NA	NA	NA	NA	NA	NA
GO:1901527	abscisic acid-activated signaling pathway involved in stomatal movement	34	NA	NA	NA	NA	NA	NA	NA	NA		NA	NA	NA	NA	NA	NA	NA	NA	NA	NA	NA	NA	NA	NA	NA	NA	NA	NA	NA	NA	NA	NA	NA	NA	NA	NA	NA	NA	NA	NA	NA	NA	NA	NA	NA	NA	NA	NA
GO:1905183	negative regulation of protein serine/threonine phosphatase activity	15	NA	NA	NA	NA	NA	NA	NA	NA		NA	NA	NA	NA	NA	NA	NA	NA	NA	NA	NA	NA	NA	NA	NA	NA	NA	NA	NA	NA	NA	NA	NA	NA	NA	NA	NA	NA	NA	NA	NA	NA	NA	NA	NA	NA	NA	NA
GO:2000032	regulation of secondary shoot formation	130	NA	NA	NA	NA	NA	NA	NA	NA		NA	NA	NA	NA	NA	NA	NA	NA	NA	NA	NA	NA	NA	NA	NA	NA	NA	NA	NA	NA	NA	NA	NA	NA	NA	NA	NA	NA	NA	NA	NA	NA	NA	NA	NA	NA	NA	NA
GO:2000392	regulation of lamellipodium morphogenesis	3	NA	NA	NA	NA	NA	NA	NA	NA		NA	NA	NA	NA	NA	NA	NA	NA	NA	NA	NA	NA	NA	NA	NA	NA	NA	NA	NA	NA	NA	NA	NA	NA	NA	NA	NA	NA	NA	NA	NA	NA	NA	NA	NA	NA	NA	NA
GO:0006099	tricarboxylic acid cycle	62	NA	NA	NA	NA	NA	NA	NA	NA		NA	NA	NA	NA	NA	NA	NA	NA	NA	NA	NA	NA	NA	NA	NA	NA	NA	NA	NA	NA	NA	NA	NA	NA	NA	NA	NA	NA	NA	NA	NA	NA	NA	NA	NA	NA	NA	NA
GO:0006124	ferredoxin metabolic process	4	NA	NA	NA	NA	NA	NA	NA	NA		NA	NA	NA	NA	NA	NA	NA	NA	NA	NA	NA	NA	NA	NA	NA	NA	NA	NA	NA	NA	NA	NA	NA	NA	NA	NA	NA	NA	NA	NA	NA	NA	NA	NA	NA	NA	NA	NA
GO:0008211	glucocorticoid metabolic process	9	NA	NA	NA	NA	NA	NA	NA	NA		NA	NA	NA	NA	NA	NA	NA	NA	NA	NA	NA	NA	NA	NA	NA	NA	NA	NA	NA	NA	NA	NA	NA	NA	NA	NA	NA	NA	NA	NA	NA	NA	NA	NA	NA	NA	NA	NA
GO:0009408	response to heat	950	NA	NA	NA	NA	NA	NA	NA	NA		NA	NA	NA	NA	NA	NA	NA	NA	NA	NA	NA	NA	NA	NA	NA	NA	NA	NA	NA	NA	NA	NA	NA	NA	NA	NA	NA	NA	NA	NA	NA	NA	NA	NA	NA	NA	NA	NA
GO:0010344	seed oilbody biogenesis	74	NA	NA	NA	NA	NA	NA	NA	NA		NA	NA	NA	NA	NA	NA	NA	NA	NA	NA	NA	NA	NA	NA	NA	NA	NA	NA	NA	NA	NA	NA	NA	NA	NA	NA	NA	NA	NA	NA	NA	NA	NA	NA	NA	NA	NA	NA
GO:0019915	lipid storage	124	NA	NA	NA	NA	NA	NA	NA	NA		NA	NA	NA	NA	NA	NA	NA	NA	NA	NA	NA	NA	NA	NA	NA	NA	NA	NA	NA	NA	NA	NA	NA	NA	NA	NA	NA	NA	NA	NA	NA	NA	NA	NA	NA	NA	NA	NA
GO:0045733	acetate catabolic process	3	NA	NA	NA	NA	NA	NA	NA	NA		NA	NA	NA	NA	NA	NA	NA	NA	NA	NA	NA	NA	NA	NA	NA	NA	NA	NA	NA	NA	NA	NA	NA	NA	NA	NA	NA	NA	NA	NA	NA	NA	NA	NA	NA	NA	NA	NA
GO:0050826	response to freezing	232	NA	NA	NA	NA	NA	NA	NA	NA		NA	NA	NA	NA	NA	NA	NA	NA	NA	NA	NA	NA	NA	NA	NA	NA	NA	NA	NA	NA	NA	NA	NA	NA	NA	NA	NA	NA	NA	NA	NA	NA	NA	NA	NA	NA	NA	NA
GO:0051259	protein complex oligomerization	444	NA	NA	NA	NA	NA	NA	NA	NA		NA	NA	NA	NA	NA	NA	NA	NA	NA	NA	NA	NA	NA	NA	NA	NA	NA	NA	NA	NA	NA	NA	NA	NA	NA	NA	NA	NA	NA	NA	NA	NA	NA	NA	NA	NA	NA	NA
GO:0071465	cellular response to desiccation	16	NA	NA	NA	NA	NA	NA	NA	NA		NA	NA	NA	NA	NA	NA	NA	NA	NA	NA	NA	NA	NA	NA	NA	NA	NA	NA	NA	NA	NA	NA	NA	NA	NA	NA	NA	NA	NA	NA	NA	NA	NA	NA	NA	NA	NA	NA
GO:0072592	oxygen metabolic process	4	NA	NA	NA	NA	NA	NA	NA	NA		NA	NA	NA	NA	NA	NA	NA	NA	NA	NA	NA	NA	NA	NA	NA	NA	NA	NA	NA	NA	NA	NA	NA	NA	NA	NA	NA	NA	NA	NA	NA	NA	NA	NA	NA	NA	NA	NA
GO:1902075	cellular response to salt	21	NA	NA	NA	NA	NA	NA	NA	NA		NA	NA	NA	NA	NA	NA	NA	NA	NA	NA	NA	NA	NA	NA	NA	NA	NA	NA	NA	NA	NA	NA	NA	NA	NA	NA	NA	NA	NA	NA	NA	NA	NA	NA	NA	NA	NA	NA
GO:0002576	platelet degranulation	9	NA	NA	NA	NA	NA	NA	NA	NA		NA	NA	NA	NA	NA	NA	NA	NA	NA	NA	NA	NA	NA	NA	NA	NA	NA	NA	NA	NA	NA	NA	NA	NA	NA	NA	NA	NA	NA	NA	NA	NA	NA	NA	NA	NA	NA	NA
GO:0019242	methylglyoxal biosynthetic process	7	NA	NA	NA	NA	NA	NA	NA	NA		NA	NA	NA	NA	NA	NA	NA	NA	NA	NA	NA	NA	NA	NA	NA	NA	NA	NA	NA	NA	NA	NA	NA	NA	NA	NA	NA	NA	NA	NA	NA	NA	NA	NA	NA	NA	NA	NA
GO:0034316	negative regulation of Arp2/3 complex-mediated actin nucleation	8	NA	NA	NA	NA	NA	NA	NA	NA		NA	NA	NA	NA	NA	NA	NA	NA	NA	NA	NA	NA	NA	NA	NA	NA	NA	NA	NA	NA	NA	NA	NA	NA	NA	NA	NA	NA	NA	NA	NA	NA	NA	NA	NA	NA	NA	NA
GO:0035094	response to nicotine	9	NA	NA	NA	NA	NA	NA	NA	NA		NA	NA	NA	NA	NA	NA	NA	NA	NA	NA	NA	NA	NA	NA	NA	NA	NA	NA	NA	NA	NA	NA	NA	NA	NA	NA	NA	NA	NA	NA	NA	NA	NA	NA	NA	NA	NA	NA
GO:0046716	muscle cell cellular homeostasis	8	NA	NA	NA	NA	NA	NA	NA	NA		NA	NA	NA	NA	NA	NA	NA	NA	NA	NA	NA	NA	NA	NA	NA	NA	NA	NA	NA	NA	NA	NA	NA	NA	NA	NA	NA	NA	NA	NA	NA	NA	NA	NA	NA	NA	NA	NA
GO:0000959	mitochondrial RNA metabolic process	323	NA	NA	NA	NA	NA	NA	NA	NA		NA	NA	NA	NA	NA	NA	NA	NA	NA	NA	NA	NA	NA	NA	NA	NA	NA	NA	NA	NA	NA	NA	NA	NA	NA	NA	NA	NA	NA	NA	NA	NA	NA	NA	NA	NA	NA	NA
GO:0000963	mitochondrial RNA processing	108	NA	NA	NA	NA	NA	NA	NA	NA		NA	NA	NA	NA	NA	NA	NA	NA	NA	NA	NA	NA	NA	NA	NA	NA	NA	NA	NA	NA	NA	NA	NA	NA	NA	NA	NA	NA	NA	NA	NA	NA	NA	NA	NA	NA	NA	NA
GO:0006396	RNA processing	1910	NA	NA	NA	NA	NA	NA	NA	NA		NA	NA	NA	NA	NA	NA	NA	NA	NA	NA	NA	NA	NA	NA	NA	NA	NA	NA	NA	NA	NA	NA	NA	NA	NA	NA	NA	NA	NA	NA	NA	NA	NA	NA	NA	NA	NA	NA
GO:0006397	mRNA processing	753	NA	NA	NA	NA	NA	NA	NA	NA		NA	NA	NA	NA	NA	NA	NA	NA	NA	NA	NA	NA	NA	NA	NA	NA	NA	NA	NA	NA	NA	NA	NA	NA	NA	NA	NA	NA	NA	NA	NA	NA	NA	NA	NA	NA	NA	NA
GO:0009240	isopentenyl diphosphate biosynthetic process	50	NA	NA	NA	NA	NA	NA	NA	NA		NA	NA	NA	NA	NA	NA	NA	NA	NA	NA	NA	NA	NA	NA	NA	NA	NA	NA	NA	NA	NA	NA	NA	NA	NA	NA	NA	NA	NA	NA	NA	NA	NA	NA	NA	NA	NA	NA
GO:0009451	RNA modification	585	NA	NA	NA	NA	NA	NA	NA	NA		NA	NA	NA	NA	NA	NA	NA	NA	NA	NA	NA	NA	NA	NA	NA	NA	NA	NA	NA	NA	NA	NA	NA	NA	NA	NA	NA	NA	NA	NA	NA	NA	NA	NA	NA	NA	NA	NA
GO:0010182	sugar mediated signaling pathway	207	NA	NA	NA	NA	NA	NA	NA	NA		NA	NA	NA	NA	NA	NA	NA	NA	NA	NA	NA	NA	NA	NA	NA	NA	NA	NA	NA	NA	NA	NA	NA	NA	NA	NA	NA	NA	NA	NA	NA	NA	NA	NA	NA	NA	NA	NA
GO:0010239	chloroplast mRNA processing	10	NA	NA	NA	NA	NA	NA	NA	NA		NA	NA	NA	NA	NA	NA	NA	NA	NA	NA	NA	NA	NA	NA	NA	NA	NA	NA	NA	NA	NA	NA	NA	NA	NA	NA	NA	NA	NA	NA	NA	NA	NA	NA	NA	NA	NA	NA
GO:0016071	mRNA metabolic process	1410	NA	NA	NA	NA	NA	NA	NA	NA		NA	NA	NA	NA	NA	NA	NA	NA	NA	NA	NA	NA	NA	NA	NA	NA	NA	NA	NA	NA	NA	NA	NA	NA	NA	NA	NA	NA	NA	NA	NA	NA	NA	NA	NA	NA	NA	NA
GO:0019287	isopentenyl diphosphate biosynthetic process, mevalonate pathway	27	NA	NA	NA	NA	NA	NA	NA	NA		NA	NA	NA	NA	NA	NA	NA	NA	NA	NA	NA	NA	NA	NA	NA	NA	NA	NA	NA	NA	NA	NA	NA	NA	NA	NA	NA	NA	NA	NA	NA	NA	NA	NA	NA	NA	NA	NA
GO:0019288	isopentenyl diphosphate biosynthetic process, methylerythritol 4-phosphate pathway	28	NA	NA	NA	NA	NA	NA	NA	NA		NA	NA	NA	NA	NA	NA	NA	NA	NA	NA	NA	NA	NA	NA	NA	NA	NA	NA	NA	NA	NA	NA	NA	NA	NA	NA	NA	NA	NA	NA	NA	NA	NA	NA	NA	NA	NA	NA
GO:0031167	rRNA methylation	51	NA	NA	NA	NA	NA	NA	NA	NA		NA	NA	NA	NA	NA	NA	NA	NA	NA	NA	NA	NA	NA	NA	NA	NA	NA	NA	NA	NA	NA	NA	NA	NA	NA	NA	NA	NA	NA	NA	NA	NA	NA	NA	NA	NA	NA	NA
GO:0031426	polycistronic mRNA processing	27	NA	NA	NA	NA	NA	NA	NA	NA		NA	NA	NA	NA	NA	NA	NA	NA	NA	NA	NA	NA	NA	NA	NA	NA	NA	NA	NA	NA	NA	NA	NA	NA	NA	NA	NA	NA	NA	NA	NA	NA	NA	NA	NA	NA	NA	NA
GO:0042274	ribosomal small subunit biogenesis	169	NA	NA	NA	NA	NA	NA	NA	NA		NA	NA	NA	NA	NA	NA	NA	NA	NA	NA	NA	NA	NA	NA	NA	NA	NA	NA	NA	NA	NA	NA	NA	NA	NA	NA	NA	NA	NA	NA	NA	NA	NA	NA	NA	NA	NA	NA
GO:0042773	ATP synthesis coupled electron transport	187	NA	NA	NA	NA	NA	NA	NA	NA		NA	NA	NA	NA	NA	NA	NA	NA	NA	NA	NA	NA	NA	NA	NA	NA	NA	NA	NA	NA	NA	NA	NA	NA	NA	NA	NA	NA	NA	NA	NA	NA	NA	NA	NA	NA	NA	NA
GO:0046940	nucleoside monophosphate phosphorylation	14	NA	NA	NA	NA	NA	NA	NA	NA		NA	NA	NA	NA	NA	NA	NA	NA	NA	NA	NA	NA	NA	NA	NA	NA	NA	NA	NA	NA	NA	NA	NA	NA	NA	NA	NA	NA	NA	NA	NA	NA	NA	NA	NA	NA	NA	NA
GO:0048366	leaf development	1853	NA	NA	NA	NA	NA	NA	NA	NA		NA	NA	NA	NA	NA	NA	NA	NA	NA	NA	NA	NA	NA	NA	NA	NA	NA	NA	NA	NA	NA	NA	NA	NA	NA	NA	NA	NA	NA	NA	NA	NA	NA	NA	NA	NA	NA	NA
GO:0000226	microtubule cytoskeleton organization	724	NA	NA	NA	NA	NA	NA	NA	NA		NA	NA	NA	NA	NA	NA	NA	NA	NA	NA	NA	NA	NA	NA	NA	NA	NA	NA	NA	NA	NA	NA	NA	NA	NA	NA	NA	NA	NA	NA	NA	NA	NA	NA	NA	NA	NA	NA
GO:0000911	cytokinesis by cell plate formation	157	NA	NA	NA	NA	NA	NA	NA	NA		NA	NA	NA	NA	NA	NA	NA	NA	NA	NA	NA	NA	NA	NA	NA	NA	NA	NA	NA	NA	NA	NA	NA	NA	NA	NA	NA	NA	NA	NA	NA	NA	NA	NA	NA	NA	NA	NA
GO:0006076	(1->3)-beta-D-glucan catabolic process	39	NA	NA	NA	NA	NA	NA	NA	NA		NA	NA	NA	NA	NA	NA	NA	NA	NA	NA	NA	NA	NA	NA	NA	NA	NA	NA	NA	NA	NA	NA	NA	NA	NA	NA	NA	NA	NA	NA	NA	NA	NA	NA	NA	NA	NA	NA
GO:0006086	acetyl-CoA biosynthetic process from pyruvate	28	NA	NA	NA	NA	NA	NA	NA	NA		NA	NA	NA	NA	NA	NA	NA	NA	NA	NA	NA	NA	NA	NA	NA	NA	NA	NA	NA	NA	NA	NA	NA	NA	NA	NA	NA	NA	NA	NA	NA	NA	NA	NA	NA	NA	NA	NA
GO:0006094	gluconeogenesis	98	NA	NA	NA	NA	NA	NA	NA	NA		NA	NA	NA	NA	NA	NA	NA	NA	NA	NA	NA	NA	NA	NA	NA	NA	NA	NA	NA	NA	NA	NA	NA	NA	NA	NA	NA	NA	NA	NA	NA	NA	NA	NA	NA	NA	NA	NA
GO:0006096	glycolytic process	131	NA	NA	NA	NA	NA	NA	NA	NA		NA	NA	NA	NA	NA	NA	NA	NA	NA	NA	NA	NA	NA	NA	NA	NA	NA	NA	NA	NA	NA	NA	NA	NA	NA	NA	NA	NA	NA	NA	NA	NA	NA	NA	NA	NA	NA	NA
GO:0006468	protein phosphorylation	1986	NA	NA	NA	NA	NA	NA	NA	NA		NA	NA	NA	NA	NA	NA	NA	NA	NA	NA	NA	NA	NA	NA	NA	NA	NA	NA	NA	NA	NA	NA	NA	NA	NA	NA	NA	NA	NA	NA	NA	NA	NA	NA	NA	NA	NA	NA
GO:0006696	ergosterol biosynthetic process	33	NA	NA	NA	NA	NA	NA	NA	NA		NA	NA	NA	NA	NA	NA	NA	NA	NA	NA	NA	NA	NA	NA	NA	NA	NA	NA	NA	NA	NA	NA	NA	NA	NA	NA	NA	NA	NA	NA	NA	NA	NA	NA	NA	NA	NA	NA
GO:0006977	DNA damage response, signal transduction by p53 class mediator resulting in cell cycle arrest	57	NA	NA	NA	NA	NA	NA	NA	NA		NA	NA	NA	NA	NA	NA	NA	NA	NA	NA	NA	NA	NA	NA	NA	NA	NA	NA	NA	NA	NA	NA	NA	NA	NA	NA	NA	NA	NA	NA	NA	NA	NA	NA	NA	NA	NA	NA
GO:0007154	cell communication	6528	NA	NA	NA	NA	NA	NA	NA	NA		NA	NA	NA	NA	NA	NA	NA	NA	NA	NA	NA	NA	NA	NA	NA	NA	NA	NA	NA	NA	NA	NA	NA	NA	NA	NA	NA	NA	NA	NA	NA	NA	NA	NA	NA	NA	NA	NA
GO:0007178	transmembrane receptor protein serine/threonine kinase signaling pathway	180	NA	NA	NA	NA	NA	NA	NA	NA		NA	NA	NA	NA	NA	NA	NA	NA	NA	NA	NA	NA	NA	NA	NA	NA	NA	NA	NA	NA	NA	NA	NA	NA	NA	NA	NA	NA	NA	NA	NA	NA	NA	NA	NA	NA	NA	NA
GO:0009664	plant-type cell wall organization	714	NA	NA	NA	NA	NA	NA	NA	NA		NA	NA	NA	NA	NA	NA	NA	NA	NA	NA	NA	NA	NA	NA	NA	NA	NA	NA	NA	NA	NA	NA	NA	NA	NA	NA	NA	NA	NA	NA	NA	NA	NA	NA	NA	NA	NA	NA
GO:0009755	hormone-mediated signaling pathway	2743	NA	NA	NA	NA	NA	NA	NA	NA		NA	NA	NA	NA	NA	NA	NA	NA	NA	NA	NA	NA	NA	NA	NA	NA	NA	NA	NA	NA	NA	NA	NA	NA	NA	NA	NA	NA	NA	NA	NA	NA	NA	NA	NA	NA	NA	NA
GO:0009845	seed germination	878	NA	NA	NA	NA	NA	NA	NA	NA		NA	NA	NA	NA	NA	NA	NA	NA	NA	NA	NA	NA	NA	NA	NA	NA	NA	NA	NA	NA	NA	NA	NA	NA	NA	NA	NA	NA	NA	NA	NA	NA	NA	NA	NA	NA	NA	NA
GO:0009956	radial pattern formation	130	NA	NA	NA	NA	NA	NA	NA	NA		NA	NA	NA	NA	NA	NA	NA	NA	NA	NA	NA	NA	NA	NA	NA	NA	NA	NA	NA	NA	NA	NA	NA	NA	NA	NA	NA	NA	NA	NA	NA	NA	NA	NA	NA	NA	NA	NA
GO:0009958	positive gravitropism	176	NA	NA	NA	NA	NA	NA	NA	NA		NA	NA	NA	NA	NA	NA	NA	NA	NA	NA	NA	NA	NA	NA	NA	NA	NA	NA	NA	NA	NA	NA	NA	NA	NA	NA	NA	NA	NA	NA	NA	NA	NA	NA	NA	NA	NA	NA
GO:0010033	response to organic substance	8064	NA	NA	NA	NA	NA	NA	NA	NA		NA	NA	NA	NA	NA	NA	NA	NA	NA	NA	NA	NA	NA	NA	NA	NA	NA	NA	NA	NA	NA	NA	NA	NA	NA	NA	NA	NA	NA	NA	NA	NA	NA	NA	NA	NA	NA	NA
GO:0010067	procambium histogenesis	53	NA	NA	NA	NA	NA	NA	NA	NA		NA	NA	NA	NA	NA	NA	NA	NA	NA	NA	NA	NA	NA	NA	NA	NA	NA	NA	NA	NA	NA	NA	NA	NA	NA	NA	NA	NA	NA	NA	NA	NA	NA	NA	NA	NA	NA	NA
GO:0010080	regulation of floral meristem growth	11	NA	NA	NA	NA	NA	NA	NA	NA		NA	NA	NA	NA	NA	NA	NA	NA	NA	NA	NA	NA	NA	NA	NA	NA	NA	NA	NA	NA	NA	NA	NA	NA	NA	NA	NA	NA	NA	NA	NA	NA	NA	NA	NA	NA	NA	NA
GO:0010115	regulation of abscisic acid biosynthetic process	104	NA	NA	NA	NA	NA	NA	NA	NA		NA	NA	NA	NA	NA	NA	NA	NA	NA	NA	NA	NA	NA	NA	NA	NA	NA	NA	NA	NA	NA	NA	NA	NA	NA	NA	NA	NA	NA	NA	NA	NA	NA	NA	NA	NA	NA	NA
GO:0010118	stomatal movement	879	NA	NA	NA	NA	NA	NA	NA	NA		NA	NA	NA	NA	NA	NA	NA	NA	NA	NA	NA	NA	NA	NA	NA	NA	NA	NA	NA	NA	NA	NA	NA	NA	NA	NA	NA	NA	NA	NA	NA	NA	NA	NA	NA	NA	NA	NA
GO:0010756	positive regulation of plasminogen activation	5	NA	NA	NA	NA	NA	NA	NA	NA		NA	NA	NA	NA	NA	NA	NA	NA	NA	NA	NA	NA	NA	NA	NA	NA	NA	NA	NA	NA	NA	NA	NA	NA	NA	NA	NA	NA	NA	NA	NA	NA	NA	NA	NA	NA	NA	NA
GO:0016062	adaptation of rhodopsin mediated signaling	11	NA	NA	NA	NA	NA	NA	NA	NA		NA	NA	NA	NA	NA	NA	NA	NA	NA	NA	NA	NA	NA	NA	NA	NA	NA	NA	NA	NA	NA	NA	NA	NA	NA	NA	NA	NA	NA	NA	NA	NA	NA	NA	NA	NA	NA	NA
GO:0016126	sterol biosynthetic process	122	NA	NA	NA	NA	NA	NA	NA	NA		NA	NA	NA	NA	NA	NA	NA	NA	NA	NA	NA	NA	NA	NA	NA	NA	NA	NA	NA	NA	NA	NA	NA	NA	NA	NA	NA	NA	NA	NA	NA	NA	NA	NA	NA	NA	NA	NA
GO:0031534	minus-end directed microtubule sliding	12	NA	NA	NA	NA	NA	NA	NA	NA		NA	NA	NA	NA	NA	NA	NA	NA	NA	NA	NA	NA	NA	NA	NA	NA	NA	NA	NA	NA	NA	NA	NA	NA	NA	NA	NA	NA	NA	NA	NA	NA	NA	NA	NA	NA	NA	NA
GO:0032259	methylation	809	NA	NA	NA	NA	NA	NA	NA	NA		NA	NA	NA	NA	NA	NA	NA	NA	NA	NA	NA	NA	NA	NA	NA	NA	NA	NA	NA	NA	NA	NA	NA	NA	NA	NA	NA	NA	NA	NA	NA	NA	NA	NA	NA	NA	NA	NA
GO:0036498	IRE1-mediated unfolded protein response	26	NA	NA	NA	NA	NA	NA	NA	NA		NA	NA	NA	NA	NA	NA	NA	NA	NA	NA	NA	NA	NA	NA	NA	NA	NA	NA	NA	NA	NA	NA	NA	NA	NA	NA	NA	NA	NA	NA	NA	NA	NA	NA	NA	NA	NA	NA
GO:0044772	mitotic cell cycle phase transition	573	NA	NA	NA	NA	NA	NA	NA	NA		NA	NA	NA	NA	NA	NA	NA	NA	NA	NA	NA	NA	NA	NA	NA	NA	NA	NA	NA	NA	NA	NA	NA	NA	NA	NA	NA	NA	NA	NA	NA	NA	NA	NA	NA	NA	NA	NA
GO:0046777	protein autophosphorylation	957	NA	NA	NA	NA	NA	NA	NA	NA		NA	NA	NA	NA	NA	NA	NA	NA	NA	NA	NA	NA	NA	NA	NA	NA	NA	NA	NA	NA	NA	NA	NA	NA	NA	NA	NA	NA	NA	NA	NA	NA	NA	NA	NA	NA	NA	NA
GO:0048229	gametophyte development	1740	NA	NA	NA	NA	NA	NA	NA	NA		NA	NA	NA	NA	NA	NA	NA	NA	NA	NA	NA	NA	NA	NA	NA	NA	NA	NA	NA	NA	NA	NA	NA	NA	NA	NA	NA	NA	NA	NA	NA	NA	NA	NA	NA	NA	NA	NA
GO:0048766	root hair initiation	78	NA	NA	NA	NA	NA	NA	NA	NA		NA	NA	NA	NA	NA	NA	NA	NA	NA	NA	NA	NA	NA	NA	NA	NA	NA	NA	NA	NA	NA	NA	NA	NA	NA	NA	NA	NA	NA	NA	NA	NA	NA	NA	NA	NA	NA	NA
GO:0051234	establishment of localization	5629	NA	NA	NA	NA	NA	NA	NA	NA		NA	NA	NA	NA	NA	NA	NA	NA	NA	NA	NA	NA	NA	NA	NA	NA	NA	NA	NA	NA	NA	NA	NA	NA	NA	NA	NA	NA	NA	NA	NA	NA	NA	NA	NA	NA	NA	NA
GO:0051299	centrosome separation	35	NA	NA	NA	NA	NA	NA	NA	NA		NA	NA	NA	NA	NA	NA	NA	NA	NA	NA	NA	NA	NA	NA	NA	NA	NA	NA	NA	NA	NA	NA	NA	NA	NA	NA	NA	NA	NA	NA	NA	NA	NA	NA	NA	NA	NA	NA
GO:0051301	cell division	1312	NA	NA	NA	NA	NA	NA	NA	NA		NA	NA	NA	NA	NA	NA	NA	NA	NA	NA	NA	NA	NA	NA	NA	NA	NA	NA	NA	NA	NA	NA	NA	NA	NA	NA	NA	NA	NA	NA	NA	NA	NA	NA	NA	NA	NA	NA
GO:0051321	meiotic cell cycle	899	NA	NA	NA	NA	NA	NA	NA	NA		NA	NA	NA	NA	NA	NA	NA	NA	NA	NA	NA	NA	NA	NA	NA	NA	NA	NA	NA	NA	NA	NA	NA	NA	NA	NA	NA	NA	NA	NA	NA	NA	NA	NA	NA	NA	NA	NA
GO:0055046	microgametogenesis	214	NA	NA	NA	NA	NA	NA	NA	NA		NA	NA	NA	NA	NA	NA	NA	NA	NA	NA	NA	NA	NA	NA	NA	NA	NA	NA	NA	NA	NA	NA	NA	NA	NA	NA	NA	NA	NA	NA	NA	NA	NA	NA	NA	NA	NA	NA
GO:0060866	leaf abscission	34	NA	NA	NA	NA	NA	NA	NA	NA		NA	NA	NA	NA	NA	NA	NA	NA	NA	NA	NA	NA	NA	NA	NA	NA	NA	NA	NA	NA	NA	NA	NA	NA	NA	NA	NA	NA	NA	NA	NA	NA	NA	NA	NA	NA	NA	NA
GO:0061621	canonical glycolysis	16	NA	NA	NA	NA	NA	NA	NA	NA		NA	NA	NA	NA	NA	NA	NA	NA	NA	NA	NA	NA	NA	NA	NA	NA	NA	NA	NA	NA	NA	NA	NA	NA	NA	NA	NA	NA	NA	NA	NA	NA	NA	NA	NA	NA	NA	NA
GO:0080175	phragmoplast microtubule organization	10	NA	NA	NA	NA	NA	NA	NA	NA		NA	NA	NA	NA	NA	NA	NA	NA	NA	NA	NA	NA	NA	NA	NA	NA	NA	NA	NA	NA	NA	NA	NA	NA	NA	NA	NA	NA	NA	NA	NA	NA	NA	NA	NA	NA	NA	NA
GO:0090307	mitotic spindle assembly	119	NA	NA	NA	NA	NA	NA	NA	NA		NA	NA	NA	NA	NA	NA	NA	NA	NA	NA	NA	NA	NA	NA	NA	NA	NA	NA	NA	NA	NA	NA	NA	NA	NA	NA	NA	NA	NA	NA	NA	NA	NA	NA	NA	NA	NA	NA
GO:1901528	hydrogen peroxide mediated signaling pathway involved in stomatal movement	5	NA	NA	NA	NA	NA	NA	NA	NA		NA	NA	NA	NA	NA	NA	NA	NA	NA	NA	NA	NA	NA	NA	NA	NA	NA	NA	NA	NA	NA	NA	NA	NA	NA	NA	NA	NA	NA	NA	NA	NA	NA	NA	NA	NA	NA	NA
GO:1903298	negative regulation of hypoxia-induced intrinsic apoptotic signaling pathway	7	NA	NA	NA	NA	NA	NA	NA	NA		NA	NA	NA	NA	NA	NA	NA	NA	NA	NA	NA	NA	NA	NA	NA	NA	NA	NA	NA	NA	NA	NA	NA	NA	NA	NA	NA	NA	NA	NA	NA	NA	NA	NA	NA	NA	NA	NA
GO:2000280	regulation of root development	561	NA	NA	NA	NA	NA	NA	NA	NA		NA	NA	NA	NA	NA	NA	NA	NA	NA	NA	NA	NA	NA	NA	NA	NA	NA	NA	NA	NA	NA	NA	NA	NA	NA	NA	NA	NA	NA	NA	NA	NA	NA	NA	NA	NA	NA	NA
GO:2000605	positive regulation of secondary growth	18	NA	NA	NA	NA	NA	NA	NA	NA		NA	NA	NA	NA	NA	NA	NA	NA	NA	NA	NA	NA	NA	NA	NA	NA	NA	NA	NA	NA	NA	NA	NA	NA	NA	NA	NA	NA	NA	NA	NA	NA	NA	NA	NA	NA	NA	NA
GO:0002221	pattern recognition receptor signaling pathway	286	NA	NA	NA	NA	NA	NA	NA	NA		NA	NA	NA	NA	NA	NA	NA	NA	NA	NA	NA	NA	NA	NA	NA	NA	NA	NA	NA	NA	NA	NA	NA	NA	NA	NA	NA	NA	NA	NA	NA	NA	NA	NA	NA	NA	NA	NA
GO:0009631	cold acclimation	182	NA	NA	NA	NA	NA	NA	NA	NA		NA	NA	NA	NA	NA	NA	NA	NA	NA	NA	NA	NA	NA	NA	NA	NA	NA	NA	NA	NA	NA	NA	NA	NA	NA	NA	NA	NA	NA	NA	NA	NA	NA	NA	NA	NA	NA	NA
GO:0009685	gibberellin metabolic process	211	NA	NA	NA	NA	NA	NA	NA	NA		NA	NA	NA	NA	NA	NA	NA	NA	NA	NA	NA	NA	NA	NA	NA	NA	NA	NA	NA	NA	NA	NA	NA	NA	NA	NA	NA	NA	NA	NA	NA	NA	NA	NA	NA	NA	NA	NA
GO:0009961	response to 1-aminocyclopropane-1-carboxylic acid	47	NA	NA	NA	NA	NA	NA	NA	NA		NA	NA	NA	NA	NA	NA	NA	NA	NA	NA	NA	NA	NA	NA	NA	NA	NA	NA	NA	NA	NA	NA	NA	NA	NA	NA	NA	NA	NA	NA	NA	NA	NA	NA	NA	NA	NA	NA
GO:0042542	response to hydrogen peroxide	393	NA	NA	NA	NA	NA	NA	NA	NA		NA	NA	NA	NA	NA	NA	NA	NA	NA	NA	NA	NA	NA	NA	NA	NA	NA	NA	NA	NA	NA	NA	NA	NA	NA	NA	NA	NA	NA	NA	NA	NA	NA	NA	NA	NA	NA	NA
GO:0070887	cellular response to chemical stimulus	5646	NA	NA	NA	NA	NA	NA	NA	NA		NA	NA	NA	NA	NA	NA	NA	NA	NA	NA	NA	NA	NA	NA	NA	NA	NA	NA	NA	NA	NA	NA	NA	NA	NA	NA	NA	NA	NA	NA	NA	NA	NA	NA	NA	NA	NA	NA
GO:0071289	cellular response to nickel ion	6	NA	NA	NA	NA	NA	NA	NA	NA		NA	NA	NA	NA	NA	NA	NA	NA	NA	NA	NA	NA	NA	NA	NA	NA	NA	NA	NA	NA	NA	NA	NA	NA	NA	NA	NA	NA	NA	NA	NA	NA	NA	NA	NA	NA	NA	NA
GO:0071864	positive regulation of cell proliferation in bone marrow	13	NA	NA	NA	NA	NA	NA	NA	NA		NA	NA	NA	NA	NA	NA	NA	NA	NA	NA	NA	NA	NA	NA	NA	NA	NA	NA	NA	NA	NA	NA	NA	NA	NA	NA	NA	NA	NA	NA	NA	NA	NA	NA	NA	NA	NA	NA
GO:0080164	regulation of nitric oxide metabolic process	25	NA	NA	NA	NA	NA	NA	NA	NA		NA	NA	NA	NA	NA	NA	NA	NA	NA	NA	NA	NA	NA	NA	NA	NA	NA	NA	NA	NA	NA	NA	NA	NA	NA	NA	NA	NA	NA	NA	NA	NA	NA	NA	NA	NA	NA	NA
GO:0090050	positive regulation of cell migration involved in sprouting angiogenesis	14	NA	NA	NA	NA	NA	NA	NA	NA		NA	NA	NA	NA	NA	NA	NA	NA	NA	NA	NA	NA	NA	NA	NA	NA	NA	NA	NA	NA	NA	NA	NA	NA	NA	NA	NA	NA	NA	NA	NA	NA	NA	NA	NA	NA	NA	NA
GO:1902065	response to L-glutamate	30	NA	NA	NA	NA	NA	NA	NA	NA		NA	NA	NA	NA	NA	NA	NA	NA	NA	NA	NA	NA	NA	NA	NA	NA	NA	NA	NA	NA	NA	NA	NA	NA	NA	NA	NA	NA	NA	NA	NA	NA	NA	NA	NA	NA	NA	NA
GO:2000773	negative regulation of cellular senescence	13	NA	NA	NA	NA	NA	NA	NA	NA		NA	NA	NA	NA	NA	NA	NA	NA	NA	NA	NA	NA	NA	NA	NA	NA	NA	NA	NA	NA	NA	NA	NA	NA	NA	NA	NA	NA	NA	NA	NA	NA	NA	NA	NA	NA	NA	NA
GO:0006012	galactose metabolic process	38	NA	NA	NA	NA	NA	NA	NA	NA		NA	NA	NA	NA	NA	NA	NA	NA	NA	NA	NA	NA	NA	NA	NA	NA	NA	NA	NA	NA	NA	NA	NA	NA	NA	NA	NA	NA	NA	NA	NA	NA	NA	NA	NA	NA	NA	NA
GO:0006952	defense response	5397	NA	NA	NA	NA	NA	NA	NA	NA		NA	NA	NA	NA	NA	NA	NA	NA	NA	NA	NA	NA	NA	NA	NA	NA	NA	NA	NA	NA	NA	NA	NA	NA	NA	NA	NA	NA	NA	NA	NA	NA	NA	NA	NA	NA	NA	NA
GO:0006970	response to osmotic stress	2588	NA	NA	NA	NA	NA	NA	NA	NA		NA	NA	NA	NA	NA	NA	NA	NA	NA	NA	NA	NA	NA	NA	NA	NA	NA	NA	NA	NA	NA	NA	NA	NA	NA	NA	NA	NA	NA	NA	NA	NA	NA	NA	NA	NA	NA	NA
GO:0009739	response to gibberellin	932	NA	NA	NA	NA	NA	NA	NA	NA		NA	NA	NA	NA	NA	NA	NA	NA	NA	NA	NA	NA	NA	NA	NA	NA	NA	NA	NA	NA	NA	NA	NA	NA	NA	NA	NA	NA	NA	NA	NA	NA	NA	NA	NA	NA	NA	NA
GO:0010268	brassinosteroid homeostasis	64	NA	NA	NA	NA	NA	NA	NA	NA		NA	NA	NA	NA	NA	NA	NA	NA	NA	NA	NA	NA	NA	NA	NA	NA	NA	NA	NA	NA	NA	NA	NA	NA	NA	NA	NA	NA	NA	NA	NA	NA	NA	NA	NA	NA	NA	NA
GO:0022622	root system development	2583	NA	NA	NA	NA	NA	NA	NA	NA		NA	NA	NA	NA	NA	NA	NA	NA	NA	NA	NA	NA	NA	NA	NA	NA	NA	NA	NA	NA	NA	NA	NA	NA	NA	NA	NA	NA	NA	NA	NA	NA	NA	NA	NA	NA	NA	NA
GO:0033506	glucosinolate biosynthetic process from homomethionine	15	NA	NA	NA	NA	NA	NA	NA	NA		NA	NA	NA	NA	NA	NA	NA	NA	NA	NA	NA	NA	NA	NA	NA	NA	NA	NA	NA	NA	NA	NA	NA	NA	NA	NA	NA	NA	NA	NA	NA	NA	NA	NA	NA	NA	NA	NA
GO:0035834	indole alkaloid metabolic process	78	NA	NA	NA	NA	NA	NA	NA	NA		NA	NA	NA	NA	NA	NA	NA	NA	NA	NA	NA	NA	NA	NA	NA	NA	NA	NA	NA	NA	NA	NA	NA	NA	NA	NA	NA	NA	NA	NA	NA	NA	NA	NA	NA	NA	NA	NA
GO:0043269	regulation of ion transport	594	NA	NA	NA	NA	NA	NA	NA	NA		NA	NA	NA	NA	NA	NA	NA	NA	NA	NA	NA	NA	NA	NA	NA	NA	NA	NA	NA	NA	NA	NA	NA	NA	NA	NA	NA	NA	NA	NA	NA	NA	NA	NA	NA	NA	NA	NA
[truncated: 38 more columns]
