# Supplementary material for: Gene co-expression analysis of tomato seed maturation reveals tissue-specific regulatory networks and hubs associated with the acquisition of desiccation tolerance and seed vigour
Source: BMC Plant Biol. 2021 Mar 1;21:124. doi: 10.1186/s12870-021-02889-8 (PMC7923611; doi:10.1186/s12870-021-02889-8)
Supplement: Supplementary file 4 — Additional file 4: Table S3. Module membership and gene significance associated with desiccation tolerance, dormancy release, germination under osmotic stress and longevity (P50). [file 12870_2021_2889_MOESM4_ESM.xlsx]

## Sheet: ME2
Table S3: Module membership and gene significance associated with desiccation tolerance, dormancy release, germination under osmotic stress and longevity (P50)
ME, module eigengene; GS, gene significance; MM, module membership; p, p-value
Text in bold blue correspond to the most connected (MM>0.9)and trait correlated genes (GS>0.85)
				Arabidopsis othologs							Gene significance								Module membership
gene	module	presence network	Description	AGI	couverture	e-value	blastvalue	Short_description	Curator_summary	Computational_description	GS.DT	p.GS.DT	GS.Dormancy release	p.GS.Dormancy release	GS.Germination -0.3MPa	p.GS.Germination -0.3MPa	GS.P50	p.GS.P50	MM.ME2	p.MM.ME2
Solyc01g095790.4.1	ME2	1	Protein SDE2-like protein (AHRD V3.3 *** A0A2G3BTD6_CAPCH)	AT4G01000.2	41.61	2e-82	265	NA	NA	NA	0.780953	1.93466e-18	0.979259	1.25696e-58	0.92213	1.44293e-35	0.973199	4.0895e-54	0.961365	1.05094e-47
Solyc08g066730.3.1	ME2	1	N6-adenosine-methyltransferase MT-A70-like (AHRD V3.3 *** A0A2G3BS80_CAPCH)	AT4G10760.1	64.71	0	857	mRNAadenosine methylase	0	mRNAadenosine methylase (MTA); FUNCTIONS IN: S-adenosylmethionine-dependent methyltransferase activity, methyltransferase activity; INVOLVED IN: embryo development ending in seed dormancy, mRNA methylation; LOCATED IN: nuclear speck, chloroplast; EXPRESSED IN: 27 plant structures; EXPRESSED DURING: 13 growth stages; CONTAINS InterPro DOMAIN/s: MT-A70 (InterPro:IPR007757); BEST Arabidopsis thalian…	0.766019	2.08506e-17	0.976705	1.3962e-56	0.916737	2.01361e-34	0.96509	1.77265e-49	0.953001	2.74535e-44
Solyc01g102670.3.1	ME2	1	D glycosylase (AHRD V3.3 *** A0A2U1MY08_ARTAN)	NA	NA	NA	NA	NA	NA	NA	0.767988	1.53955e-17	0.976517	1.93347e-56	0.91757	1.35634e-34	0.966856	2.18358e-50	0.962208	4.32488e-48
Solyc12g096460.3.1	ME2	1	DUF1644 domain-containing protein (AHRD V3.3 *** A0A1Q3CCQ0_CEPFO)	AT4G31410.3	63.18	3e-126	367	NA	NA	NA	0.72532	6.05591e-15	0.968488	2.84472e-51	0.908319	8.80104e-33	0.958855	1.31986e-46	0.941933	1.28131e-40
Solyc10g047800.1.1	ME2	1	Unknown protein	NA	NA	NA	NA	NA	NA	NA	0.768499	1.42242e-17	0.967253	1.3432e-50	0.918096	1.05443e-34	0.963268	1.37518e-48	0.945253	1.22541e-41
Solyc10g007150.4.1	ME2	1	Apoptosis inhibitory 5 (AHRD V3.3 *** A0A200QVJ7_9MAGN)	AT2G34040.3	66.35	0	696	NA	NA	NA	0.762228	3.70769e-17	0.96688	2.12165e-50	0.899262	3.4788e-31	0.956362	1.40077e-45	0.96561	9.67662e-50
Solyc08g006670.3.1	ME2	1	mediator of R polymerase II transcription subunit 30-like (AHRD V3.3 *** A0A2I4EZZ4_9ROSI)	AT5G63480.2	51.83	1e-52	170	NA	NA	NA	0.778915	2.70534e-18	0.966855	2.18768e-50	0.897655	6.44167e-31	0.953873	1.29624e-44	0.982364	1.73188e-61
Solyc08g005190.4.1	ME2	1	Pre-mR-splicing factor CWC22-like protein (AHRD V3.3 *** A0A2G3BQE7_CAPCH)	AT1G80930.1	72.22	0	963	MIF4G domain-containing protein / MA3 domain-containing protein	0	MIF4G domain-containing protein / MA3 domain-containing protein; FUNCTIONS IN: RNA binding, binding; INVOLVED IN: translation, RNA metabolic process; LOCATED IN: cytosol, nucleus; EXPRESSED IN: 25 plant structures; EXPRESSED DURING: 13 growth stages; CONTAINS InterPro DOMAIN/s: Initiation factor eIF-4 gamma, MA3 (InterPro:IPR003891), Armadillo-type fold (InterPro:IPR016024), MIF4G-like, type 3 (I…	0.731887	2.60143e-15	0.961687	7.50231e-48	0.895408	1.49858e-30	0.945793	8.25353e-42	0.964198	4.9002e-49
Solyc10g006250.3.1	ME2	1	SWAP (Suppressor-of-White-APricot)/surp domain-containing protein (AHRD V3.3 *-* Q94BN8_ARATH)	AT5G55100.2	52.7	6e-37	136	SWAP (Suppressor-of-White-APricot)/surp domain-containing protein	0	SWAP (Suppressor-of-White-APricot)/surp domain-containing protein; FUNCTIONS IN: RNA binding; INVOLVED IN: RNA processing; LOCATED IN: cellular_component unknown; EXPRESSED IN: 24 plant structures; EXPRESSED DURING: 15 growth stages; CONTAINS InterPro DOMAIN/s: Splicing factor, suppressor of white apricot (InterPro:IPR019147), SWAP/Surp (InterPro:IPR000061); Has 30201 Blast hits to 17322 proteins…	0.767141	1.75473e-17	0.959784	5.2723e-47	0.898594	4.50081e-31	0.948437	1.12018e-42	0.952368	4.69222e-44
Solyc11g044520.1.1	ME2	1	Unknown protein	NA	NA	NA	NA	NA	NA	NA	0.70053	1.19545e-13	0.959271	8.77846e-47	0.922347	1.29289e-35	0.952013	6.31293e-44	0.939345	7.2701e-40
Solyc04g077500.4.1	ME2	1	transmembrane protein (AHRD V3.3 *** AT1G44920.1)	AT1G44920.1	66.01	4e-88	267	0	0	unknown protein; FUNCTIONS IN: molecular_function unknown; INVOLVED IN: biological_process unknown; LOCATED IN: chloroplast; EXPRESSED IN: 22 plant structures; EXPRESSED DURING: 13 growth stages; CONTAINS InterPro DOMAIN/s: Protein of unknown function DUF3054 (InterPro:IPR021414); Has 246 Blast hits to 246 proteins in 119 species: Archae - 14; Bacteria - 181; Metazoa - 0; Fungi - 0; Plants - 45; …	0.664441	5.53926e-12	0.957773	3.74627e-46	0.912055	1.72497e-33	0.942409	9.23433e-41	0.922854	9.98397e-36
Solyc00g180440.1.1	ME2	1	50S ribosomal protein L20, chloroplastic (AHRD V3.3 *** A0A1Z2RRT5_9ERIC)	ATCG00660.1	84.52	2e-44	142	ribosomal protein L20	encodes a chloroplast ribosomal protein L20, a constituent of the large subunit of the ribosomal complex	ribosomal protein L20 (RPL20); FUNCTIONS IN: structural constituent of ribosome; INVOLVED IN: translation; LOCATED IN: plastid large ribosomal subunit, chloroplast; EXPRESSED IN: 22 plant structures; EXPRESSED DURING: 13 growth stages; CONTAINS InterPro DOMAIN/s: Ribosomal protein L20 (InterPro:IPR005813); BEST Arabidopsis thaliana protein match is: Ribosomal protein L20 (TAIR:AT1G16740.1).	0.729164	3.70422e-15	0.956907	8.46065e-46	0.888026	2.10893e-29	0.940488	3.41163e-40	0.953098	2.52628e-44
Solyc05g055110.4.1	ME2	1	nuclear pore complex protein NUP1-like (AHRD V3.3 *-* A0A2I4DIV8_9ROSI)	AT3G10650.2	34.16	6e-41	161	NA	NA	NA	0.784004	1.16343e-18	0.955554	2.92405e-45	0.897588	6.60692e-31	0.951292	1.14711e-43	0.96582	7.56079e-50
Solyc10g083730.2.1	ME2	1	F-box protein PP2-A15 (AHRD V3.3 *** A0A2G2VV31_CAPBA)	AT3G53000.1	66.22	2e-144	413	phloem protein 2-A15	0	phloem protein 2-A15 (PP2-A15); FUNCTIONS IN: carbohydrate binding; INVOLVED IN: N-terminal protein myristoylation; LOCATED IN: cellular_component unknown; EXPRESSED IN: 24 plant structures; EXPRESSED DURING: 14 growth stages; CONTAINS InterPro DOMAIN/s: F-box domain, cyclin-like (InterPro:IPR001810), F-box domain, Skp2-like (InterPro:IPR022364); BEST Arabidopsis thaliana protein match is: phloem…	0.79826	9.64119e-20	0.95418	9.91868e-45	0.881057	2.1704e-28	0.94117	2.15487e-40	0.964332	4.20988e-49
Solyc06g065300.4.1	ME2	1	Helicase (AHRD V3.3 *-* A0A200PRA7_9MAGN)	AT1G20960.2	58.28	0	862	U5 small nuclear ribonucleoprotein helicase, putative	0	embryo defective 1507 (emb1507); FUNCTIONS IN: in 6 functions; INVOLVED IN: embryo development ending in seed dormancy; EXPRESSED IN: 24 plant structures; EXPRESSED DURING: 13 growth stages; CONTAINS InterPro DOMAIN/s: ATPase, AAA+ type, core (InterPro:IPR003593), DNA/RNA helicase, DEAD/DEAH box type, N-terminal (InterPro:IPR011545), Sec63 domain (InterPro:IPR004179), Sec63 domain, subgroup (Inte…	0.744012	5.11172e-16	0.953786	1.39802e-44	0.871938	3.7141e-27	0.936604	4.21463e-39	0.963403	1.18655e-48
Solyc11g020690.1.1	ME2	1	Unknown protein	NA	NA	NA	NA	NA	NA	NA	0.772941	7.08415e-18	0.953476	1.82679e-44	0.915618	3.40363e-34	0.95504	4.6373e-45	0.93451	1.53128e-38
Solyc01g010570.4.1	ME2	1	Mucin-related protein (AHRD V3.3 *** A0A2U1LU51_ARTAN)	AT2G02880.1	65.97	7e-117	344	mucin-related	0	mucin-related; BEST Arabidopsis thaliana protein match is: unknown protein (TAIR:AT5G62270.1); Has 128 Blast hits to 128 proteins in 36 species: Archae - 0; Bacteria - 3; Metazoa - 3; Fungi - 6; Plants - 91; Viruses - 0; Other Eukaryotes - 25 (source: NCBI BLink).	0.66265	6.60967e-12	0.953261	2.19832e-44	0.911719	2.0036e-33	0.942434	9.07518e-41	0.957607	4.38166e-46
Solyc08g075420.4.1	ME2	1	zinc knuckle (CCHC-type) family protein (AHRD V3.3 *-* AT4G19190.1)	AT4G19190.1	53.21	4e-161	481	zinc knuckle (CCHC-type) family protein	0	zinc knuckle (CCHC-type) family protein; FUNCTIONS IN: zinc ion binding, nucleic acid binding; INVOLVED IN: biological_process unknown; LOCATED IN: cellular_component unknown; CONTAINS InterPro DOMAIN/s: CBF1-interacting co-repressor CIR, N-terminal (InterPro:IPR019339), Zinc finger, CCHC-type (InterPro:IPR001878); Has 30201 Blast hits to 17322 proteins in 780 species: Archae - 12; Bacteria - 139…	0.818955	1.77788e-21	0.951264	1.17409e-43	0.860921	8.70109e-26	0.933904	2.20677e-38	0.959471	7.20283e-47
Solyc00g500069.1.1	ME2	1	30S ribosomal protein S12, chloroplastic (AHRD V3.3 *** A0A2S1JZH6_9APIA)	NA	NA	NA	NA	NA	NA	NA	0.689622	4.04071e-13	0.951237	1.19997e-43	0.891372	6.51331e-30	0.932757	4.3655e-38	0.94928	5.79528e-43
Solyc07g064260.2.1	ME2	1	F-box/RNI-like superfamily protein (AHRD V3.3 *** A0A2U1NFX9_ARTAN)	AT3G59190.1	28.92	2e-34	133	F-box/RNI-like superfamily protein	0	F-box/RNI-like superfamily protein; CONTAINS InterPro DOMAIN/s: F-box domain, cyclin-like (InterPro:IPR001810), F-box domain, Skp2-like (InterPro:IPR022364), Leucine-rich repeat 2 (InterPro:IPR013101); BEST Arabidopsis thaliana protein match is: F-box/RNI-like superfamily protein (TAIR:AT4G14103.2); Has 1982 Blast hits to 1934 proteins in 26 species: Archae - 0; Bacteria - 0; Metazoa - 0; Fungi -…	0.755336	1.02786e-16	0.950369	2.43136e-43	0.882519	1.3474e-28	0.948394	1.15789e-42	0.913035	1.11152e-33
Solyc11g065610.1.1	ME2	1	Vacuolar ATPase assembly integral membrane protein VMA21 homolog (AHRD V3.3 *-* A0A1U8E863_CAPAN)	NA	NA	NA	NA	NA	NA	NA	0.753442	1.35223e-16	0.948856	8.08462e-43	0.908569	7.90753e-33	0.948114	1.43749e-42	0.93843	1.31841e-39
Solyc05g055130.1.1	ME2	1	26S proteasome non-ATPase regulatory subunit 1-like protein B (AHRD V3.3 *-* A0A2G2WUY2_CAPBA)	NA	NA	NA	NA	NA	NA	NA	0.739925	8.93623e-16	0.947827	1.79164e-42	0.894482	2.11069e-30	0.94139	1.85711e-40	0.977651	2.60173e-57
Solyc04g076360.4.1	ME2	1	Homeodomain-like superfamily protein (AHRD V3.3 *-* AT1G09710.4)	AT1G09710.4	48	2e-72	246	NA	NA	NA	0.716186	1.88543e-14	0.947798	1.83245e-42	0.876288	9.85426e-28	0.932549	4.93286e-38	0.96878	1.95418e-51
Solyc05g009710.4.1	ME2	1	Mediator of R polymerase II transcription subunit 25 (AHRD V3.3 *-* A0A2G3CLS9_CAPCH)	AT1G25540.1	41.54	1e-60	214	phytochrome and flowering time regulatory protein (PFT1)	Encodes a nuclear protein that acts in a phyB pathway (but downstream of phyB) and induces flowering in response to suboptimal light conditions. Mutants are hypo-responsive to far-red and hyper-responsive to red light and flower late under long day conditions. Also shown to be a Mediator subunit regulating jasmonate-dependent defense.	PHYTOCHROME AND FLOWERING TIME 1 (PFT1); CONTAINS InterPro DOMAIN/s: Mediator complex subunit Med25, von Willebrand factor type A (InterPro:IPR021419), von Willebrand factor, type A (InterPro:IPR002035); Has 144499 Blast hits to 47376 proteins in 2113 species: Archae - 36; Bacteria - 15041; Metazoa - 49547; Fungi - 14283; Plants - 10465; Viruses - 822; Other Eukaryotes - 54305 (source: NCBI BLink…	0.777083	3.64594e-18	0.946511	4.84574e-42	0.882949	1.16981e-28	0.932844	4.14551e-38	0.978738	3.43662e-58
Solyc02g005140.3.1	ME2	1	Unknown protein	NA	NA	NA	NA	NA	NA	NA	0.785454	9.10844e-19	0.945581	9.64295e-42	0.89334	3.20489e-30	0.940903	2.5813e-40	0.917991	1.10886e-34
Solyc09g018250.2.1	ME2	1	R polymerase II degradation factor-like protein (DUF1296) (AHRD V3.3 --* AT1G29370.1)	NA	NA	NA	NA	NA	NA	NA	0.770037	1.11937e-17	0.945244	1.23372e-41	0.87009	6.43065e-27	0.927761	7.45209e-37	0.966801	2.33546e-50
Solyc01g107270.4.1	ME2	1	Phosphoribosylformylglycinamidine synthase (AHRD V3.3 *** A0A2G2Y2D6_CAPAN)	AT1G74260.1	71.16	0	863	purine biosynthesis 4	Encodes formylglycinamidine ribonucleotide synthase an enzyme involved in de novo purine biosynthesis. PUR4 is localizes to the chloroplast and mitochondria. Loss of PUR4 function affects male but not female gametophyte development.	purine biosynthesis 4 (PUR4); FUNCTIONS IN: phosphoribosylformylglycinamidine synthase activity, catalytic activity, ATP binding; INVOLVED IN: microgametogenesis, pollen development; LOCATED IN: mitochondrion, chloroplast stroma, chloroplast; EXPRESSED IN: 23 plant structures; EXPRESSED DURING: 13 growth stages; CONTAINS InterPro DOMAIN/s: PurM, N-terminal-like (InterPro:IPR016188), Phosphoribosy…	0.741037	7.68447e-16	0.945011	1.4613e-41	0.872446	3.18822e-27	0.932372	5.47457e-38	0.972807	7.35674e-54
Solyc12g049220.3.1	ME2	1	Mitochondrial import inner membrane translocase subunit TIM23-like protein (AHRD V3.3 *** A0A2K3MPU1_TRIPR),Pfam:PF02466	AT1G72750.1	65.96	2e-72	221	translocase inner membrane subunit 23-2	0	translocase inner membrane subunit 23-2 (TIM23-2); FUNCTIONS IN: protein transporter activity, P-P-bond-hydrolysis-driven protein transmembrane transporter activity; INVOLVED IN: intracellular protein transport, protein transport; LOCATED IN: mitochondrion, mitochondrial inner membrane, mitochondrial inner membrane presequence translocase complex, membrane; EXPRESSED IN: 23 plant structures; EXPR…	0.771854	8.41356e-18	0.943207	5.295e-41	0.87915	4.00507e-28	0.931511	9.03764e-38	0.977285	5.02705e-57
Solyc08g005970.3.1	ME2	1	Protein arginine N-methyltransferase (AHRD V3.3 *** A0A1U8FFB2_CAPAN)	AT4G31120.1	72.1	0	993	SHK1 binding protein 1	Involved in vernalization. Required for epigenetic silencing of FLC, and for vernalization-mediated histone modification.	SHK1 binding protein 1 (SKB1); FUNCTIONS IN: protein methyltransferase activity; INVOLVED IN: positive regulation of vernalization response, regulation of flower development; LOCATED IN: cytoplasm; EXPRESSED IN: 25 plant structures; EXPRESSED DURING: 13 growth stages; CONTAINS InterPro DOMAIN/s: Skb1 methyltransferase (InterPro:IPR007857); Has 957 Blast hits to 940 proteins in 238 species: Archae…	0.673894	2.13632e-12	0.941585	1.62622e-40	0.901044	1.73635e-31	0.932006	6.7807e-38	0.953694	1.51385e-44
Solyc04g014940.2.1	ME2	1	Unknown protein	NA	NA	NA	NA	NA	NA	NA	0.751252	1.85108e-16	0.94065	3.06074e-40	0.870777	5.24848e-27	0.926287	1.65568e-36	0.944094	2.82633e-41
Solyc08g081960.3.1	ME2	1	Solanum Lycopersicum Cytokinin Response Factor 2	AT4G23750.2	39.79	3e-56	189	cytokinin response factor 2	encodes a member of the ERF (ethylene response factor) subfamily B-5 of ERF/AP2 transcription factor family. The protein contains one AP2 domain. There are 7 members in this subfamily. Monopteros target gene.	cytokinin response factor 2 (CRF2); CONTAINS InterPro DOMAIN/s: DNA-binding, integrase-type (InterPro:IPR016177), Pathogenesis-related transcriptional factor/ERF, DNA-binding (InterPro:IPR001471); BEST Arabidopsis thaliana protein match is: cytokinin response factor 1 (TAIR:AT4G11140.1); Has 35333 Blast hits to 34131 proteins in 2444 species: Archae - 798; Bacteria - 22429; Metazoa - 974; Fungi -…	0.720454	1.11531e-14	0.940368	3.69517e-40	0.895801	1.29446e-30	0.933521	2.77424e-38	0.90574	2.60335e-32
Solyc09g055700.4.1	ME2	1	protein FLX-like 1 (AHRD V3.3 *** A0A2I4GXJ8_9ROSI)	AT3G14750.1	33.71	1e-44	157	0	0	unknown protein; BEST Arabidopsis thaliana protein match is: unknown protein (TAIR:AT1G67170.1); Has 4036 Blast hits to 3091 proteins in 519 species: Archae - 61; Bacteria - 669; Metazoa - 1503; Fungi - 255; Plants - 421; Viruses - 4; Other Eukaryotes - 1123 (source: NCBI BLink).	0.863964	3.74275e-26	0.939566	6.28962e-40	0.847865	2.61978e-24	0.927902	6.8959e-37	0.955926	2.08832e-45
Solyc04g077300.3.1	ME2	1	G-type lectin S-receptor-like serine/threonine-protein kinase (AHRD V3.3 *** A0A2G3CPG9_CAPCH)	AT4G27290.2	44.94	9e-173	514	NA	NA	NA	0.823428	7.0134e-22	0.939341	7.28773e-40	0.838068	2.75239e-23	0.928201	5.85326e-37	0.92728	9.68541e-37
Solyc08g076887.1.1	ME2	1	proline-rich receptor-like protein kinase PERK13 isoform X2 (AHRD V3.3 --* XP_024537326.1)	NA	NA	NA	NA	NA	NA	NA	0.648089	2.66158e-11	0.938484	1.27374e-39	0.875237	1.3642e-27	0.911458	2.24911e-33	0.933217	3.32431e-38
Solyc12g099970.2.1	ME2	1	SNF1 kinase complex anchoring protein	AT5G21170.1	59.31	9e-107	316	5'-AMP-activated protein kinase beta-2 subunit protein	Encodes AKINbeta1, a subunit of the SnRK1 kinase (Sucrose non-fermenting-1-related protein kinase). Involved in regulation of nitrogen and sugar metabolism.	AKINBETA1; FUNCTIONS IN: AMP-activated protein kinase activity; INVOLVED IN: N-terminal protein myristoylation, cellular response to nitrogen levels; LOCATED IN: chloroplast; EXPRESSED IN: 25 plant structures; EXPRESSED DURING: 15 growth stages; CONTAINS InterPro DOMAIN/s: 5-AMP-activated protein kinase, beta subunit, interaction domain (InterPro:IPR006828); BEST Arabidopsis thaliana protein matc…	0.679356	1.21222e-12	0.938424	1.32392e-39	0.867393	1.41154e-26	0.929739	2.48509e-37	0.959894	4.72028e-47
Solyc02g068730.3.1	ME2	1	60 kDa chaperonin (AHRD V3.3 *** B2IXD2_NOSP7)	AT5G18820.1	72.03	0	781	TCP-1/cpn60 chaperonin family protein	0	embryo defective 3007 (EMB3007); FUNCTIONS IN: ATP binding; INVOLVED IN: embryo development ending in seed dormancy; LOCATED IN: chloroplast, cytoplasm; EXPRESSED IN: 14 plant structures; EXPRESSED DURING: 8 growth stages; CONTAINS InterPro DOMAIN/s: Chaperonin Cpn60/TCP-1 (InterPro:IPR002423), Chaperonin Cpn60 (InterPro:IPR001844); BEST Arabidopsis thaliana protein match is: chaperonin-60alpha (…	0.787324	6.62532e-19	0.937892	1.86419e-39	0.852753	7.61031e-25	0.922153	1.42662e-35	0.982646	8.99522e-62
Solyc00g500034.1.1	ME2	1	30S ribosomal protein S3, chloroplastic (AHRD V3.3 *** I6N994_DATST)	ATCG00800.1	84.86	6e-136	390	structural constituent of ribosome	encodes a chloroplast ribosomal protein S3, a constituent of the small subunit of the ribosomal complex	RESISTANCE TO PSEUDOMONAS SYRINGAE 3 (RPS3); FUNCTIONS IN: structural constituent of ribosome; INVOLVED IN: translation; LOCATED IN: plastid small ribosomal subunit, chloroplast, nucleoid, membrane; EXPRESSED IN: 23 plant structures; EXPRESSED DURING: 13 growth stages; CONTAINS InterPro DOMAIN/s: K Homology, prokaryotic type (InterPro:IPR009019), K Homology, type 2 (InterPro:IPR004044), Ribosomal…	0.700775	1.16238e-13	0.93715	2.98829e-39	0.868621	9.88788e-27	0.913402	9.4177e-34	0.938791	1.04399e-39
Solyc05g023725.1.1	ME2	1	Ribosomal protein L2, plastid (AHRD V3.3 *-* A0A2U1PJW3_ARTAN)	NA	NA	NA	NA	NA	NA	NA	0.702812	9.20098e-14	0.937111	3.06269e-39	0.859066	1.44064e-25	0.909763	4.72831e-33	0.956206	1.61658e-45
Solyc02g032170.4.1	ME2	1	Unknown protein	NA	NA	NA	NA	NA	NA	NA	0.78788	6.02352e-19	0.936894	3.51288e-39	0.849649	1.6769e-24	0.92028	3.63872e-35	0.940698	2.96237e-40
Solyc00g500362.1.1	ME2	1	Ribosomal protein L5 (AHRD V3.3 *** A0A290WL59_SOLLC)	ATMG00210.1	87.7	4e-109	322	ribosomal protein L5	encodes a mitochondrial ribosomal protein L5, a constituent of the large subunit of the ribosomal complex	ribosomal protein L5 (RPL5); CONTAINS InterPro DOMAIN/s: Ribosomal protein L5 (InterPro:IPR002132), Ribosomal protein L5, N-terminal (InterPro:IPR020927); BEST Arabidopsis thaliana protein match is: Ribosomal L5P family protein (TAIR:AT2G07725.1).	0.730917	2.95181e-15	0.936805	3.71402e-39	0.845085	5.19085e-24	0.91274	1.2693e-33	0.948297	1.24787e-42
Solyc11g065700.2.1	ME2	0	Nuclear transcription factor Y subunit A-9 (AHRD V3.3 *** A0A2G2YFZ7_CAPAN)	AT5G12840.4	44.98	1e-54	182	nuclear factor Y, subunit A1	Encodes a subunit of CCAAT-binding complex, binds to CCAAT box motif present in some plant promoter sequences. One of three members of this class (HAP2A, HAP2B, HAP2C), it is expressed in vegetative and reproductive tissues.	nuclear factor Y, subunit A1 (NF-YA1); CONTAINS InterPro DOMAIN/s: CCAAT-binding transcription factor, subunit B (InterPro:IPR001289), CCAAT-binding factor, conserved site (InterPro:IPR018362); BEST Arabidopsis thaliana protein match is: nuclear factor Y, subunit A9 (TAIR:AT3G20910.1); Has 35333 Blast hits to 34131 proteins in 2444 species: Archae - 798; Bacteria - 22429; Metazoa - 974; Fungi - 9…	0.846864	3.35678e-24	0.936445	4.65485e-39	0.850374	1.39648e-24	0.930576	1.54566e-37	0.919836	4.52904e-35
Solyc02g079240.1.1	ME2	1	Unknown protein	NA	NA	NA	NA	NA	NA	NA	0.822836	7.94274e-22	0.935969	6.26141e-39	0.831632	1.18706e-22	0.918566	8.40787e-35	0.943854	3.35261e-41
Solyc00g500023.1.1	ME2	1	ATP-dependent Clp protease proteolytic subunit (AHRD V3.3 *** CLPP_SOLTU)	ATCG00670.1	75.34	7e-81	241	plastid-encoded CLP P	Encodes the only ClpP (caseinolytic protease) encoded within the plastid genome. Contains a highly conserved catalytic triad of Ser-type proteases (Ser-His-Asp). Part of the 350 kDa chloroplast Clp complex. The name reflects nomenclature described in Adam et. al (2001).	plastid-encoded CLP P (PCLPP); FUNCTIONS IN: serine-type peptidase activity; INVOLVED IN: proteolysis; LOCATED IN: chloroplast thylakoid membrane, chloroplastic endopeptidase Clp complex, plastid stroma, chloroplast, chloroplast stroma; EXPRESSED IN: 23 plant structures; EXPRESSED DURING: 13 growth stages; CONTAINS InterPro DOMAIN/s: Peptidase S14, ClpP, active site (InterPro:IPR018215), Peptidas…	0.644805	3.60683e-11	0.935356	9.13753e-39	0.868989	8.88213e-27	0.909311	5.75044e-33	0.940492	3.40261e-40
Solyc01g102500.3.1	ME2	1	netrin receptor DCC (AHRD V3.3 *-* AT3G50910.1)	AT3G50910.1	38.49	5e-44	160	0	0	unknown protein; BEST Arabidopsis thaliana protein match is: unknown protein (TAIR:AT5G66480.1); Has 76 Blast hits to 75 proteins in 28 species: Archae - 0; Bacteria - 10; Metazoa - 7; Fungi - 2; Plants - 49; Viruses - 0; Other Eukaryotes - 8 (source: NCBI BLink).	0.794107	2.03213e-19	0.934982	1.14898e-38	0.880632	2.49072e-28	0.931406	9.59911e-38	0.954879	5.35203e-45
Solyc11g012280.2.1	ME2	1	sulfate adenylyltransferase subunit (AHRD V3.3 *** AT5G20130.2)	AT5G20130.2	43.98	1e-41	144	NA	NA	NA	0.701466	1.07405e-13	0.934518	1.52345e-38	0.870921	5.02897e-27	0.917091	1.70334e-34	0.980453	1.13098e-59
Solyc10g085660.3.1	ME2	1	F-box protein SKIP24 (AHRD V3.3 *** A0A2G2YLS2_CAPAN)	AT1G08710.2	46.3	5e-73	229	F-box family protein	0	F-box family protein; INVOLVED IN: biological_process unknown; LOCATED IN: cellular_component unknown; EXPRESSED IN: 20 plant structures; EXPRESSED DURING: 10 growth stages; Has 110 Blast hits to 110 proteins in 39 species: Archae - 0; Bacteria - 4; Metazoa - 49; Fungi - 2; Plants - 38; Viruses - 0; Other Eukaryotes - 17 (source: NCBI BLink).	0.698942	1.43215e-13	0.934044	2.02809e-38	0.899873	2.74514e-31	0.928312	5.50428e-37	0.941003	2.41249e-40
Solyc00g500260.1.1	ME2	1	Cytochrome b (AHRD V3.3 *-* A0A2G3ARK2_CAPCH)	ATMG00220.1	97.55	0	640	apocytochrome b	Mitochondrial apocytochrome b (cob) gene encodes a subunit of the ubiquinol-cytochrome c oxidoreductase and is part of a 5 kb transcript. The transcript also contains a pseudogene for ribosomal protein S14 called RPS15 and a tRNA(Ser) gene. Both the Cob and RPS15 genes are edited in the transcript.	apocytochrome b (COB); FUNCTIONS IN: ubiquinol-cytochrome-c reductase activity; INVOLVED IN: aerobic respiration; LOCATED IN: mitochondrion, mitochondrial respiratory chain complex III; EXPRESSED IN: cultured cell; CONTAINS InterPro DOMAIN/s: Cytochrome b/b6 (InterPro:IPR016175), Cytochrome b/b6, C-terminal (InterPro:IPR005798), Di-haem cytochrome, transmembrane (InterPro:IPR016174), Cytochrome b…	0.754389	1.17924e-16	0.933709	2.47936e-38	0.846142	4.00864e-24	0.91375	8.0402e-34	0.93298	3.82698e-38
Solyc12g088450.3.1	ME2	1	C5orf35 (AHRD V3.3 *** AT5G23200.1)	AT5G23200.1	68.89	0	578	0	0	unknown protein; BEST Arabidopsis thaliana protein match is: unknown protein (TAIR:AT5G08270.1); Has 30201 Blast hits to 17322 proteins in 780 species: Archae - 12; Bacteria - 1396; Metazoa - 17338; Fungi - 3422; Plants - 5037; Viruses - 0; Other Eukaryotes - 2996 (source: NCBI BLink).	0.789295	4.72079e-19	0.933232	3.29483e-38	0.836745	3.73689e-23	0.918393	9.14226e-35	0.914699	5.20793e-34
Solyc09g074100.4.1	ME2	1	tR-specific 2-thiouridylase MnmA (AHRD V3.3 *** A0A1J3F5F7_NOCCA),Pfam:PF03054	AT1G51310.1	76.73	0	698	transferases;tRNA (5-methylaminomethyl-2-thiouridylate)-methyltransferases	0	transferases;tRNA (5-methylaminomethyl-2-thiouridylate)-methyltransferases; FUNCTIONS IN: tRNA (5-methylaminomethyl-2-thiouridylate)-methyltransferase activity, transferase activity; INVOLVED IN: tRNA processing, RNA processing; LOCATED IN: chloroplast, cytoplasm; EXPRESSED IN: 23 plant structures; EXPRESSED DURING: 13 growth stages; CONTAINS InterPro DOMAIN/s: Rossmann-like alpha/beta/alpha sand…	0.790912	3.56522e-19	0.932394	5.40257e-38	0.854147	5.30559e-25	0.925303	2.79525e-36	0.961785	6.76798e-48
Solyc06g082370.4.1	ME2	1	28S ribosomal protein S29, mitochondrial-like (AHRD V3.3 *** A0A2I4F9V5_9ROSI)	AT1G16870.1	67.76	0	569	mitochondrial 28S ribosomal protein S29-related	0	mitochondrial 28S ribosomal protein S29-related; CONTAINS InterPro DOMAIN/s: Ribosomal protein S23/S29, mitochondrial (InterPro:IPR019368); Has 239 Blast hits to 239 proteins in 116 species: Archae - 0; Bacteria - 0; Metazoa - 106; Fungi - 38; Plants - 38; Viruses - 0; Other Eukaryotes - 57 (source: NCBI BLink).	0.657726	1.06776e-11	0.932105	6.39847e-38	0.891798	5.59268e-30	0.921474	2.00887e-35	0.965093	1.76533e-49
Solyc11g040170.3.1	ME2	1	mR capping enzyme family protein (AHRD V3.3 *-* A0A2U1MNN8_ARTAN)	AT3G09100.1	56.63	1e-59	197	mRNA capping enzyme family protein	0	mRNA capping enzyme family protein; FUNCTIONS IN: phosphatase activity, protein tyrosine phosphatase activity, protein tyrosine/serine/threonine phosphatase activity, mRNA guanylyltransferase activity, polynucleotide 5'-phosphatase activity; INVOLVED IN: protein amino acid dephosphorylation, mRNA processing, mRNA capping, dephosphorylation; LOCATED IN: nucleus; EXPRESSED IN: 22 plant structures; …	0.664887	5.30003e-12	0.932103	6.40642e-38	0.888937	1.53708e-29	0.925547	2.45593e-36	0.948943	7.55215e-43
Solyc10g009280.4.1	ME2	1	GRF1-interacting factor 2 (AHRD V3.3 *** A0A2G3BDJ8_CAPCH)	AT4G00850.1	49.32	3e-45	155	GRF1-interacting factor 3	Arabidopsis thaliana GRF1-interacting factor 3 (GIF3) mRNA	GRF1-interacting factor 3 (GIF3); CONTAINS InterPro DOMAIN/s: SSXT (InterPro:IPR007726); BEST Arabidopsis thaliana protein match is: GRF1-interacting factor 2 (TAIR:AT1G01160.1); Has 414 Blast hits to 414 proteins in 93 species: Archae - 0; Bacteria - 2; Metazoa - 279; Fungi - 27; Plants - 81; Viruses - 0; Other Eukaryotes - 25 (source: NCBI BLink).	0.834771	5.86577e-23	0.93129	1.02635e-37	0.838	2.79657e-23	0.915391	3.78206e-34	0.949943	3.42383e-43
Solyc08g075047.1.1	ME2	1	Unknown protein	NA	NA	NA	NA	NA	NA	NA	0.706007	6.35121e-14	0.930722	1.42275e-37	0.870928	5.01767e-27	0.920816	2.79069e-35	0.92527	2.84453e-36
Solyc01g087730.4.1	ME2	1	50S ribosomal protein L1 (AHRD V3.3 *** B2JA75_NOSP7)	AT3G63490.1	70.17	4e-169	480	Ribosomal protein L1p/L10e family	0	Ribosomal protein L1p/L10e family; FUNCTIONS IN: structural constituent of ribosome, RNA binding; INVOLVED IN: translation, RNA processing; LOCATED IN: in 6 components; EXPRESSED IN: 24 plant structures; EXPRESSED DURING: 14 growth stages; CONTAINS InterPro DOMAIN/s: Ribosomal protein L1 (InterPro:IPR002143), Ribosomal protein L1, bacterial-type (InterPro:IPR005878), Ribosomal protein L1, 2-layer…	0.70874	4.6076e-14	0.930659	1.47409e-37	0.853632	6.06504e-25	0.918028	1.08942e-34	0.941697	1.50641e-40
Solyc04g005780.1.1	ME2	1	Glyoxal oxidase (AHRD V3.3 *** A0A200PQ20_9MAGN)	AT1G14430.1	58.03	0	613	glyoxal oxidase-related protein	0	glyoxal oxidase-related protein; FUNCTIONS IN: molecular_function unknown; INVOLVED IN: biological_process unknown; LOCATED IN: endomembrane system; CONTAINS InterPro DOMAIN/s: Galactose oxidase/kelch, beta-propeller (InterPro:IPR011043), Galactose oxidase, beta-propeller (InterPro:IPR015916), Immunoglobulin E-set (InterPro:IPR014756), Glyoxal oxidase, N-terminal (InterPro:IPR009880), Domain of u…	0.730877	2.9675e-15	0.9302	1.91481e-37	0.859031	1.45438e-25	0.914216	6.5009e-34	0.928738	4.34963e-37
Solyc10g012213.1.1	ME2	1	Ribosomal protein L2, plastid (AHRD V3.3 *-* A0A2U1PJW3_ARTAN)	NA	NA	NA	NA	NA	NA	NA	0.697992	1.59469e-13	0.929784	2.42194e-37	0.854191	5.24434e-25	0.904386	4.54517e-32	0.955461	3.18027e-45
Solyc09g010240.3.1	ME2	1	Unknown protein	NA	NA	NA	NA	NA	NA	NA	0.758246	6.71013e-17	0.929299	3.18101e-37	0.842562	9.54512e-24	0.909824	4.6036e-33	0.947319	2.63787e-42
Solyc01g010440.4.1	ME2	1	Glycine-rich protein (AHRD V3.3 *** Q9LFX8_ARATH)	AT1G27090.1	52.16	2e-103	320	glycine-rich protein	0	glycine-rich protein; BEST Arabidopsis thaliana protein match is: unknown protein (TAIR:AT3G24690.1); Has 13206 Blast hits to 7104 proteins in 677 species: Archae - 0; Bacteria - 2039; Metazoa - 5686; Fungi - 1146; Plants - 2571; Viruses - 80; Other Eukaryotes - 1684 (source: NCBI BLink).	0.689911	3.91535e-13	0.929172	3.41611e-37	0.87322	2.52494e-27	0.915196	4.14033e-34	0.983403	1.46383e-62
Solyc05g048810.4.1	ME2	1	tR-specific adenosine deaminase 1-like protein (AHRD V3.3 *** A0A2K3PA98_TRIPR)	AT1G01760.3	54.87	6e-147	430	NA	NA	NA	0.577164	9.09101e-09	0.9272	1.01167e-36	0.917993	1.108e-34	0.921562	1.92217e-35	0.908114	9.60542e-33
Solyc08g082640.2.1	ME2	1	Cellulose synthase (AHRD V3.3 *** A0A200QCL6_9MAGN)	AT4G23990.1	54.87	0	829	cellulose synthase like G3	encodes a protein similar to cellulose synthase	cellulose synthase like G3 (CSLG3); FUNCTIONS IN: cellulose synthase activity, transferase activity, transferring glycosyl groups, transferase activity; INVOLVED IN: cellulose biosynthetic process, polysaccharide biosynthetic process; LOCATED IN: membrane; EXPRESSED IN: 13 plant structures; EXPRESSED DURING: 8 growth stages; CONTAINS InterPro DOMAIN/s: Cellulose synthase (InterPro:IPR005150); BES…	0.722234	8.9338e-15	0.926976	1.14235e-36	0.867146	1.51567e-26	0.91983	4.54167e-35	0.911267	2.44755e-33
Solyc02g082110.4.1	ME2	1	Zinc finger transcription factor 18	NA	NA	NA	NA	NA	NA	NA	0.814436	4.43531e-21	0.926353	1.59779e-36	0.856506	2.85647e-25	0.914103	6.84548e-34	0.935525	8.23764e-39
Solyc10g005260.3.1	ME2	1	R-binding protein (AHRD V3.3 *** A0A2K3PBB6_TRIPR)	AT1G11650.2	64.19	6e-162	466	RNA-binding (RRM/RBD/RNP motifs) family protein	0	RBP45B; FUNCTIONS IN: RNA binding; EXPRESSED IN: 26 plant structures; EXPRESSED DURING: 16 growth stages; CONTAINS InterPro DOMAIN/s: RNA recognition motif, RNP-1 (InterPro:IPR000504), Nucleotide-binding, alpha-beta plait (InterPro:IPR012677); BEST Arabidopsis thaliana protein match is: RNA-binding protein 45A (TAIR:AT5G54900.1); Has 29660 Blast hits to 18296 proteins in 811 species: Archae - 14;…	0.735102	1.70462e-15	0.925704	2.26023e-36	0.857708	2.07482e-25	0.912876	1.19401e-33	0.934093	1.96984e-38
Solyc09g065790.2.1	ME2	1	ATP-dependent Clp protease proteolytic subunit (AHRD V3.3 *** A0A0K0LX19_9FABA)	ATCG00670.1	71.28	9e-46	152	plastid-encoded CLP P	Encodes the only ClpP (caseinolytic protease) encoded within the plastid genome. Contains a highly conserved catalytic triad of Ser-type proteases (Ser-His-Asp). Part of the 350 kDa chloroplast Clp complex. The name reflects nomenclature described in Adam et. al (2001).	plastid-encoded CLP P (PCLPP); FUNCTIONS IN: serine-type peptidase activity; INVOLVED IN: proteolysis; LOCATED IN: chloroplast thylakoid membrane, chloroplastic endopeptidase Clp complex, plastid stroma, chloroplast, chloroplast stroma; EXPRESSED IN: 23 plant structures; EXPRESSED DURING: 13 growth stages; CONTAINS InterPro DOMAIN/s: Peptidase S14, ClpP, active site (InterPro:IPR018215), Peptidas…	0.637369	7.08149e-11	0.925416	2.63348e-36	0.854057	5.43082e-25	0.90128	1.58207e-31	0.948432	1.12424e-42
Solyc08g015750.3.1	ME2	1	F-box family protein (AHRD V3.3 *** I0J3G4_ARAHH)	AT5G02930.1	27.78	4e-23	99.8	F-box/RNI-like superfamily protein	0	F-box/RNI-like superfamily protein; CONTAINS InterPro DOMAIN/s: F-box domain, cyclin-like (InterPro:IPR001810), F-box domain, Skp2-like (InterPro:IPR022364); BEST Arabidopsis thaliana protein match is: F-box/RNI-like superfamily protein (TAIR:AT5G02910.1); Has 2185 Blast hits to 2152 proteins in 42 species: Archae - 0; Bacteria - 2; Metazoa - 16; Fungi - 0; Plants - 2164; Viruses - 0; Other Eukar…	0.707732	5.18882e-14	0.925102	3.10839e-36	0.83657	3.89013e-23	0.90745	1.27308e-32	0.919905	4.37764e-35
Solyc05g012920.3.1	ME2	1	Pentatricopeptide repeat-containing protein (AHRD V3.3 *** A0A2U1PEF4_ARTAN)	AT2G26790.2	42.21	0	578	NA	NA	NA	0.685737	6.15604e-13	0.924925	3.41289e-36	0.848819	2.06548e-24	0.90017	2.44543e-31	0.964959	2.05914e-49
Solyc03g093820.1.1	ME2	1	Unknown protein	NA	NA	NA	NA	NA	NA	NA	0.789541	4.52439e-19	0.923367	7.67423e-36	0.829182	2.03757e-22	0.906832	1.65139e-32	0.925624	2.35768e-36
Solyc03g080195.1.1	ME2	1	Unknown protein	NA	NA	NA	NA	NA	NA	NA	0.652636	1.7369e-11	0.922376	1.27353e-35	0.893291	3.26302e-30	0.922397	1.25998e-35	0.924054	5.37936e-36
Solyc09g050050.2.1	ME2	1	OR338 (AHRD V3.3 --* R4IUB8_VICFA)	NA	NA	NA	NA	NA	NA	NA	0.684115	7.32524e-13	0.921909	1.61326e-35	0.840415	1.5896e-23	0.907672	1.15892e-32	0.928684	4.48058e-37
Solyc03g113630.3.1	ME2	1	Pentatricopeptide repeat-containing protein, chloroplastic (AHRD V3.3 *** A0A2G2WRC1_CAPBA)	AT1G74850.1	71.17	0	1246	plastid transcriptionally active 2	Present in transcriptionally active plastid chromosomes. Involved in plastid gene expression.	plastid transcriptionally active 2 (PTAC2); INVOLVED IN: positive regulation of transcription, DNA-dependent, transcription from plastid promoter; LOCATED IN: plastid chromosome, chloroplast, nucleoid; EXPRESSED IN: 21 plant structures; EXPRESSED DURING: 13 growth stages; CONTAINS InterPro DOMAIN/s: Pentatricopeptide repeat (InterPro:IPR002885), Smr protein/MutS2 C-terminal (InterPro:IPR002625); …	0.780018	2.25757e-18	0.921836	1.67376e-35	0.835203	5.31676e-23	0.911223	2.49567e-33	0.941239	2.05649e-40
Solyc04g081650.3.1	ME2	1	Cyclin (AHRD V3.3 *-* A0A200PQW1_9MAGN)	AT1G76310.1	66.38	4e-49	165	CYCLIN B2;4	core cell cycle genes	CYCLIN B2;4 (CYCB2;4); FUNCTIONS IN: cyclin-dependent protein kinase regulator activity; INVOLVED IN: regulation of cell cycle; LOCATED IN: nucleus; EXPRESSED IN: 18 plant structures; EXPRESSED DURING: 11 growth stages; CONTAINS InterPro DOMAIN/s: Cyclin, C-terminal (InterPro:IPR004367), Cyclin-like (InterPro:IPR011028), Cyclin-related (InterPro:IPR013763), Cyclin, N-terminal (InterPro:IPR006671)…	0.707858	5.11233e-14	0.921419	2.06466e-35	0.851812	9.68775e-25	0.906852	1.6378e-32	0.923137	8.6388e-36
Solyc11g065250.1.1	ME2	1	Pentatricopeptide repeat (AHRD V3.3 *** A0A200QHA2_9MAGN)	AT5G39680.1	48.7	0	705	Pentatricopeptide repeat (PPR) superfamily protein	0	EMBRYO DEFECTIVE 2744 (EMB2744); CONTAINS InterPro DOMAIN/s: Pentatricopeptide repeat (InterPro:IPR002885); BEST Arabidopsis thaliana protein match is: Tetratricopeptide repeat (TPR)-like superfamily protein (TAIR:AT2G27610.1); Has 37711 Blast hits to 13427 proteins in 206 species: Archae - 0; Bacteria - 0; Metazoa - 37; Fungi - 23; Plants - 37282; Viruses - 0; Other Eukaryotes - 369 (source: NCB…	0.690949	3.4944e-13	0.921406	2.07864e-35	0.858813	1.54247e-25	0.910239	3.84352e-33	0.900153	2.46204e-31
Solyc01g111420.3.1	ME2	1	Ribosomal protein L1 (AHRD V3.3 *** A0A200R8A3_9MAGN)	AT3G58660.1	49.75	2e-118	356	Ribosomal protein L1p/L10e family	0	Ribosomal protein L1p/L10e family; FUNCTIONS IN: structural constituent of ribosome, RNA binding; INVOLVED IN: translation, RNA processing; LOCATED IN: nucleolus, membrane; EXPRESSED IN: 22 plant structures; EXPRESSED DURING: 13 growth stages; CONTAINS InterPro DOMAIN/s: Ribosomal protein L1 (InterPro:IPR002143), Ribosomal protein L1, 2-layer alpha/beta-sandwich (InterPro:IPR016094); BEST Arabido…	0.773412	6.574e-18	0.920921	2.64868e-35	0.844461	6.0419e-24	0.908537	8.01661e-33	0.972094	2.09561e-53
Solyc05g012560.3.1	ME2	1	ripening regulated protein (DDTFR7)	AT3G29270.2	47.24	3e-57	185	RING/U-box superfamily protein	0	RING/U-box superfamily protein; CONTAINS InterPro DOMAIN/s: Zinc finger, RING-type, conserved site (InterPro:IPR017907), Zinc finger, RING-type (InterPro:IPR001841); BEST Arabidopsis thaliana protein match is: RING/U-box superfamily protein (TAIR:AT1G69330.1); Has 35333 Blast hits to 34131 proteins in 2444 species: Archae - 798; Bacteria - 22429; Metazoa - 974; Fungi - 991; Plants - 531; Viruses …	0.834642	6.0391e-23	0.920812	2.79576e-35	0.826602	3.56666e-22	0.904615	4.13943e-32	0.948839	8.18865e-43
Solyc00g500036.1.1	ME2	1	Ycf15 (AHRD V3.3 *-* A0A346JLD3_9ASTE)	ATCG01310.1	95.42	4e-86	256	ribosomal protein L2	encodes a chloroplast ribosomal protein L2, a constituent of the large subunit of the ribosomal complex	ribosomal protein L2 (RPL2.2); FUNCTIONS IN: structural constituent of ribosome; INVOLVED IN: translation; LOCATED IN: plastid large ribosomal subunit, membrane; EXPRESSED IN: leaf; CONTAINS InterPro DOMAIN/s: Nucleic acid-binding, OB-fold (InterPro:IPR012340), Translation protein SH3-like, subgroup (InterPro:IPR014722), Ribosomal protein L2 (InterPro:IPR002171), Ribosomal protein L2, bacterial-t…	0.696249	1.94052e-13	0.920263	3.66982e-35	0.842397	9.92927e-24	0.894035	2.48654e-30	0.957835	3.53201e-46
Solyc04g010030.1.1	ME2	1	PITH domain-containing protein (AHRD V3.3 *-* A0A1U8E514_CAPAN)	AT3G04780.1	54.9	1e-48	170	Protein of unknown function (DUF1000)	Encodes a protein with little sequence identity with any other protein of known structure or function. Part of this protein shows a 42% sequence identity with the C-terminal domain of the 32-kD human thioredoxin-like protein.	CONTAINS InterPro DOMAIN/s: Thioredoxin, core (InterPro:IPR015467), Proteasome-interacting thioredoxin-like domain, C-terminal (InterPro:IPR010400); BEST Arabidopsis thaliana protein match is: Protein of unknown function (DUF1000) (TAIR:AT2G25950.1); Has 606 Blast hits to 606 proteins in 196 species: Archae - 0; Bacteria - 0; Metazoa - 245; Fungi - 186; Plants - 75; Viruses - 0; Other Eukaryotes …	0.738308	1.11138e-15	0.919586	5.11943e-35	0.875082	1.43077e-27	0.919623	5.02808e-35	0.923453	7.34317e-36
Solyc09g015145.1.1	ME2	1	Unknown protein	NA	NA	NA	NA	NA	NA	NA	0.707739	5.18473e-14	0.919001	6.8103e-35	0.835984	4.44941e-23	0.894864	1.83328e-30	0.928949	3.86811e-37
Solyc11g006200.2.1	ME2	1	Homeobox domain-containing protein/DDT domain-containing protein (AHRD V3.3 *** A0A1Q3BK61_CEPFO)	AT4G12750.1	45.86	0	835	Homeodomain-like transcriptional regulator	0	Homeodomain-like transcriptional regulator; FUNCTIONS IN: sequence-specific DNA binding, DNA binding, sequence-specific DNA binding transcription factor activity; INVOLVED IN: regulation of transcription, DNA-dependent, regulation of transcription; EXPRESSED IN: 23 plant structures; EXPRESSED DURING: 13 growth stages; CONTAINS InterPro DOMAIN/s: DDT domain superfamily (InterPro:IPR018501), Homeob…	0.759908	5.24581e-17	0.918432	8.97108e-35	0.843645	7.35958e-24	0.909828	4.59715e-33	0.980999	3.58291e-60
Solyc03g119950.1.1	ME2	1	Pentatricopeptide repeat-containing protein, chloroplastic (AHRD V3.3 *** A0A2G2WPP9_CAPBA)	AT1G15510.1	61.8	0	1081	Tetratricopeptide repeat (TPR)-like superfamily protein	Encodes a pentatricopeptide repeat protein required for chloroplast transcript accD RNA editing and early chloroplast biogenesis.	EARLY CHLOROPLAST BIOGENESIS2 (ECB2); CONTAINS InterPro DOMAIN/s: Pentatricopeptide repeat (InterPro:IPR002885); BEST Arabidopsis thaliana protein match is: Pentatricopeptide repeat (PPR) superfamily protein (TAIR:AT4G18750.1); Has 49765 Blast hits to 13993 proteins in 266 species: Archae - 0; Bacteria - 6; Metazoa - 64; Fungi - 140; Plants - 48782; Viruses - 0; Other Eukaryotes - 773 (source: NC…	0.77061	1.02324e-17	0.918117	1.04375e-34	0.837641	3.03848e-23	0.910499	3.43089e-33	0.946222	6.00819e-42
Solyc04g077310.3.1	ME2	1	G-type lectin S-receptor-like serine/threonine-protein kinase (AHRD V3.3 *-* A0A2G3CPF9_CAPCH)	AT4G27290.2	44.24	1e-86	290	NA	NA	NA	0.812121	7.01667e-21	0.917942	1.13515e-34	0.821005	1.1644e-21	0.912637	1.32969e-33	0.928559	4.80376e-37
Solyc06g043035.1.1	ME2	1	ATP synthase subunit beta, chloroplastic (AHRD V3.3 *-* A0A2U1KL25_ARTAN)	NA	NA	NA	NA	NA	NA	NA	0.760369	4.89779e-17	0.917788	1.22228e-34	0.814255	4.59841e-21	0.898434	4.78568e-31	0.906602	1.81802e-32
Solyc02g092320.2.1	ME2	1	Pentatricopeptide repeat-containing protein, chloroplastic (AHRD V3.3 *-* A0A2G2XHA6_CAPBA)	AT5G67570.1	41.67	2e-48	174	Tetratricopeptide repeat (TPR)-like superfamily protein	Encodes a pentratricopeptide repeat containing protein that is targeted to the chloroplast. Mutants have pale young leave and reduced accumulation of plastid encoded transcripts suggesting a role for DG1 in regulation of plastid gene expression.	DELAYED GREENING 1 (DG1); FUNCTIONS IN: molecular_function unknown; INVOLVED IN: chloroplast organization, embryo development ending in seed dormancy; LOCATED IN: chloroplast; EXPRESSED IN: 10 plant structures; EXPRESSED DURING: 7 growth stages; CONTAINS InterPro DOMAIN/s: Pentatricopeptide repeat (InterPro:IPR002885); BEST Arabidopsis thaliana protein match is: pentatricopeptide (PPR) repeat-con…	0.769084	1.29888e-17	0.917698	1.27593e-34	0.843741	7.19119e-24	0.898883	4.02805e-31	0.906011	2.32647e-32
Solyc02g086360.3.1	ME2	0	Octicosapeptide/Phox/Bem1p family protein (AHRD V3.3 *-* A0A2K3L5A6_TRIPR)	AT2G01190.1	47.49	4e-47	176	Octicosapeptide/Phox/Bem1p family protein	0	Octicosapeptide/Phox/Bem1p family protein; LOCATED IN: cytosol, nucleus; EXPRESSED IN: 23 plant structures; EXPRESSED DURING: 13 growth stages; CONTAINS InterPro DOMAIN/s: Octicosapeptide/Phox/Bem1p (InterPro:IPR000270); BEST Arabidopsis thaliana protein match is: Octicosapeptide/Phox/Bem1p family protein (TAIR:AT3G18230.1); Has 5347 Blast hits to 4615 proteins in 344 species: Archae - 4; Bacteri…	0.878029	5.71531e-28	0.91663	2.11848e-34	0.837108	3.43698e-23	0.910734	3.09503e-33	0.907053	1.50482e-32
Solyc05g010620.3.1	ME2	1	Pentatricopeptide repeat (AHRD V3.3 *** A0A200Q0T0_9MAGN)	AT1G68930.1	58.64	1e-162	480	pentatricopeptide (PPR) repeat-containing protein	0	pentatricopeptide (PPR) repeat-containing protein; CONTAINS InterPro DOMAIN/s: Pentatricopeptide repeat (InterPro:IPR002885); BEST Arabidopsis thaliana protein match is: pentatricopeptide (PPR) repeat-containing protein (TAIR:AT2G22070.1); Has 47331 Blast hits to 14466 proteins in 272 species: Archae - 2; Bacteria - 18; Metazoa - 110; Fungi - 135; Plants - 46381; Viruses - 0; Other Eukaryotes - 6…	0.618075	3.75584e-10	0.916469	2.28521e-34	0.880901	2.28331e-28	0.90623	2.1245e-32	0.960185	3.52464e-47
Solyc07g063050.1.1	ME2	1	Transmembrane protein (AHRD V3.3 *** Q67ZR8_ARATH)	AT4G13530.1	37.32	2e-40	144	0	0	unknown protein; BEST Arabidopsis thaliana protein match is: unknown protein (TAIR:AT4G10080.1); Has 30201 Blast hits to 17322 proteins in 780 species: Archae - 12; Bacteria - 1396; Metazoa - 17338; Fungi - 3422; Plants - 5037; Viruses - 0; Other Eukaryotes - 2996 (source: NCBI BLink).	0.654017	1.52347e-11	0.916341	2.42734e-34	0.870609	5.51676e-27	0.91247	1.43301e-33	0.938257	1.47444e-39
Solyc00g500294.1.1	ME2	1	Unknown protein	NA	NA	NA	NA	NA	NA	NA	0.778801	2.75622e-18	0.916156	2.6468e-34	0.813494	5.3498e-21	0.888745	1.64339e-29	0.925023	3.23984e-36
Solyc10g050220.2.1	ME2	1	hypothetical protein (AHRD V3.3 *-* AT4G33980.2)	NA	NA	NA	NA	NA	NA	NA	0.659839	8.70122e-12	0.915167	4.19696e-34	0.818224	2.06478e-21	0.89727	7.45482e-31	0.931059	1.17279e-37
Solyc07g045510.4.1	ME2	1	Pentatricopeptide repeat (AHRD V3.3 *** A0A200QFA1_9MAGN)	AT5G09950.3	55.2	0	1075	NA	NA	NA	0.722254	8.91158e-15	0.914839	4.88302e-34	0.835833	4.60498e-23	0.904532	4.28133e-32	0.967148	1.52764e-50
Solyc12g056995.2.1	ME2	0	TPR repeat-containing thioredoxin TTL1-like protein (AHRD V3.3 *-* A0A2K3PMP8_TRIPR)	AT5G65160.1	48.31	9e-63	208	tetratricopeptide repeat (TPR)-containing protein	0	tetratricopeptide repeat (TPR)-containing protein; FUNCTIONS IN: binding; INVOLVED IN: biological_process unknown; LOCATED IN: cellular_component unknown; EXPRESSED IN: 6 plant structures; EXPRESSED DURING: L mature pollen stage, M germinated pollen stage, 4 anthesis, petal differentiation and expansion stage; CONTAINS InterPro DOMAIN/s: Molecular chaperone, heat shock protein, Hsp40, DnaJ (Inter…	0.734267	1.90353e-15	0.914759	5.06584e-34	0.869908	6.78317e-27	0.908793	7.18604e-33	0.919573	5.15263e-35
Solyc11g013390.3.1	ME2	1	GrpE protein homolog (AHRD V3.3 *-* A0A2G2V6J1_CAPBA)	NA	NA	NA	NA	NA	NA	NA	0.759836	5.30241e-17	0.91461	5.42591e-34	0.851699	9.97218e-25	0.90979	4.67314e-33	0.942729	7.39326e-41
Solyc01g109060.4.1	ME2	1	Pentatricopeptide repeat-containing protein, mitochondrial (AHRD V3.3 *** A0A2G2W9P4_CAPBA)	AT2G15630.1	52.17	0	655	Pentatricopeptide repeat (PPR) superfamily protein	0	Pentatricopeptide repeat (PPR) superfamily protein; CONTAINS InterPro DOMAIN/s: Pentatricopeptide repeat (InterPro:IPR002885); BEST Arabidopsis thaliana protein match is: Tetratricopeptide repeat (TPR)-like superfamily protein (TAIR:AT5G01110.1); Has 56384 Blast hits to 14280 proteins in 305 species: Archae - 4; Bacteria - 41; Metazoa - 1079; Fungi - 1056; Plants - 52130; Viruses - 0; Other Eukar…	0.663026	6.36974e-12	0.914313	6.21901e-34	0.861097	8.28978e-26	0.903197	7.36345e-32	0.943126	5.60444e-41
Solyc02g089600.3.1	ME2	1	Ribosomal R-processing protein 7 (AHRD V3.3 *-* A0A200QPW1_9MAGN)	AT5G38720.1	66.44	7e-68	219	0	0	unknown protein; Has 13419 Blast hits to 9093 proteins in 698 species: Archae - 38; Bacteria - 1038; Metazoa - 4949; Fungi - 1086; Plants - 485; Viruses - 44; Other Eukaryotes - 5779 (source: NCBI BLink).	0.71666	1.77949e-14	0.913196	1.03363e-33	0.849226	1.86491e-24	0.894943	1.78006e-30	0.960904	1.69331e-47
Solyc00g500022.1.1	ME2	1	30S ribosomal protein S18, chloroplastic (AHRD V3.3 *** A0A1U8QD82_CAPAN)	ATCG00650.1	86.14	3e-55	170	ribosomal protein S18	chloroplast-encoded ribosomal protein S18	ribosomal protein S18 (RPS18); FUNCTIONS IN: structural constituent of ribosome; INVOLVED IN: translation; LOCATED IN: plastid small ribosomal subunit, chloroplast, chloroplast stroma, chloroplast envelope; EXPRESSED IN: 22 plant structures; EXPRESSED DURING: 13 growth stages; CONTAINS InterPro DOMAIN/s: Ribosomal protein S18, conserved site (InterPro:IPR018275), Ribosomal protein S18 (InterPro:I…	0.704181	7.85485e-14	0.913062	1.09825e-33	0.837149	3.40484e-23	0.901333	1.54885e-31	0.945717	8.72665e-42
Solyc04g079850.2.1	ME2	1	Pentatricopeptide repeat (AHRD V3.3 *** A0A200Q2A9_9MAGN)	AT1G19290.2	50.37	0	790	NA	NA	NA	0.666705	4.42321e-12	0.912874	1.19551e-33	0.832225	1.04016e-22	0.893942	2.57301e-30	0.951978	6.50105e-44
Solyc03g117400.4.1	ME2	1	TOPLESS (AHRD V3.3 *-* K4BLN8_SOLLC)	NA	NA	NA	NA	NA	NA	NA	0.726105	5.48143e-15	0.912688	1.29965e-33	0.844271	6.32686e-24	0.898624	4.44883e-31	0.9354	8.89721e-39
Solyc02g011990.1.1	ME2	0	Photosystem II protein D1 (AHRD V3.3 *** A0A1U8QBZ9_CAPAN)	ATCG00020.1	71.36	3e-89	273	photosystem II reaction center protein A	Encodes chlorophyll binding protein D1, a part of the photosystem II reaction center core	photosystem II reaction center protein A (PSBA); FUNCTIONS IN: chlorophyll binding; INVOLVED IN: photosynthesis, light reaction; LOCATED IN: in 6 components; EXPRESSED IN: 24 plant structures; EXPRESSED DURING: 14 growth stages; CONTAINS InterPro DOMAIN/s: Photosystem II reaction centre protein PsbA/D1 (InterPro:IPR005867), Photosynthetic reaction centre, L/M (InterPro:IPR000484); BEST Arabidopsi…	0.794213	1.9942e-19	0.912515	1.40465e-33	0.795298	1.64385e-19	0.886943	3.0597e-29	0.905813	2.52582e-32
Solyc10g024495.1.1	ME2	1	Cyclin-A1-1 (AHRD V3.3 *-* A0A1U8GEH4_CAPAN)	NA	NA	NA	NA	NA	NA	NA	0.752459	1.55756e-16	0.912493	1.41841e-33	0.8227	8.17377e-22	0.886055	4.14018e-29	0.927233	9.94078e-37
Solyc07g045353.1.1	ME2	1	zinc finger BED domain-containing protein RICESLEEPER 1-like (AHRD V3.3 *** A0A2I4GJW1_9ROSI)	NA	NA	NA	NA	NA	NA	NA	0.693586	2.61177e-13	0.912446	1.44838e-33	0.841307	1.28733e-23	0.896534	9.84046e-31	0.918358	9.29419e-35
Solyc05g053880.4.1	ME2	1	U3 containing 90S pre-ribosomal complex subunit (AHRD V3.3 *-* AT2G43110.1)	AT2G43110.1	57.14	6e-62	202	0	0	unknown protein; Has 212 Blast hits to 211 proteins in 96 species: Archae - 0; Bacteria - 6; Metazoa - 62; Fungi - 91; Plants - 31; Viruses - 0; Other Eukaryotes - 22 (source: NCBI BLink).	0.739334	9.67883e-16	0.911605	2.10733e-33	0.860324	1.02415e-25	0.902166	1.11322e-31	0.957915	3.27117e-46
Solyc12g042950.2.1	ME2	0	ADP,ATP carrier protein (AHRD V3.3 *** A0A2G2Y8J4_CAPAN)	AT1G80300.1	78.9	0	919	nucleotide transporter 1	0	nucleotide transporter 1 (NTT1); FUNCTIONS IN: ATP:ADP antiporter activity; INVOLVED IN: transport; LOCATED IN: membrane, chloroplast envelope; EXPRESSED IN: stem, root, guard cell, callus, leaf; EXPRESSED DURING: seedling growth; CONTAINS InterPro DOMAIN/s: ADP/ATP carrier protein (InterPro:IPR004667); BEST Arabidopsis thaliana protein match is: TLC ATP/ADP transporter (TAIR:AT1G15500.1); Has 78…	0.845709	4.45764e-24	0.911133	2.59664e-33	0.821688	1.0102e-21	0.898359	4.92521e-31	0.923323	7.85167e-36
Solyc10g050920.2.1	ME2	1	Unknown protein	NA	NA	NA	NA	NA	NA	NA	0.632033	1.13644e-10	0.910836	2.959e-33	0.870668	5.42021e-27	0.905173	3.29114e-32	0.957745	3.84571e-46
Solyc00g500035.1.1	ME2	1	50S ribosomal protein L2 (AHRD V3.3 *** H6T990_9CARY)	ATCG01310.1	95.07	2e-90	268	ribosomal protein L2	encodes a chloroplast ribosomal protein L2, a constituent of the large subunit of the ribosomal complex	ribosomal protein L2 (RPL2.2); FUNCTIONS IN: structural constituent of ribosome; INVOLVED IN: translation; LOCATED IN: plastid large ribosomal subunit, membrane; EXPRESSED IN: leaf; CONTAINS InterPro DOMAIN/s: Nucleic acid-binding, OB-fold (InterPro:IPR012340), Translation protein SH3-like, subgroup (InterPro:IPR014722), Ribosomal protein L2 (InterPro:IPR002171), Ribosomal protein L2, bacterial-t…	0.683627	7.71667e-13	0.910769	3.04694e-33	0.833379	8.03392e-23	0.883334	1.02998e-28	0.957746	3.84373e-46
Solyc07g018360.3.1	ME2	1	Elongation factor Ts, mitochondrial (AHRD V3.3 *** A0A2G2WCF0_CAPBA)	AT4G29060.1	54.24	0	918	elongation factor Ts family protein	0	embryo defective 2726 (emb2726); FUNCTIONS IN: RNA binding, translation elongation factor activity; INVOLVED IN: translational elongation, response to cadmium ion, embryo development ending in seed dormancy; LOCATED IN: chloroplast stroma, chloroplast, chloroplast envelope; EXPRESSED IN: 24 plant structures; EXPRESSED DURING: 14 growth stages; CONTAINS InterPro DOMAIN/s: Nucleic acid-binding, OB-…	0.705844	6.47363e-14	0.910584	3.30457e-33	0.833901	7.14173e-23	0.894282	2.27172e-30	0.926921	1.17704e-36
Solyc12g040690.1.1	ME2	1	Unknown protein	NA	NA	NA	NA	NA	NA	NA	0.753928	1.2606e-16	0.910404	3.57575e-33	0.854927	4.32811e-25	0.905398	2.99998e-32	0.942508	8.62228e-41
Solyc11g008850.2.1	ME2	1	protease Do-like 10, mitochondrial (AHRD V3.3 *** A0A2I4HM77_9ROSI)	AT5G36950.1	78.83	0	804	DegP protease 10	Encodes a putative DegP protease.	DegP protease 10 (DegP10); FUNCTIONS IN: serine-type peptidase activity, catalytic activity, serine-type endopeptidase activity; INVOLVED IN: proteolysis; EXPRESSED IN: 15 plant structures; EXPRESSED DURING: 8 growth stages; CONTAINS InterPro DOMAIN/s: Serine endopeptidase DegP2 (InterPro:IPR015724), Serine/cysteine peptidase, trypsin-like (InterPro:IPR009003), Peptidase S1C, HrtA/DegP2/Q/S (Inte…	0.682462	8.73458e-13	0.910229	3.85996e-33	0.857319	2.30162e-25	0.899278	3.45744e-31	0.978726	3.51753e-58
Solyc04g081660.3.1	ME2	1	cyclinB2_3	AT1G76310.1	38.33	2e-25	101	CYCLIN B2;4	core cell cycle genes	CYCLIN B2;4 (CYCB2;4); FUNCTIONS IN: cyclin-dependent protein kinase regulator activity; INVOLVED IN: regulation of cell cycle; LOCATED IN: nucleus; EXPRESSED IN: 18 plant structures; EXPRESSED DURING: 11 growth stages; CONTAINS InterPro DOMAIN/s: Cyclin, C-terminal (InterPro:IPR004367), Cyclin-like (InterPro:IPR011028), Cyclin-related (InterPro:IPR013763), Cyclin, N-terminal (InterPro:IPR006671)…	0.710589	3.70033e-14	0.910199	3.91023e-33	0.857576	2.14945e-25	0.905387	3.01339e-32	0.912512	1.40632e-33
Solyc05g005110.1.1	ME2	1	F-box domain (AHRD V3.3 *** A0A200RDT5_9MAGN)	AT4G12560.3	27.48	5e-27	111	NA	NA	NA	0.766374	1.97444e-17	0.910027	4.21587e-33	0.823885	6.36778e-22	0.897938	5.78393e-31	0.96774	7.33484e-51
Solyc12g099280.2.1	ME2	1	Fip1 domain-containing protein (AHRD V3.3 *** A0A1Q3BSA1_CEPFO)	AT3G66652.3	31.33	1e-23	108	NA	NA	NA	0.674447	2.01838e-12	0.910021	4.22555e-33	0.837999	2.79713e-23	0.888382	1.86414e-29	0.962117	4.76646e-48
Solyc04g014930.3.1	ME2	1	Unknown protein	NA	NA	NA	NA	NA	NA	NA	0.724446	6.76438e-15	0.909802	4.64892e-33	0.845372	4.84069e-24	0.898058	5.52456e-31	0.905407	2.98795e-32
Solyc11g068893.1.1	ME2	1	Late embryogenesis abundant hydroxyproline-rich glycoprotein (AHRD V3.3 *-* A0A2K3L117_TRIPR)	AT2G27260.1	35.29	3e-28	113	Late embryogenesis abundant (LEA) hydroxyproline-rich glycoprotein family	0	Late embryogenesis abundant (LEA) hydroxyproline-rich glycoprotein family; CONTAINS InterPro DOMAIN/s: Late embryogenesis abundant protein, group 2 (InterPro:IPR004864); BEST Arabidopsis thaliana protein match is: hydroxyproline-rich glycoprotein family protein (TAIR:AT3G52460.1); Has 868 Blast hits to 868 proteins in 31 species: Archae - 2; Bacteria - 0; Metazoa - 2; Fungi - 0; Plants - 862; Vir…	0.696711	1.84247e-13	0.908873	6.94267e-33	0.874167	1.89334e-27	0.905224	3.22237e-32	0.944976	1.49925e-41
Solyc12g098520.2.1	ME2	1	Heat stress transcription factor A-5 (AHRD V3.3 *** A0A2G3AV96_CAPCH)	AT4G13980.1	53.88	6e-160	466	winged-helix DNA-binding transcription factor family protein	member of Heat Stress Transcription Factor (Hsf) family	AT-HSFA5; FUNCTIONS IN: DNA binding, sequence-specific DNA binding transcription factor activity; INVOLVED IN: regulation of transcription, DNA-dependent; LOCATED IN: nucleus; EXPRESSED IN: 22 plant structures; EXPRESSED DURING: 11 growth stages; CONTAINS InterPro DOMAIN/s: Winged helix-turn-helix transcription repressor DNA-binding (InterPro:IPR011991), Heat shock factor (HSF)-type, DNA-binding …	0.823187	7.37858e-22	0.908799	7.16754e-33	0.821403	1.07191e-21	0.899084	3.72661e-31	0.954292	8.9907e-45
Solyc07g062440.1.1	ME2	1	hypothetical protein (AHRD V3.3 *** AT3G14900.1)	AT3G14900.1	58.78	0	689	0	0	unknown protein; FUNCTIONS IN: molecular_function unknown; INVOLVED IN: embryo development; LOCATED IN: chloroplast; EXPRESSED IN: 19 plant structures; EXPRESSED DURING: 13 growth stages; Has 17135 Blast hits to 10204 proteins in 644 species: Archae - 47; Bacteria - 1684; Metazoa - 5536; Fungi - 2506; Plants - 1043; Viruses - 361; Other Eukaryotes - 5958 (source: NCBI BLink).	0.747081	3.33738e-16	0.908723	7.40333e-33	0.823327	7.16346e-22	0.89064	8.45068e-30	0.975312	1.46908e-55
Solyc09g015457.1.1	ME2	1	Unknown protein	NA	NA	NA	NA	NA	NA	NA	0.790835	3.61351e-19	0.908085	9.72567e-33	0.80955	1.15926e-20	0.899092	3.71484e-31	0.959255	8.91873e-47
Solyc12g099620.1.1	ME2	1	Pentatricopeptide repeat-containing protein, mitochondrial (AHRD V3.3 *** A0A2G2VJF0_CAPBA)	AT4G32430.1	55.74	0	850	Pentatricopeptide repeat (PPR) superfamily protein	0	Pentatricopeptide repeat (PPR) superfamily protein; CONTAINS InterPro DOMAIN/s: Pentatricopeptide repeat (InterPro:IPR002885); BEST Arabidopsis thaliana protein match is: Tetratricopeptide repeat (TPR)-like superfamily protein (TAIR:AT2G27610.1); Has 44749 Blast hits to 13591 proteins in 248 species: Archae - 1; Bacteria - 28; Metazoa - 59; Fungi - 99; Plants - 43967; Viruses - 0; Other Eukaryote…	0.642999	4.25631e-11	0.907349	1.32854e-32	0.844167	6.48654e-24	0.897489	6.86098e-31	0.946729	4.11667e-42
Solyc10g007680.4.1	ME2	1	Regulator of chromosome condensation (AHRD V3.3 *** A0A200Q2M9_9MAGN)	AT5G48330.2	62.33	0	523	Regulator of chromosome condensation (RCC1) family protein	0	Regulator of chromosome condensation (RCC1) family protein; FUNCTIONS IN: binding; INVOLVED IN: biological_process unknown; EXPRESSED IN: 17 plant structures; EXPRESSED DURING: 8 growth stages; CONTAINS InterPro DOMAIN/s: Regulator of chromosome condensation/beta-lactamase-inhibitor protein II (InterPro:IPR009091), Regulator of chromosome condensation, RCC1 (InterPro:IPR000408); BEST Arabidopsis …	0.679571	1.18514e-12	0.907319	1.34512e-32	0.848982	1.98248e-24	0.894211	2.33105e-30	0.907185	1.42377e-32
Solyc06g076960.2.1	ME2	1	Protein EARLY FLOWERING 4 (AHRD V3.3 *** A0A2G3CBN6_CAPCH)	AT2G40080.1	54.02	1e-25	96.3	Protein of unknown function (DUF1313)	Encodes a novel nuclear 111 amino-acid phytochrome-regulated component of a negative feedback loop involving the circadian clock central oscillator components CCA1 and LHY. ELF4 is necessary for light-induced expression of both CCA1 and LHY, and conversely, CCA1 and LHY act negatively on light-induced ELF4 expression. ELF4 promotes clock accuracy and is required for sustained rhythms in the absen…	EARLY FLOWERING 4 (ELF4); FUNCTIONS IN: molecular_function unknown; INVOLVED IN: in 7 processes; LOCATED IN: nucleus; EXPRESSED IN: 22 plant structures; EXPRESSED DURING: 12 growth stages; CONTAINS InterPro DOMAIN/s: Protein of unknown function DUF1313 (InterPro:IPR009741); BEST Arabidopsis thaliana protein match is: ELF4-like 1 (TAIR:AT2G29950.1); Has 150 Blast hits to 149 proteins in 35 species…	0.77089	9.79267e-18	0.907192	1.41943e-32	0.83005	1.68452e-22	0.895347	1.53282e-30	0.959538	6.73561e-47
Solyc03g117130.3.1	ME2	0	Ethylene-responsive transcription factor (AHRD V3.3 *** A0A1U8G8S1_CAPAN)	AT5G25190.1	56	3e-60	188	Integrase-type DNA-binding superfamily protein	encodes a member of the ERF (ethylene response factor) subfamily B-6 of ERF/AP2 transcription factor family. The protein contains one AP2 domain. There are 12 members in this subfamily including RAP2.11.	Integrase-type DNA-binding superfamily protein; CONTAINS InterPro DOMAIN/s: DNA-binding, integrase-type (InterPro:IPR016177), Pathogenesis-related transcriptional factor/ERF, DNA-binding (InterPro:IPR001471); BEST Arabidopsis thaliana protein match is: Integrase-type DNA-binding superfamily protein (TAIR:AT1G15360.1); Has 1807 Blast hits to 1807 proteins in 277 species: Archae - 0; Bacteria - 0; …	0.854634	4.67326e-25	0.906857	1.63385e-32	0.795629	1.54927e-19	0.890146	1.00597e-29	0.903181	7.412e-32
Solyc09g055320.1.1	ME2	1	Unknown protein	NA	NA	NA	NA	NA	NA	NA	0.836629	3.83724e-23	0.906078	2.26258e-32	0.817507	2.3893e-21	0.906877	1.62014e-32	0.92514	3.04693e-36
Solyc04g051390.2.1	ME2	1	Unknown protein	NA	NA	NA	NA	NA	NA	NA	0.697468	1.69194e-13	0.904939	3.62385e-32	0.855541	3.68479e-25	0.902362	1.02932e-31	0.916302	2.47171e-34
Solyc06g072960.1.1	ME2	1	ABC transporter (AHRD V3.3 *** A0A200QFV1_9MAGN)	AT1G27940.1	40.64	0	810	P-glycoprotein 13	0	P-glycoprotein 13 (PGP13); FUNCTIONS IN: ATPase activity, coupled to transmembrane movement of substances; INVOLVED IN: transport, transmembrane transport; LOCATED IN: integral to membrane; EXPRESSED IN: 9 plant structures; EXPRESSED DURING: 4 anthesis, petal differentiation and expansion stage; CONTAINS InterPro DOMAIN/s: ATPase, AAA+ type, core (InterPro:IPR003593), ABC transporter-like (InterP…	0.747117	3.32075e-16	0.904582	4.1949e-32	0.82814	2.55757e-22	0.892815	3.87698e-30	0.935705	7.37042e-39
Solyc00g500070.1.1	ME2	1	ATP-dependent Clp protease proteolytic subunit (AHRD V3.3 *** CLPP_SOLTU)	ATCG00670.1	63.7	1e-62	194	plastid-encoded CLP P	Encodes the only ClpP (caseinolytic protease) encoded within the plastid genome. Contains a highly conserved catalytic triad of Ser-type proteases (Ser-His-Asp). Part of the 350 kDa chloroplast Clp complex. The name reflects nomenclature described in Adam et. al (2001).	plastid-encoded CLP P (PCLPP); FUNCTIONS IN: serine-type peptidase activity; INVOLVED IN: proteolysis; LOCATED IN: chloroplast thylakoid membrane, chloroplastic endopeptidase Clp complex, plastid stroma, chloroplast, chloroplast stroma; EXPRESSED IN: 23 plant structures; EXPRESSED DURING: 13 growth stages; CONTAINS InterPro DOMAIN/s: Peptidase S14, ClpP, active site (InterPro:IPR018215), Peptidas…	0.6169	4.14226e-10	0.904254	4.79689e-32	0.818144	2.09892e-21	0.873983	2.00257e-27	0.933285	3.19279e-38
Solyc06g075310.4.1	ME2	1	Adenylate kinase isoenzyme 6 homolog (AHRD V3.3 *** A0A2G3CAY7_CAPCH),Pfam:PF13238	AT5G60340.1	60.75	8e-43	142	P-loop containing nucleoside triphosphate hydrolases superfamily protein	0	P-loop containing nucleoside triphosphate hydrolases superfamily protein; FUNCTIONS IN: oxidoreductase activity, ATP binding; INVOLVED IN: metabolic process; LOCATED IN: mitochondrion; EXPRESSED IN: 7 plant structures; EXPRESSED DURING: LP.04 four leaves visible, C globular stage, petal differentiation and expansion stage, D bilateral stage; CONTAINS InterPro DOMAIN/s: ATPase, AAA-type, core (Int…	0.730423	3.14764e-15	0.904219	4.86591e-32	0.857869	1.98769e-25	0.898131	5.37348e-31	0.901268	1.58924e-31
Solyc12g014190.2.1	ME2	1	tR dimethylallyltransferase 9 (AHRD V3.3 *** A0A2G2VFT1_CAPBA)	AT5G20040.1	63.1	0	558	isopentenyltransferase 9	Encodes tRNA isopentenyltransferase AtIPT9.	isopentenyltransferase 9 (IPT9); FUNCTIONS IN: tRNA dimethylallyltransferase activity, ATP binding; INVOLVED IN: tRNA processing, cytokinin biosynthetic process; EXPRESSED IN: 19 plant structures; EXPRESSED DURING: 13 growth stages; CONTAINS InterPro DOMAIN/s: tRNA delta(2)-isopentenylpyrophosphate transferase (InterPro:IPR018022), tRNA isopentenyltransferase (InterPro:IPR002627); BEST Arabidopsi…	0.73419	1.92307e-15	0.904182	4.93925e-32	0.848636	2.16168e-24	0.89652	9.89174e-31	0.961132	1.33787e-47
Solyc04g077030.3.1	ME2	1	Xylulose kinase (AHRD V3.3 *** A0A2G2X084_CAPBA)	AT5G49650.1	70.38	0	851	xylulose kinase-2	Encodes a cytosolic protein capable of phosphorylating xylulose and deoxy-xylulose. It most likely plays a role in producing precursors for isoprenoid biosynthesis.	xylulose kinase-2 (XK-2); FUNCTIONS IN: xylulokinase activity; INVOLVED IN: xylulose metabolic process; LOCATED IN: cytosol; EXPRESSED IN: 23 plant structures; EXPRESSED DURING: 13 growth stages; CONTAINS InterPro DOMAIN/s: Carbohydrate kinase, FGGY (InterPro:IPR000577), Carbohydrate kinase, FGGY, N-terminal (InterPro:IPR018484), Carbohydrate kinase, FGGY, C-terminal (InterPro:IPR018485); Has 180…	0.802011	4.8426e-20	0.90404	5.23402e-32	0.795035	1.7227e-19	0.885219	5.49293e-29	0.946708	4.18131e-42
Solyc08g077450.4.1	ME2	1	electron carrier/iron ion-binding protein (AHRD V3.3 *** AT1G32730.1)	AT1G32730.1	48.23	2e-91	281	0	0	unknown protein; LOCATED IN: chloroplast; EXPRESSED IN: 12 plant structures; EXPRESSED DURING: 6 growth stages; CONTAINS InterPro DOMAIN/s: Protein of unknown function DUF702 (InterPro:IPR007818); Has 120 Blast hits to 118 proteins in 39 species: Archae - 0; Bacteria - 8; Metazoa - 63; Fungi - 4; Plants - 33; Viruses - 0; Other Eukaryotes - 12 (source: NCBI BLink).	0.588083	4.05481e-09	0.903957	5.41268e-32	0.869161	8.44809e-27	0.895314	1.55172e-30	0.93684	3.63281e-39
Solyc10g050910.1.1	ME2	1	Unknown protein	NA	NA	NA	NA	NA	NA	NA	0.770182	1.09421e-17	0.903599	6.26027e-32	0.830262	1.60775e-22	0.888973	1.5183e-29	0.925193	2.96212e-36
Solyc07g150116.1.1	ME2	1	Unknown protein	NA	NA	NA	NA	NA	NA	NA	0.704256	7.78698e-14	0.90358	6.3078e-32	0.849434	1.76988e-24	0.886869	3.13823e-29	0.962939	1.96916e-48
Solyc10g084440.3.1	ME2	1	Dirigent protein 17 (AHRD V3.3 *** A0A2G3BG42_CAPCH)	AT3G58090.1	56.86	1e-29	112	Disease resistance-responsive (dirigent-like protein) family protein	0	Disease resistance-responsive (dirigent-like protein) family protein; CONTAINS InterPro DOMAIN/s: Plant disease resistance response protein (InterPro:IPR004265); BEST Arabidopsis thaliana protein match is: Disease resistance-responsive (dirigent-like protein) family protein (TAIR:AT1G65870.1); Has 879 Blast hits to 874 proteins in 45 species: Archae - 0; Bacteria - 0; Metazoa - 0; Fungi - 0; Plan…	0.801115	5.71596e-20	0.903206	7.33661e-32	0.802169	4.70254e-20	0.887063	2.93685e-29	0.955092	4.43e-45
Solyc09g074380.4.1	ME2	1	DCD (Development and Cell Death) domain protein (AHRD V3.3 *-* F4IUS3_ARATH)	AT2G32910.1	42.32	3e-58	211	DCD (Development and Cell Death) domain protein	0	DCD (Development and Cell Death) domain protein; FUNCTIONS IN: molecular_function unknown; INVOLVED IN: biological_process unknown; LOCATED IN: cellular_component unknown; EXPRESSED IN: 25 plant structures; EXPRESSED DURING: 15 growth stages; CONTAINS InterPro DOMAIN/s: Development/cell death domain (InterPro:IPR013989), Kelch related (InterPro:IPR013089); BEST Arabidopsis thaliana protein match …	0.701699	1.04567e-13	0.903172	7.43834e-32	0.862822	5.14945e-26	0.899229	3.52436e-31	0.950726	1.82185e-43
Solyc03g112190.4.1	ME2	1	Pentatricopeptide repeat-containing protein, chloroplastic (AHRD V3.3 *** A0A2G2X8Y7_CAPBA)	AT3G48250.1	53.79	0	628	Pentatricopeptide repeat (PPR) superfamily protein	0	Pentatricopeptide repeat (PPR) superfamily protein; INVOLVED IN: biological_process unknown; LOCATED IN: chloroplast; EXPRESSED IN: 21 plant structures; EXPRESSED DURING: 12 growth stages; CONTAINS InterPro DOMAIN/s: Pentatricopeptide repeat (InterPro:IPR002885); BEST Arabidopsis thaliana protein match is: Pentatricopeptide repeat (PPR) superfamily protein (TAIR:AT3G02490.1); Has 21230 Blast hits…	0.700033	1.26507e-13	0.903079	7.72203e-32	0.831232	1.29732e-22	0.882368	1.41602e-28	0.94873	8.92053e-43
Solyc12g042720.3.1	ME2	1	tyrosine sulfotransferase-like protein (AHRD V3.3 *** AT4G22000.1)	AT4G22000.1	73.53	3e-30	107	0	0	unknown protein; Has 30201 Blast hits to 17322 proteins in 780 species: Archae - 12; Bacteria - 1396; Metazoa - 17338; Fungi - 3422; Plants - 5037; Viruses - 0; Other Eukaryotes - 2996 (source: NCBI BLink).	0.599353	1.70684e-09	0.903075	7.73258e-32	0.871624	4.07913e-27	0.891191	6.94815e-30	0.919072	6.57976e-35
Solyc11g040085.1.1	ME2	1	Unknown protein	NA	NA	NA	NA	NA	NA	NA	0.711517	3.31273e-14	0.90301	7.93929e-32	0.854932	4.32251e-25	0.893767	2.74333e-30	0.90404	5.23326e-32
Solyc12g096660.3.1	ME2	1	type I inositol polyphosphate 5-phosphatase 12-like (AHRD V3.3 *** A0A2I4G632_9ROSI)	AT1G05630.1	57.97	0	1360	Endonuclease/exonuclease/phosphatase family protein	Encodes an inositol polyphosphate 5-phosphatase with phosphatase activity toward only Ins(1,4,5)P3. Induced in response to ABA and wounding treatments. Expressed in young seedlings and flowers, while no transcripts were detectable in maturated roots, stems, and rosette leaves Modulates the development of cotyledon veins through its regulation of auxin homeostasis. Involved in blue light lightstim…	5PTASE13; CONTAINS InterPro DOMAIN/s: WD40 repeat-like-containing domain (InterPro:IPR011046), Inositol polyphosphate related phosphatase (InterPro:IPR000300), WD40 repeat (InterPro:IPR001680), WD40/YVTN repeat-like-containing domain (InterPro:IPR015943), Endonuclease/exonuclease/phosphatase (InterPro:IPR005135); BEST Arabidopsis thaliana protein match is: endonuclease/exonuclease/phosphatase fam…	0.612316	6.0472e-10	0.902787	8.68146e-32	0.864275	3.42971e-26	0.884183	7.77029e-29	0.92876	4.29529e-37
Solyc03g093630.3.1	ME2	1	Pentatricopeptide repeat-containing protein (AHRD V3.3 *** A0A2I0X046_9ASPA)	AT2G27610.1	42.61	1e-170	512	Tetratricopeptide repeat (TPR)-like superfamily protein	0	Tetratricopeptide repeat (TPR)-like superfamily protein; CONTAINS InterPro DOMAIN/s: Pentatricopeptide repeat (InterPro:IPR002885); BEST Arabidopsis thaliana protein match is: Pentatricopeptide repeat (PPR) superfamily protein (TAIR:AT4G13650.1); Has 54594 Blast hits to 14874 proteins in 305 species: Archae - 2; Bacteria - 30; Metazoa - 158; Fungi - 263; Plants - 53396; Viruses - 0; Other Eukaryo…	0.648603	2.5373e-11	0.902699	8.99578e-32	0.867351	1.42894e-26	0.889946	1.07947e-29	0.929543	2.77503e-37
Solyc02g071140.3.1	ME2	1	Two-pore potassium channel 3 (AHRD V3.3 *** A0A2G2XE18_CAPBA)	AT4G18160.1	59.72	3e-173	496	Ca2+ activated outward rectifying K+ channel 6	Encodes AtTPK3 (KCO6), a member of the Arabidopsis thaliana K+ channel family of AtTPK/KCO proteins.AtTPK3 is targeted to the vacuolar membrane. May form homomeric ion channels in vivo.	Ca2+ activated outward rectifying K+ channel 6 (KCO6); FUNCTIONS IN: outward rectifier potassium channel activity; INVOLVED IN: potassium ion transport; LOCATED IN: plant-type vacuole membrane; EXPRESSED IN: 25 plant structures; EXPRESSED DURING: 14 growth stages; CONTAINS InterPro DOMAIN/s: Potassium channel, two pore-domain (InterPro:IPR003280), EF-Hand 1, calcium-binding site (InterPro:IPR0182…	0.755998	9.33292e-17	0.902145	1.1223e-31	0.820268	1.35653e-21	0.889124	1.44026e-29	0.964828	2.39504e-49
Solyc11g011150.2.1	ME2	1	D repair protein Rad4 family (AHRD V3.3 *** A0A2U1M2U6_ARTAN)	AT5G16630.2	51.09	0	784	DNA repair protein Rad4 family	0	RAD4; FUNCTIONS IN: damaged DNA binding; INVOLVED IN: nucleotide-excision repair; LOCATED IN: nucleus, chloroplast; EXPRESSED IN: 24 plant structures; EXPRESSED DURING: 15 growth stages; CONTAINS InterPro DOMAIN/s: Transglutaminase-like (InterPro:IPR002931), DNA repair protein Rad4, DNA-binding domain 1 (InterPro:IPR018326), DNA repair protein Rad4, DNA-binding domain 3 (InterPro:IPR018328), DNA …	0.773875	6.10662e-18	0.901729	1.32448e-31	0.814703	4.2047e-21	0.882854	1.20707e-28	0.969459	8.04167e-52
Solyc09g057760.4.1	ME2	1	PDDEXK-like protein (AHRD V3.3 *-* A0A2U1LF29_ARTAN)	AT3G07350.1	41.94	1e-27	107	Protein of unknown function (DUF506)	0	Protein of unknown function (DUF506) ; CONTAINS InterPro DOMAIN/s: Protein of unknown function DUF506, plant (InterPro:IPR006502); BEST Arabidopsis thaliana protein match is: Protein of unknown function (DUF506) (TAIR:AT3G25240.1); Has 393 Blast hits to 390 proteins in 24 species: Archae - 0; Bacteria - 0; Metazoa - 0; Fungi - 0; Plants - 391; Viruses - 0; Other Eukaryotes - 2 (source: NCBI BLink…	0.714721	2.25289e-14	0.901568	1.41162e-31	0.880671	2.4595e-28	0.912547	1.38467e-33	0.907173	1.43091e-32
Solyc10g006770.4.1	ME2	0	FACT complex subunit SPT16 (AHRD V3.3 *-* A0A2G2V392_CAPBA)	AT4G10710.2	61.67	0	612	NA	NA	NA	0.772882	7.15129e-18	0.90118	1.64522e-31	0.834978	5.59666e-23	0.895825	1.28296e-30	0.931917	7.13934e-38
Solyc02g063280.4.1	ME2	1	stress response protein (AHRD V3.3 *-* AT1G60640.2)	NA	NA	NA	NA	NA	NA	NA	0.708632	4.66639e-14	0.90091	1.83033e-31	0.8117	7.62189e-21	0.878012	5.74491e-28	0.968961	1.54565e-51
Solyc01g097200.1.1	ME2	1	Ankyrin-like protein (AHRD V3.3 *-* Q8H9C2_SOLTU)	AT3G04710.1	44.19	2e-37	135	ankyrin repeat family protein	0	ankyrin repeat family protein; FUNCTIONS IN: binding; INVOLVED IN: biological_process unknown; LOCATED IN: cellular_component unknown; EXPRESSED IN: 22 plant structures; EXPRESSED DURING: 14 growth stages; CONTAINS InterPro DOMAIN/s: Tetratricopeptide-like helical (InterPro:IPR011990), Ankyrin repeat-containing domain (InterPro:IPR020683), Tetratricopeptide repeat-containing (InterPro:IPR013026),…	0.73718	1.29273e-15	0.900497	2.15252e-31	0.833615	7.61843e-23	0.8868	3.21361e-29	0.916179	2.61868e-34
Solyc11g011530.2.1	ME2	1	F-box/FBD/LRR-repeat protein At1g13570-like (AHRD V3.3 --* XP_025884213.1)	NA	NA	NA	NA	NA	NA	NA	0.722775	8.34833e-15	0.90023	2.38924e-31	0.850982	1.19694e-24	0.8952	1.61867e-30	0.953192	2.33196e-44
Solyc12g011230.1.1	ME2	1	Unknown protein	NA	NA	NA	NA	NA	NA	NA	0.728975	3.79546e-15	0.899908	2.70827e-31	0.811861	7.38512e-21	0.889984	1.06518e-29	0.912893	1.18514e-33
Solyc04g050720.4.1	ME2	1	RING/FYVE/PHD zinc finger superfamily protein (AHRD V3.3 *-* B3H578_ARATH)	AT1G43770.3	45.89	2e-34	133	NA	NA	NA	0.661488	7.40792e-12	0.899798	2.8263e-31	0.820983	1.16981e-21	0.884812	6.29644e-29	0.909521	5.25108e-33
Solyc05g026460.1.1	ME2	1	Unknown protein	NA	NA	NA	NA	NA	NA	NA	0.746929	3.40896e-16	0.899787	2.83903e-31	0.833719	7.44189e-23	0.896358	1.05111e-30	0.90735	1.32765e-32
Solyc11g008220.3.1	ME2	1	Unknown protein	NA	NA	NA	NA	NA	NA	NA	0.750437	2.07901e-16	0.899718	2.91655e-31	0.808578	1.39875e-20	0.878769	4.52113e-28	0.929167	3.42517e-37
Solyc09g090780.1.1	ME2	1	Pentatricopeptide repeat (AHRD V3.3 *** A0A200Q2Y2_9MAGN)	AT4G13650.1	33.86	1e-110	360	Pentatricopeptide repeat (PPR) superfamily protein	0	Pentatricopeptide repeat (PPR) superfamily protein; CONTAINS InterPro DOMAIN/s: Pentatricopeptide repeat (InterPro:IPR002885); BEST Arabidopsis thaliana protein match is: Tetratricopeptide repeat (TPR)-like superfamily protein (TAIR:AT1G16480.1); Has 61118 Blast hits to 14026 proteins in 284 species: Archae - 2; Bacteria - 18; Metazoa - 154; Fungi - 167; Plants - 59907; Viruses - 0; Other Eukaryo…	0.64973	2.2835e-11	0.899421	3.27255e-31	0.814042	4.79774e-21	0.880683	2.44955e-28	0.927433	8.91371e-37
Solyc04g014950.4.1	ME2	1	Glycosyltransferase (AHRD V3.3 *-* A0A200QMY3_9MAGN)	AT4G19900.2	73.91	2e-44	152	NA	NA	NA	0.710445	3.76417e-14	0.898974	3.88838e-31	0.849051	1.94855e-24	0.896249	1.09495e-30	0.920699	2.95792e-35
Solyc00g500024.1.1	ME2	1	Photosystem II CP47 reaction center protein (AHRD V3.3 *** A0A1U8QCF6_CAPAN)	ATCG00680.1	98.62	0	1023	photosystem II reaction center protein B	encodes for CP47, subunit of the photosystem II reaction center.	photosystem II reaction center protein B (PSBB); FUNCTIONS IN: chlorophyll binding; INVOLVED IN: photosynthesis, light reaction, photosystem II assembly; LOCATED IN: in 6 components; EXPRESSED IN: 24 plant structures; EXPRESSED DURING: 13 growth stages; CONTAINS InterPro DOMAIN/s: Photosystem antenna protein-like (InterPro:IPR000932), Photosystem II, PsbB (InterPro:IPR017486); BEST Arabidopsis th…	0.605232	1.07231e-09	0.897904	5.85923e-31	0.833415	7.96901e-23	0.875554	1.23695e-27	0.908399	8.50554e-33
Solyc10g032567.1.1	ME2	1	Unknown protein	NA	NA	NA	NA	NA	NA	NA	0.808079	1.53973e-20	0.897733	6.25451e-31	0.790264	3.99091e-19	0.875443	1.28015e-27	0.92832	5.4798e-37
Solyc09g010250.1.1	ME2	1	Unknown protein	NA	NA	NA	NA	NA	NA	NA	0.736094	1.49423e-15	0.897704	6.32239e-31	0.809142	1.25463e-20	0.879273	3.85169e-28	0.936631	4.14146e-39
Solyc12g014090.2.1	ME2	1	TAF R polymerase I subunit A (AHRD V3.3 *** AT1G53200.1)	AT1G53200.1	31.48	6e-78	263	0	0	unknown protein; Has 21 Blast hits to 21 proteins in 9 species: Archae - 0; Bacteria - 2; Metazoa - 0; Fungi - 0; Plants - 19; Viruses - 0; Other Eukaryotes - 0 (source: NCBI BLink).	0.745668	4.06456e-16	0.897159	7.77427e-31	0.821052	1.15319e-21	0.880557	2.55152e-28	0.968043	5.01425e-51
Solyc11g013380.1.1	ME2	1	GrpE protein homolog (AHRD V3.3 *-* A0A2G2V6J1_CAPBA)	NA	NA	NA	NA	NA	NA	NA	0.711081	3.4898e-14	0.897086	7.99105e-31	0.838026	2.77919e-23	0.898307	5.02428e-31	0.937112	3.06044e-39
Solyc07g054340.1.1	ME2	1	FBD-associated F-box protein At2g26860-like (AHRD V3.3 *-* XP_010323726.1)	NA	NA	NA	NA	NA	NA	NA	0.689807	3.95985e-13	0.89677	9.00447e-31	0.840031	1.74017e-23	0.890137	1.00927e-29	0.945286	1.19672e-41
Solyc03g117380.4.1	ME2	1	Unknown protein	NA	NA	NA	NA	NA	NA	NA	0.73125	2.82694e-15	0.896527	9.8667e-31	0.830805	1.4261e-22	0.883811	8.79329e-29	0.939537	6.40828e-40
Solyc04g005770.3.1	ME2	1	Pentatricopeptide repeat-containing protein (AHRD V3.3 *** A0A2G2ZHE2_CAPAN)	AT2G02750.1	53.21	0	611	Pentatricopeptide repeat (PPR) superfamily protein	0	Pentatricopeptide repeat (PPR) superfamily protein; CONTAINS InterPro DOMAIN/s: Pentatricopeptide repeat (InterPro:IPR002885); BEST Arabidopsis thaliana protein match is: Pentatricopeptide repeat (PPR) superfamily protein (TAIR:AT2G13600.1); Has 42683 Blast hits to 13925 proteins in 241 species: Archae - 0; Bacteria - 4; Metazoa - 114; Fungi - 172; Plants - 41670; Viruses - 0; Other Eukaryotes - …	0.73881	1.03878e-15	0.896152	1.13549e-30	0.805838	2.36182e-20	0.879661	3.40215e-28	0.934907	1.20289e-38
Solyc08g061900.1.1	ME2	1	D(P)H-quinone oxidoreductase subunit 2, chloroplastic (AHRD V3.3 *-* A0A1C8V718_9ROSI)	NA	NA	NA	NA	NA	NA	NA	0.603742	1.20747e-09	0.896008	1.19827e-30	0.853308	6.59545e-25	0.879348	3.76024e-28	0.917928	1.14314e-34
Solyc11g065180.2.1	ME2	1	THUMP domain-containing protein (AHRD V3.3 *** A0A2U1LRX8_ARTAN)	AT5G12410.1	53.67	3e-131	385	THUMP domain-containing protein	0	THUMP domain-containing protein; FUNCTIONS IN: molecular_function unknown; INVOLVED IN: biological_process unknown; LOCATED IN: cellular_component unknown; EXPRESSED IN: 23 plant structures; EXPRESSED DURING: 13 growth stages; CONTAINS InterPro DOMAIN/s: THUMP (InterPro:IPR004114); Has 30201 Blast hits to 17322 proteins in 780 species: Archae - 12; Bacteria - 1396; Metazoa - 17338; Fungi - 3422; …	0.697673	1.65313e-13	0.895729	1.32987e-30	0.830305	1.59258e-22	0.881346	1.97678e-28	0.978829	2.89128e-58
Solyc00g500106.1.1	ME2	1	Pyruvate, phosphate dikinase (AHRD V3.3 *-* A0A2U1QB44_ARTAN)	NA	NA	NA	NA	NA	NA	NA	0.703326	8.67178e-14	0.895626	1.38204e-30	0.825596	4.42527e-22	0.879099	4.07151e-28	0.925745	2.21145e-36
Solyc11g068897.1.1	ME2	1	Unknown protein	NA	NA	NA	NA	NA	NA	NA	0.712395	2.98204e-14	0.895508	1.44374e-30	0.855085	4.1535e-25	0.896923	8.49793e-31	0.932737	4.41718e-38
Solyc05g026500.1.1	ME2	1	Unknown protein	NA	NA	NA	NA	NA	NA	NA	0.839198	2.11541e-23	0.895349	1.53166e-30	0.81575	3.40872e-21	0.889664	1.19229e-29	0.925843	2.09902e-36
Solyc05g014130.3.1	ME2	1	COP1-interacting protein 4 (AHRD V3.3 *-* A0A1P8BDL0_ARATH)	NA	NA	NA	NA	NA	NA	NA	0.720759	1.07382e-14	0.895259	1.58403e-30	0.834511	6.22167e-23	0.882426	1.38908e-28	0.946889	3.65187e-42
Solyc02g085650.4.1	ME2	1	Pentatricopeptide repeat-containing protein, mitochondrial (AHRD V3.3 *** A0A2G3A487_CAPAN)	AT4G36680.1	61.42	1e-174	508	Tetratricopeptide repeat (TPR)-like superfamily protein	0	Tetratricopeptide repeat (TPR)-like superfamily protein; CONTAINS InterPro DOMAIN/s: Pentatricopeptide repeat (InterPro:IPR002885); BEST Arabidopsis thaliana protein match is: Tetratricopeptide repeat (TPR)-like superfamily protein (TAIR:AT2G18520.1); Has 31603 Blast hits to 11701 proteins in 258 species: Archae - 3; Bacteria - 12; Metazoa - 242; Fungi - 164; Plants - 30323; Viruses - 0; Other Eu…	0.70655	5.96054e-14	0.895053	1.70966e-30	0.835447	5.02974e-23	0.883672	9.20969e-29	0.951714	8.09696e-44
Solyc04g081675.1.1	ME2	0	Reverse transcriptase zinc-binding domain (AHRD V3.3 *-* A0A200R757_9MAGN)	NA	NA	NA	NA	NA	NA	NA	0.727811	4.40807e-15	0.895006	1.73911e-30	0.812198	6.91098e-21	0.872986	2.70994e-27	0.917914	1.15071e-34
Solyc09g050066.1.1	ME2	1	30S ribosomal protein S3, chloroplastic (AHRD V3.3 *** A0A2U8XH96_WEIFL)	ATCG00800.1	80	2e-61	198	structural constituent of ribosome	encodes a chloroplast ribosomal protein S3, a constituent of the small subunit of the ribosomal complex	RESISTANCE TO PSEUDOMONAS SYRINGAE 3 (RPS3); FUNCTIONS IN: structural constituent of ribosome; INVOLVED IN: translation; LOCATED IN: plastid small ribosomal subunit, chloroplast, nucleoid, membrane; EXPRESSED IN: 23 plant structures; EXPRESSED DURING: 13 growth stages; CONTAINS InterPro DOMAIN/s: K Homology, prokaryotic type (InterPro:IPR009019), K Homology, type 2 (InterPro:IPR004044), Ribosomal…	0.659505	8.98829e-12	0.894981	1.75578e-30	0.844448	6.06105e-24	0.875221	1.3709e-27	0.919953	4.27589e-35
Solyc02g070710.3.1	ME2	1	Pentatricopeptide repeat (AHRD V3.3 *** A0A200Q363_9MAGN)	AT3G20730.1	44.32	2e-162	481	Tetratricopeptide repeat (TPR)-like superfamily protein	0	Tetratricopeptide repeat (TPR)-like superfamily protein; FUNCTIONS IN: binding; INVOLVED IN: biological_process unknown; LOCATED IN: endomembrane system; EXPRESSED IN: 14 plant structures; EXPRESSED DURING: 6 growth stages; CONTAINS InterPro DOMAIN/s: Tetratricopeptide-like helical (InterPro:IPR011990), Pentatricopeptide repeat (InterPro:IPR002885); BEST Arabidopsis thaliana protein match is: Tet…	0.677534	1.46646e-12	0.894567	2.04515e-30	0.816334	3.03048e-21	0.884193	7.74561e-29	0.92696	1.15214e-36
Solyc01g008260.4.1	ME2	1	E2F-associated phosphoprotein (AHRD V3.3 *** A0A2I4ECY9_9ROSI)	AT5G08320.1	61.9	5e-65	201	0	0	CONTAINS InterPro DOMAIN/s: E2F-associated phosphoprotein, C-terminal (InterPro:IPR019370); Has 149 Blast hits to 149 proteins in 78 species: Archae - 0; Bacteria - 0; Metazoa - 79; Fungi - 0; Plants - 35; Viruses - 0; Other Eukaryotes - 35 (source: NCBI BLink).	0.876917	8.10108e-28	0.894406	2.17036e-30	0.799476	7.72408e-20	0.881425	1.92627e-28	0.92494	3.38562e-36
Solyc10g081760.3.1	ME2	1	Histidine kinase-, D gyrase B-, and HSP90-like ATPase family protein (AHRD V3.3 *-* A0A1P8BEQ3_ARATH)	AT5G50780.2	70.02	0	686	NA	NA	NA	0.690079	3.84405e-13	0.893996	2.52282e-30	0.831203	1.30589e-22	0.886853	3.15541e-29	0.904468	4.39487e-32
Solyc07g008760.4.1	ME2	1	tetratricopeptide repeat protein 27 homolog (AHRD V3.3 *** A0A2I4DPN4_9ROSI)	AT5G17270.1	53.5	0	957	Protein prenylyltransferase superfamily protein	0	Protein prenylyltransferase superfamily protein; FUNCTIONS IN: binding; INVOLVED IN: biological_process unknown; LOCATED IN: cellular_component unknown; EXPRESSED IN: 21 plant structures; EXPRESSED DURING: 10 growth stages; CONTAINS InterPro DOMAIN/s: Tetratricopeptide TPR-1 (InterPro:IPR001440), Tetratricopeptide-like helical (InterPro:IPR011990), Tetratricopeptide repeat-containing (InterPro:IP…	0.689703	4.00522e-13	0.893362	3.17924e-30	0.825192	4.82414e-22	0.876218	1.00716e-27	0.975027	2.34186e-55
Solyc03g111390.4.1	ME2	0	kelch domain-containing protein 4 (AHRD V3.3 *** A0A2I4DLP8_9ROSI)	AT5G50310.1	75.57	0	927	Galactose oxidase/kelch repeat superfamily protein	0	Galactose oxidase/kelch repeat superfamily protein; CONTAINS InterPro DOMAIN/s: Galactose oxidase/kelch, beta-propeller (InterPro:IPR011043), Kelch repeat type 1 (InterPro:IPR006652), Kelch repeat type 2 (InterPro:IPR011498), Kelch-type beta propeller (InterPro:IPR015915); BEST Arabidopsis thaliana protein match is: Galactose oxidase/kelch repeat superfamily protein (TAIR:AT3G07720.1); Has 30201 …	0.631467	1.19432e-10	0.893053	3.55705e-30	0.831131	1.32675e-22	0.876422	9.45216e-28	0.937736	2.05981e-39
Solyc12g096810.2.1	ME2	1	LETM1 domain-containing protein (AHRD V3.3 *** A0A1Q3BGI6_CEPFO)	AT3G59820.4	67.07	0	953	NA	NA	NA	0.667406	4.12382e-12	0.892932	3.71629e-30	0.8387	2.3762e-23	0.885464	5.05685e-29	0.938385	1.35799e-39
Solyc01g091500.3.1	ME2	1	SMAD/FHA domain protein (AHRD V3.3 *** A0A2K3NM18_TRIPR)	AT2G45460.4	50.22	0	774	NA	NA	NA	0.556712	3.8184e-08	0.892347	4.59192e-30	0.856373	2.9592e-25	0.878297	5.25013e-28	0.934526	1.51592e-38
Solyc06g067950.3.1	ME2	1	Alpha/beta-Hydrolases superfamily protein (AHRD V3.3 *** A0A2U1Q9V2_ARTAN)	AT1G52700.3	72.66	2e-137	392	NA	NA	NA	0.741089	7.63007e-16	0.891692	5.80926e-30	0.806037	2.2745e-20	0.873457	2.34979e-27	0.95877	1.43408e-46
Solyc05g010790.3.1	ME2	1	Tetratricopeptide repeat (TPR)-like superfamily protein (AHRD V3.3 *-* AT1G13630.5)	NA	NA	NA	NA	NA	NA	NA	0.706702	5.85545e-14	0.891655	5.88687e-30	0.836389	4.05456e-23	0.88443	7.15476e-29	0.914594	5.46517e-34
Solyc04g024960.1.1	ME2	1	Unknown protein	NA	NA	NA	NA	NA	NA	NA	0.66627	4.61938e-12	0.89146	6.31149e-30	0.82377	6.52434e-22	0.874802	1.55915e-27	0.95847	1.91905e-46
Solyc02g092310.4.1	ME2	1	Pentatricopeptide repeat-containing protein, chloroplastic (AHRD V3.3 *** A0A2G2XHA6_CAPBA)	AT5G67570.1	55.45	2e-162	487	Tetratricopeptide repeat (TPR)-like superfamily protein	Encodes a pentratricopeptide repeat containing protein that is targeted to the chloroplast. Mutants have pale young leave and reduced accumulation of plastid encoded transcripts suggesting a role for DG1 in regulation of plastid gene expression.	DELAYED GREENING 1 (DG1); FUNCTIONS IN: molecular_function unknown; INVOLVED IN: chloroplast organization, embryo development ending in seed dormancy; LOCATED IN: chloroplast; EXPRESSED IN: 10 plant structures; EXPRESSED DURING: 7 growth stages; CONTAINS InterPro DOMAIN/s: Pentatricopeptide repeat (InterPro:IPR002885); BEST Arabidopsis thaliana protein match is: pentatricopeptide (PPR) repeat-con…	0.691988	3.11668e-13	0.890818	7.93308e-30	0.808078	1.54025e-20	0.868848	9.25653e-27	0.93475	1.32309e-38
Solyc00g500328.1.1	ME2	1	Ribosomal protein L2, plastid (AHRD V3.3 *-* A0A2U1PJW3_ARTAN)	NA	NA	NA	NA	NA	NA	NA	0.657139	1.12993e-11	0.89058	8.6318e-30	0.828056	2.60476e-22	0.867419	1.40093e-26	0.947036	3.26945e-42
Solyc04g014960.4.1	ME2	1	Glycosyltransferase (AHRD V3.3 *-* A0A200QMY3_9MAGN)	AT4G19900.1	48.87	3e-39	140	alpha 1,4-glycosyltransferase family protein	0	alpha 1,4-glycosyltransferase family protein; FUNCTIONS IN: transferase activity, transferring glycosyl groups; INVOLVED IN: biological_process unknown; LOCATED IN: mitochondrion, Golgi stack; EXPRESSED IN: flower, seed; EXPRESSED DURING: petal differentiation and expansion stage, E expanded cotyledon stage; CONTAINS InterPro DOMAIN/s: Alpha 1,4-glycosyltransferase conserved region (InterPro:IPR0…	0.661765	7.20963e-12	0.890551	8.72084e-30	0.827662	2.83708e-22	0.87734	7.09755e-28	0.955518	3.02068e-45
Solyc01g067570.3.1	ME2	1	E3 ubiquitin-protein ligase RING1-like (AHRD V3.3 *** A0A2G3BK63_CAPCH)	NA	NA	NA	NA	NA	NA	NA	0.770848	9.85758e-18	0.890544	8.74322e-30	0.805667	2.43996e-20	0.878754	4.54329e-28	0.970091	3.45586e-52
Solyc09g008370.1.1	ME2	1	Major facilitator superfamily (AHRD V3.3 *** A0A2U1PF99_ARTAN)	AT2G39210.1	64.31	0	782	Major facilitator superfamily protein	0	Major facilitator superfamily protein; FUNCTIONS IN: molecular_function unknown; INVOLVED IN: transmembrane transport; LOCATED IN: cellular_component unknown; EXPRESSED IN: 22 plant structures; EXPRESSED DURING: 13 growth stages; CONTAINS InterPro DOMAIN/s: Nodulin-like (InterPro:IPR010658), Major facilitator superfamily MFS-1 (InterPro:IPR011701), Major facilitator superfamily, general substrate…	0.678535	1.32099e-12	0.888594	1.73227e-29	0.809876	1.08832e-20	0.875303	1.33675e-27	0.942994	6.14668e-41
Solyc03g058940.4.1	ME2	1	Hypersensitive-induced response protein (AHRD V3.3 *-* A0A2K3MY45_TRIPR)	AT1G69840.7	83.02	1e-24	95.1	SPFH/Band 7/PHB domain-containing membrane-associated protein family	0	SPFH/Band 7/PHB domain-containing membrane-associated protein family; INVOLVED IN: biological_process unknown; EXPRESSED IN: 24 plant structures; EXPRESSED DURING: 15 growth stages; CONTAINS InterPro DOMAIN/s: Band 7 protein (InterPro:IPR001107); BEST Arabidopsis thaliana protein match is: SPFH/Band 7/PHB domain-containing membrane-associated protein family (TAIR:AT5G62740.1).	0.754534	1.15477e-16	0.888543	1.76291e-29	0.785517	9.01251e-19	0.870608	5.51765e-27	0.963044	1.75768e-48
Solyc12g096230.2.1	ME2	1	Alkylated D repair protein alkB-like protein 8 (AHRD V3.3 *** A0A1J3CHH7_NOCCA)	AT1G31600.4	62.5	4e-148	426	NA	NA	NA	0.764407	2.66663e-17	0.888302	1.91643e-29	0.810073	1.04747e-20	0.873808	2.11243e-27	0.961702	7.38491e-48
Solyc00g500182.1.1	ME2	1	Transmembrane protein (AHRD V3.3 *-* A0A1P8B2M8_ARATH)	AT2G07674.2	39.42	4e-49	170	NA	NA	NA	0.768775	1.3628e-17	0.888243	1.9564e-29	0.7775	3.40745e-18	0.863857	3.85705e-26	0.928369	5.33595e-37
Solyc12g017690.3.1	ME2	1	Queuine tR-ribosyltransferase accessory subunit 2 (AHRD V3.3 *** A0A328DYD0_9ASTE)	NA	NA	NA	NA	NA	NA	NA	0.734556	1.83219e-15	0.888018	2.11474e-29	0.812518	6.48843e-21	0.874169	1.89258e-27	0.955827	2.28383e-45
Solyc00g500059.1.1	ME2	1	Photosystem I assembly protein Ycf3 (AHRD V3.3 *-* A0A1S5SJS5_ORYVI)	NA	NA	NA	NA	NA	NA	NA	0.674971	1.9122e-12	0.88729	2.717e-29	0.838833	2.30372e-23	0.869479	7.69634e-27	0.924721	3.79818e-36
Solyc02g079730.4.1	ME2	1	Thioredoxin-like fold protein (AHRD V3.3 *** A0A2U1LR17_ARTAN)	AT4G28590.1	63.92	5e-124	365	0	0	FUNCTIONS IN: molecular_function unknown; INVOLVED IN: biological_process unknown; LOCATED IN: chloroplast; EXPRESSED IN: 21 plant structures; EXPRESSED DURING: 10 growth stages; BEST Arabidopsis thaliana protein match is: Thioredoxin superfamily protein (TAIR:AT2G31840.1); Has 114 Blast hits to 112 proteins in 39 species: Archae - 2; Bacteria - 0; Metazoa - 17; Fungi - 6; Plants - 67; Viruses - …	0.684345	7.14763e-13	0.887121	2.8796e-29	0.81116	8.4723e-21	0.868878	9.17492e-27	0.952715	3.50109e-44
Solyc04g009720.1.1	ME2	1	Pentatricopeptide repeat-containing protein (AHRD V3.3 *-* A0A2I0WCG1_9ASPA)	AT5G04810.2	58.9	3e-103	325	NA	NA	NA	0.711399	3.35963e-14	0.887071	2.92856e-29	0.792111	2.89023e-19	0.863112	4.74966e-26	0.931226	1.0654e-37
Solyc09g065160.4.1	ME2	1	FZO-like protein (AHRD V3.3 *** AT1G03160.1)	AT1G03160.1	53.4	0	787	FZO-like	A new plant-specific member of the dynamin superfamily; defines a new protein class within the dynamin superfamily of membrane remodeling GTPases that regulates organization of the thylakoid network in plants. Targeted to chloroplasts and associated with thylakoid and envelope membranes as punctate structures. Knockout mutants have abnormalities in chloroplast and thylakoid morphology, including …	FZO-like (FZL); FUNCTIONS IN: thiamin-phosphate diphosphorylase activity, GTP binding; INVOLVED IN: vegetative to reproductive phase transition of meristem, thylakoid membrane organization; LOCATED IN: chloroplast membrane, chloroplast; EXPRESSED IN: 23 plant structures; EXPRESSED DURING: 13 growth stages; CONTAINS InterPro DOMAIN/s: Thiamine monophosphate synthase (InterPro:IPR003733), GTP-bindi…	0.67707	1.5389e-12	0.886806	3.2072e-29	0.810193	1.02324e-20	0.86678	1.68386e-26	0.958387	2.07854e-46
Solyc04g079410.3.1	ME2	1	Protein OSB1, mitochondrial (AHRD V3.3 *** A0A1J3HEF5_NOCCA)	AT1G47720.1	42.13	2e-48	164	Primosome PriB/single-strand DNA-binding	Encodes an organellar single-strand DNA binding protein, located in mitochondria, controls the stoichiometry of alternative mitochondrial DNA forms generated by homologous recombination.	Organellar Single-stranded (OSB1); FUNCTIONS IN: single-stranded DNA binding; INVOLVED IN: negative regulation of DNA recombination, mitochondrial genome maintenance; LOCATED IN: mitochondrion, apoplast; EXPRESSED IN: 13 plant structures; EXPRESSED DURING: 7 growth stages; CONTAINS InterPro DOMAIN/s: Nucleic acid-binding, OB-fold-like (InterPro:IPR016027), Primosome PriB/single-strand DNA-binding…	0.726304	5.34409e-15	0.886681	3.347e-29	0.813372	5.48094e-21	0.874396	1.76574e-27	0.976843	1.0972e-56
Solyc08g021795.1.1	ME2	1	Unknown protein	NA	NA	NA	NA	NA	NA	NA	0.784617	1.04934e-18	0.886363	3.72916e-29	0.78333	1.30268e-18	0.866661	1.74235e-26	0.934451	1.58673e-38
Solyc09g075170.1.1	ME2	1	Pentatricopeptide repeat-containing protein (AHRD V3.3 *** A0A2G2W0G2_CAPBA)	AT3G62890.1	55.36	2e-178	516	Pentatricopeptide repeat (PPR) superfamily protein	0	Pentatricopeptide repeat (PPR) superfamily protein; FUNCTIONS IN: binding; INVOLVED IN: biological_process unknown; LOCATED IN: cellular_component unknown; EXPRESSED IN: 7 plant structures; EXPRESSED DURING: F mature embryo stage, petal differentiation and expansion stage, E expanded cotyledon stage, D bilateral stage; CONTAINS InterPro DOMAIN/s: Pentatricopeptide repeat (InterPro:IPR002885), Tet…	0.666897	4.33923e-12	0.886252	3.87308e-29	0.811014	8.71809e-21	0.862742	5.26523e-26	0.961696	7.43221e-48
Solyc06g036000.4.1	ME2	1	D-directed R polymerase iii subunit rpc3-like protein (AHRD V3.3 *** A0A2K3P255_TRIPR)	AT3G49000.1	46.55	2e-101	315	RNA polymerase III subunit RPC82 family protein	0	RNA polymerase III subunit RPC82 family protein; FUNCTIONS IN: DNA-directed RNA polymerase activity, DNA binding; INVOLVED IN: transcription; LOCATED IN: endomembrane system; EXPRESSED IN: 23 plant structures; EXPRESSED DURING: 13 growth stages; CONTAINS InterPro DOMAIN/s: RNA polymerase III subunit RPC82-related, helix-turn-helix (InterPro:IPR013197), RNA polymerase III Rpc82, C -terminal (Inter…	0.719728	1.22027e-14	0.885739	4.60848e-29	0.805693	2.42783e-20	0.864088	3.61475e-26	0.917476	1.41852e-34
Solyc01g016560.1.1	ME2	1	Unknown protein	NA	NA	NA	NA	NA	NA	NA	0.611417	6.50837e-10	0.88507	5.77351e-29	0.859058	1.444e-25	0.882711	1.26521e-28	0.922033	1.51592e-35
Solyc06g068050.3.1	ME2	1	D/R-binding protein Alba-like (AHRD V3.3 *** A0A200PQE1_9MAGN)	AT2G34160.1	71.65	1e-61	189	Alba DNA/RNA-binding protein	0	Alba DNA/RNA-binding protein; FUNCTIONS IN: nucleic acid binding; INVOLVED IN: biological_process unknown; LOCATED IN: cellular_component unknown; EXPRESSED IN: 23 plant structures; EXPRESSED DURING: 13 growth stages; CONTAINS InterPro DOMAIN/s: Alba, DNA/RNA-binding protein (InterPro:IPR002775), Uncharacterised conserved protein UCP030333, DNA/RNA-binding Alba-related (InterPro:IPR014560); BEST …	0.867677	1.3006e-26	0.884472	7.05618e-29	0.788552	5.36651e-19	0.872377	3.2551e-27	0.931458	9.31798e-38
Solyc04g064660.1.1	ME2	1	Pentatricopeptide repeat-containing protein (AHRD V3.3 *** A0A2G3CLX2_CAPCH)	AT3G21470.1	51.49	5e-179	519	Pentatricopeptide repeat (PPR-like) superfamily protein	0	Pentatricopeptide repeat (PPR-like) superfamily protein; CONTAINS InterPro DOMAIN/s: Pentatricopeptide repeat (InterPro:IPR002885); BEST Arabidopsis thaliana protein match is: Tetratricopeptide repeat (TPR)-like superfamily protein (TAIR:AT3G29230.1); Has 44286 Blast hits to 14135 proteins in 254 species: Archae - 0; Bacteria - 16; Metazoa - 240; Fungi - 183; Plants - 43075; Viruses - 0; Other Eu…	0.611933	6.23956e-10	0.884212	7.69453e-29	0.824491	5.59987e-22	0.865522	2.41115e-26	0.966831	2.25139e-50
Solyc00g500184.1.1	ME2	1	DH dehydrogenase subunit 7 (AHRD V3.3 *** A0A0C5B9X5_9SOLA)	ATMG00510.1	95.3	3e-163	466	NADH dehydrogenase subunit 7	NADH dehydrogenase subunit 7	NADH dehydrogenase subunit 7 (NAD7); FUNCTIONS IN: NADH dehydrogenase activity; INVOLVED IN: oxidation reduction, cellular respiration; LOCATED IN: mitochondrion, mitochondrial respiratory chain complex I, respiratory chain complex I, membrane; EXPRESSED IN: leaf whorl, guard cell, cultured cell, seed, leaf; EXPRESSED DURING: E expanded cotyledon stage; CONTAINS InterPro DOMAIN/s: NADH dehydrogen…	0.708068	4.9878e-14	0.883453	9.90267e-29	0.811	8.74166e-21	0.882145	1.52311e-28	0.904351	4.61135e-32
Solyc01g049770.3.1	ME2	1	Unknown protein	NA	NA	NA	NA	NA	NA	NA	0.703661	8.34237e-14	0.883317	1.03576e-28	0.811735	7.56985e-21	0.877954	5.85216e-28	0.957156	6.70232e-46
Solyc10g024365.1.1	ME2	1	Unknown protein	NA	NA	NA	NA	NA	NA	NA	0.636036	7.97663e-11	0.88288	1.19661e-28	0.831998	1.09439e-22	0.865571	2.37796e-26	0.947331	2.61534e-42
Solyc12g096510.3.1	ME2	1	Pentatricopeptide repeat (AHRD V3.3 *** A0A200R1T0_9MAGN)	AT5G66520.1	45.2	0	563	Tetratricopeptide repeat (TPR)-like superfamily protein	0	Tetratricopeptide repeat (TPR)-like superfamily protein; CONTAINS InterPro DOMAIN/s: Pentatricopeptide repeat (InterPro:IPR002885); BEST Arabidopsis thaliana protein match is: Pentatricopeptide repeat (PPR) superfamily protein (TAIR:AT5G06540.1); Has 1807 Blast hits to 1807 proteins in 277 species: Archae - 0; Bacteria - 0; Metazoa - 736; Fungi - 347; Plants - 385; Viruses - 0; Other Eukaryotes -…	0.616907	4.14007e-10	0.88273	1.25704e-28	0.798831	8.68867e-20	0.855851	3.39597e-25	0.920968	2.58711e-35
Solyc10g084740.3.1	ME2	1	rR-processing PIN domain protein (AHRD V3.3 *** A0A2K3MY48_TRIPR)	AT2G34570.1	35.44	4e-48	169	PIN domain-like family protein	0	maternal effect embryo arrest 21 (MEE21); CONTAINS InterPro DOMAIN/s: Protein of unknown function DUF652 (InterPro:IPR006984); Has 718 Blast hits to 716 proteins in 214 species: Archae - 0; Bacteria - 0; Metazoa - 246; Fungi - 251; Plants - 108; Viruses - 0; Other Eukaryotes - 113 (source: NCBI BLink).	0.637164	7.21252e-11	0.881352	1.97239e-28	0.820121	1.39844e-21	0.86606	2.06885e-26	0.952134	5.70728e-44
Solyc11g012100.2.1	ME2	1	Phosphoribosylglycinamide formyltransferase (AHRD V3.3 *** A0A2U1PTP7_ARTAN)	AT1G31220.1	72.2	5e-114	335	Formyl transferase	N10-formyltetrahydrofolate-dependent phosphoribosylglycinamide formyltransferase that catalyzes the conversion of phosphoribosyl glycineamide to phosphoribosyl N-formylglycineamide	Formyl transferase; FUNCTIONS IN: hydroxymethyl-, formyl- and related transferase activity, phosphoribosylglycinamide formyltransferase activity, formyltetrahydrofolate deformylase activity; INVOLVED IN: purine ribonucleotide biosynthetic process, biosynthetic process; LOCATED IN: chloroplast; EXPRESSED IN: 20 plant structures; EXPRESSED DURING: 12 growth stages; CONTAINS InterPro DOMAIN/s: Phosp…	0.753145	1.41123e-16	0.880745	2.40153e-28	0.817242	2.52175e-21	0.877069	7.72694e-28	0.969525	7.36735e-52
Solyc02g089330.3.1	ME2	0	D-directed R polymerase (AHRD V3.3 *-* A0A2G3ABW1_CAPAN)	AT5G15700.1	43.67	2e-59	207	DNA/RNA polymerases superfamily protein	Nucleus encoded plastid RNA polymerase. Localized in mitochondria and chloroplast.	DNA/RNA polymerases superfamily protein; FUNCTIONS IN: RNA polymerase activity, DNA-directed RNA polymerase activity, DNA binding; INVOLVED IN: transcription; LOCATED IN: mitochondrion, chloroplast, thylakoid membrane; EXPRESSED IN: stem; CONTAINS InterPro DOMAIN/s: DNA-directed RNA polymerase, bacteriophage type (InterPro:IPR002092); BEST Arabidopsis thaliana protein match is: male gametophyte d…	0.837306	3.283e-23	0.880385	2.69672e-28	0.795648	1.54405e-19	0.874281	1.82854e-27	0.912662	1.31459e-33
Solyc09g008820.3.1	ME2	1	F-box protein PP2-A15 (AHRD V3.3 *** A0A1U8E6K0_CAPAN)	AT3G53000.1	66.11	2e-148	423	phloem protein 2-A15	0	phloem protein 2-A15 (PP2-A15); FUNCTIONS IN: carbohydrate binding; INVOLVED IN: N-terminal protein myristoylation; LOCATED IN: cellular_component unknown; EXPRESSED IN: 24 plant structures; EXPRESSED DURING: 14 growth stages; CONTAINS InterPro DOMAIN/s: F-box domain, cyclin-like (InterPro:IPR001810), F-box domain, Skp2-like (InterPro:IPR022364); BEST Arabidopsis thaliana protein match is: phloem…	0.721691	9.56149e-15	0.879846	3.20664e-28	0.800799	6.05828e-20	0.862781	5.2075e-26	0.956279	1.51188e-45
Solyc06g005700.1.1	ME2	1	Pentatricopeptide repeat-containing protein (AHRD V3.3 *** A0A2U1N723_ARTAN)	AT4G13650.1	34.84	1e-118	381	Pentatricopeptide repeat (PPR) superfamily protein	0	Pentatricopeptide repeat (PPR) superfamily protein; CONTAINS InterPro DOMAIN/s: Pentatricopeptide repeat (InterPro:IPR002885); BEST Arabidopsis thaliana protein match is: Tetratricopeptide repeat (TPR)-like superfamily protein (TAIR:AT1G16480.1); Has 61118 Blast hits to 14026 proteins in 284 species: Archae - 2; Bacteria - 18; Metazoa - 154; Fungi - 167; Plants - 59907; Viruses - 0; Other Eukaryo…	0.582157	6.30785e-09	0.879607	3.46192e-28	0.845232	5.00821e-24	0.8693	8.10937e-27	0.95089	1.59439e-43
Solyc03g112820.4.1	ME2	1	U3 small nucleolar ribonucleoprotein protein MPP10 (AHRD V3.3 *** A0A2G2X924_CAPBA)	AT5G66540.2	55.99	2e-153	455	NA	NA	NA	0.65409	1.51294e-11	0.879532	3.5462e-28	0.828847	2.19263e-22	0.866287	1.93888e-26	0.94047	3.45128e-40
Solyc08g067670.3.1	ME2	1	Unknown protein	NA	NA	NA	NA	NA	NA	NA	0.599962	1.62729e-09	0.878334	5.19037e-28	0.837975	2.81268e-23	0.873633	2.22725e-27	0.9185	8.6826e-35
Solyc05g013200.1.1	ME2	1	Pentatricopeptide repeat-containing protein (AHRD V3.3 *** A0A2G2YDB1_CAPAN)	AT2G02980.1	60.44	0	769	Pentatricopeptide repeat (PPR) superfamily protein	Encodes a chloroplast RNA editing factor.	ORGANELLE TRANSCRIPT PROCESSING 85 (OTP85); CONTAINS InterPro DOMAIN/s: Pentatricopeptide repeat (InterPro:IPR002885); BEST Arabidopsis thaliana protein match is: Tetratricopeptide repeat (TPR)-like superfamily protein (TAIR:AT5G66520.1); Has 39959 Blast hits to 14548 proteins in 281 species: Archae - 3; Bacteria - 7; Metazoa - 132; Fungi - 233; Plants - 38891; Viruses - 0; Other Eukaryotes - 693…	0.689376	4.15055e-13	0.878045	5.68537e-28	0.80985	1.09372e-20	0.861058	8.37985e-26	0.961408	1.0044e-47
Solyc01g007850.2.1	ME2	1	Pentatricopeptide repeat (AHRD V3.3 *** A0A200QMV9_9MAGN)	AT4G13650.1	33.4	0	626	Pentatricopeptide repeat (PPR) superfamily protein	0	Pentatricopeptide repeat (PPR) superfamily protein; CONTAINS InterPro DOMAIN/s: Pentatricopeptide repeat (InterPro:IPR002885); BEST Arabidopsis thaliana protein match is: Tetratricopeptide repeat (TPR)-like superfamily protein (TAIR:AT1G16480.1); Has 61118 Blast hits to 14026 proteins in 284 species: Archae - 2; Bacteria - 18; Metazoa - 154; Fungi - 167; Plants - 59907; Viruses - 0; Other Eukaryo…	0.727703	4.4697e-15	0.877983	5.79897e-28	0.782781	1.4279e-18	0.863521	4.23769e-26	0.948742	8.83118e-43
Solyc00g500129.1.1	ME2	1	Ribosomal protein L2, plastid (AHRD V3.3 *-* A0A2U1PJW3_ARTAN)	NA	NA	NA	NA	NA	NA	NA	0.685481	6.32768e-13	0.877892	5.96682e-28	0.801463	5.35929e-20	0.854946	4.30723e-25	0.93316	3.43958e-38
Solyc02g069320.1.1	ME2	1	Mitochondrial transcription termination factor family protein (AHRD V3.3 *** A0A178V165_ARATH)	AT4G19650.2	53.73	0	622	NA	NA	NA	0.695351	2.14581e-13	0.877515	6.71883e-28	0.824228	5.92206e-22	0.86997	6.66055e-27	0.908365	8.63016e-33
Solyc11g069360.2.1	ME2	1	Threonylcarbamoyl-AMP synthase (AHRD V3.3 *** A0A2V5CV63_9RHIZ)	AT5G60590.2	68.18	7e-119	347	DHBP synthase RibB-like alpha/beta domain	0	DHBP synthase RibB-like alpha/beta domain; FUNCTIONS IN: molecular_function unknown; INVOLVED IN: biological_process unknown; LOCATED IN: chloroplast; EXPRESSED IN: 22 plant structures; EXPRESSED DURING: 13 growth stages; CONTAINS InterPro DOMAIN/s: Sua5/YciO/YrdC/YwlC (InterPro:IPR004388), DHBP synthase RibB-like alpha/beta domain (InterPro:IPR017945), Sua5/YciO/YrdC, N-terminal (InterPro:IPR006…	0.795342	1.63078e-19	0.87739	6.98631e-28	0.764729	2.53928e-17	0.86046	9.86885e-26	0.922685	1.08855e-35
Solyc02g069390.2.1	ME2	1	Myb-like domain-containing protein (AHRD V3.3 *** A0A2U1L859_ARTAN)	AT2G35640.1	44.63	4e-75	238	Homeodomain-like superfamily protein	0	Homeodomain-like superfamily protein; CONTAINS InterPro DOMAIN/s: MYB-like (InterPro:IPR017877); BEST Arabidopsis thaliana protein match is: hydroxyproline-rich glycoprotein family protein (TAIR:AT1G31310.1); Has 705 Blast hits to 695 proteins in 85 species: Archae - 0; Bacteria - 25; Metazoa - 102; Fungi - 42; Plants - 506; Viruses - 2; Other Eukaryotes - 28 (source: NCBI BLink).	0.662558	6.67002e-12	0.877216	7.3784e-28	0.790097	4.10845e-19	0.86272	5.29677e-26	0.973689	1.93738e-54
Solyc11g040060.3.1	ME2	1	Pentatricopeptide repeat-containing protein (AHRD V3.3 *** A0A2G3CEG3_CAPCH)	AT4G33990.2	56.49	0	947	NA	NA	NA	0.679725	1.16616e-12	0.877071	7.72143e-28	0.805737	2.40752e-20	0.866369	1.89418e-26	0.963516	1.04665e-48
Solyc00g500254.1.1	ME2	1	50S ribosomal protein L20, chloroplastic (AHRD V3.3 *-* A0A2P1M7F3_9LAMI)	ATCG00660.1	57.14	2e-21	85.1	ribosomal protein L20	encodes a chloroplast ribosomal protein L20, a constituent of the large subunit of the ribosomal complex	ribosomal protein L20 (RPL20); FUNCTIONS IN: structural constituent of ribosome; INVOLVED IN: translation; LOCATED IN: plastid large ribosomal subunit, chloroplast; EXPRESSED IN: 22 plant structures; EXPRESSED DURING: 13 growth stages; CONTAINS InterPro DOMAIN/s: Ribosomal protein L20 (InterPro:IPR005813); BEST Arabidopsis thaliana protein match is: Ribosomal protein L20 (TAIR:AT1G16740.1).	0.720487	1.11079e-14	0.877052	7.76706e-28	0.802645	4.30404e-20	0.869602	7.42363e-27	0.903174	7.43113e-32
Solyc11g072320.3.1	ME2	1	Something about silencing protein 10 (AHRD V3.3 *** A0A2G2WKC0_CAPBA)	AT2G43650.1	46.21	5e-148	448	Sas10/U3 ribonucleoprotein (Utp) family protein	0	EMBRYO DEFECTIVE 2777 (EMB2777); FUNCTIONS IN: molecular_function unknown; INVOLVED IN: gene silencing; LOCATED IN: nucleus; EXPRESSED IN: 22 plant structures; EXPRESSED DURING: 12 growth stages; CONTAINS InterPro DOMAIN/s: Sas10/Utp3/C1D (InterPro:IPR007146), Something about silencing protein 10 (Sas10), C-terminal (InterPro:IPR018972); BEST Arabidopsis thaliana protein match is: unknown protein…	0.715213	2.12255e-14	0.876263	9.93108e-28	0.815165	3.83316e-21	0.865096	2.72102e-26	0.923315	7.88464e-36
Solyc11g068750.2.1	ME2	1	C domain-containing protein 89 (AHRD V3.3 *** A0A2G2YH79_CAPAN)	AT2G27300.1	49.48	2e-83	264	NTM1-like 8	0	NTM1-like 8 (NTL8); CONTAINS InterPro DOMAIN/s: No apical meristem (NAM) protein (InterPro:IPR003441); BEST Arabidopsis thaliana protein match is: NAC domain containing protein 60 (TAIR:AT3G44290.1); Has 2835 Blast hits to 2829 proteins in 72 species: Archae - 0; Bacteria - 0; Metazoa - 0; Fungi - 0; Plants - 2835; Viruses - 0; Other Eukaryotes - 0 (source: NCBI BLink).	0.792665	2.62196e-19	0.87623	1.00353e-27	0.743232	5.69135e-16	0.850932	1.21236e-24	0.936385	4.83189e-39
Solyc11g066280.3.1	ME2	1	ribosome production factor 1 (AHRD V3.3 *** A0A2I4FRK6_9ROSI)	AT4G01560.1	77.36	0	513	Ribosomal RNA processing Brix domain protein	0	maternal effect embryo arrest 49 (MEE49); CONTAINS InterPro DOMAIN/s: Brix domain (InterPro:IPR007109); BEST Arabidopsis thaliana protein match is: Ribosomal RNA processing Brix domain protein (TAIR:AT1G63780.1); Has 893 Blast hits to 882 proteins in 227 species: Archae - 2; Bacteria - 0; Metazoa - 265; Fungi - 337; Plants - 121; Viruses - 0; Other Eukaryotes - 168 (source: NCBI BLink).	0.641334	4.95324e-11	0.875728	1.17233e-27	0.816377	3.00443e-21	0.857762	2.04545e-25	0.956647	1.07675e-45
Solyc01g098540.3.1	ME2	1	sec-independent translocase TatB-like protein isoform X1 (AHRD V3.3 *-* XP_006588656.1)	NA	NA	NA	NA	NA	NA	NA	0.647959	2.69408e-11	0.875711	1.1786e-27	0.829655	1.83698e-22	0.876589	8.97442e-28	0.909464	5.38105e-33
Solyc04g015940.3.1	ME2	1	ARM repeat superfamily protein (AHRD V3.3 *** F4JNL5_ARATH)	AT4G23540.1	44.14	0	821	ARM repeat superfamily protein	0	ARM repeat superfamily protein; FUNCTIONS IN: binding; INVOLVED IN: biological_process unknown; LOCATED IN: cellular_component unknown; EXPRESSED IN: 21 plant structures; EXPRESSED DURING: 13 growth stages; CONTAINS InterPro DOMAIN/s: Armadillo-type fold (InterPro:IPR016024), Domain of unknown function, NUC173 (InterPro:IPR012978); BEST Arabidopsis thaliana protein match is: ARM repeat superfamil…	0.634288	9.31575e-11	0.875404	1.29549e-27	0.827196	3.13781e-22	0.860892	8.76889e-26	0.952377	4.65722e-44
Solyc09g066000.1.1	ME2	1	PRA1 family protein (AHRD V3.3 *** A0A2G2X5X1_CAPBA)	AT1G55190.1	50.92	3e-45	151	PRA1 (Prenylated rab acceptor) family protein	0	PRA7; INVOLVED IN: vesicle-mediated transport; LOCATED IN: endoplasmic reticulum, plasma membrane; EXPRESSED IN: 25 plant structures; EXPRESSED DURING: 15 growth stages; CONTAINS InterPro DOMAIN/s: Prenylated rab acceptor PRA1 (InterPro:IPR004895); BEST Arabidopsis thaliana protein match is: PRA1 (Prenylated rab acceptor) family protein (TAIR:AT3G13720.1); Has 523 Blast hits to 523 proteins in 12…	0.67594	1.73022e-12	0.875209	1.37587e-27	0.820771	1.22229e-21	0.870629	5.48287e-27	0.951501	9.65704e-44
Solyc05g010470.4.1	ME2	1	WD40 repeat (AHRD V3.3 *** A0A200QLQ1_9MAGN)	AT2G47990.1	61.49	0	603	transducin family protein / WD-40 repeat family protein	Encodes a transducin family nucleolar protein with six WD40 repeats that is most likely involved in 18S rRNA biogenesis. The slow progression of the gametophytic division cycles in swa1 suggested that the SWA1 protein is required for the normal progression of mitotic division cycles through the regulation of cell metabolism. Ubiquitously expressed throughout the plant.	SLOW WALKER1 (SWA1); CONTAINS InterPro DOMAIN/s: WD40 repeat 2 (InterPro:IPR019782), WD40 repeat, conserved site (InterPro:IPR019775), WD40 repeat (InterPro:IPR001680), G-protein beta WD-40 repeat, region (InterPro:IPR020472), WD40 repeat-like-containing domain (InterPro:IPR011046), WD40-repeat-containing domain (InterPro:IPR017986), U3 small nucleolar RNA-associated protein 15, C-terminal (Inter…	0.542039	1.00904e-07	0.875199	1.38002e-27	0.846801	3.40928e-24	0.862525	5.59212e-26	0.944017	2.98537e-41
Solyc12g049611.1.1	ME2	1	Unknown protein	NA	NA	NA	NA	NA	NA	NA	0.698773	1.45994e-13	0.875091	1.42679e-27	0.828809	2.2108e-22	0.875263	1.3533e-27	0.933551	2.72461e-38
Solyc01g089857.1.1	ME2	0	histone-lysine N-methyltransferase SETD1B (AHRD V3.3 *-* XP_010325181.1)	NA	NA	NA	NA	NA	NA	NA	0.562642	2.54386e-08	0.875044	1.44769e-27	0.844143	6.52548e-24	0.85948	1.28824e-25	0.911828	1.9084e-33
Solyc01g044556.1.1	ME2	1	TPX2 (targeting protein for Xklp2) protein family (AHRD V3.3 --* AT4G32330.4)	NA	NA	NA	NA	NA	NA	NA	0.702199	9.8737e-14	0.874786	1.56706e-27	0.793266	2.35842e-19	0.861741	6.94578e-26	0.905751	2.59182e-32
Solyc02g086600.3.1	ME2	1	Polyribonucleotide nucleotidyltransferase (AHRD V3.3 *** A0A2U1PID0_ARTAN)	AT5G14580.1	67.1	0	1311	polyribonucleotide nucleotidyltransferase, putative	0	polyribonucleotide nucleotidyltransferase, putative; FUNCTIONS IN: polyribonucleotide nucleotidyltransferase activity, 3'-5'-exoribonuclease activity, RNA binding, nucleic acid binding; INVOLVED IN: mRNA catabolic process, RNA processing; LOCATED IN: mitochondrion; EXPRESSED IN: 16 plant structures; EXPRESSED DURING: 7 growth stages; CONTAINS InterPro DOMAIN/s: K Homology, type 1, subgroup (Inter…	0.603429	1.23786e-09	0.874758	1.58029e-27	0.808431	1.43897e-20	0.857408	2.24814e-25	0.950012	3.2392e-43
Solyc02g089340.4.1	ME2	1	D-directed R polymerase (AHRD V3.3 *** A0A2G3ABW1_CAPAN)	AT5G15700.1	73.71	0	1135	DNA/RNA polymerases superfamily protein	Nucleus encoded plastid RNA polymerase. Localized in mitochondria and chloroplast.	DNA/RNA polymerases superfamily protein; FUNCTIONS IN: RNA polymerase activity, DNA-directed RNA polymerase activity, DNA binding; INVOLVED IN: transcription; LOCATED IN: mitochondrion, chloroplast, thylakoid membrane; EXPRESSED IN: stem; CONTAINS InterPro DOMAIN/s: DNA-directed RNA polymerase, bacteriophage type (InterPro:IPR002092); BEST Arabidopsis thaliana protein match is: male gametophyte d…	0.808651	1.37947e-20	0.874467	1.72774e-27	0.786326	7.85516e-19	0.865132	2.69292e-26	0.937501	2.39219e-39
Solyc07g017530.4.1	ME2	1	Conserved oligomeric Golgi complex subunit 3 (AHRD V3.3 *-* A0A1J3I1P6_NOCCA)	AT1G73430.2	76.92	1e-109	336	sec34-like family protein	0	sec34-like family protein; FUNCTIONS IN: molecular_function unknown; INVOLVED IN: intracellular protein transport; LOCATED IN: chloroplast, cis-Golgi network, membrane; EXPRESSED IN: 21 plant structures; EXPRESSED DURING: 13 growth stages; CONTAINS InterPro DOMAIN/s: Sec34-like protein (InterPro:IPR007265); Has 30201 Blast hits to 17322 proteins in 780 species: Archae - 12; Bacteria - 1396; Metaz…	0.671336	2.77424e-12	0.874169	1.89226e-27	0.788376	5.53145e-19	0.857998	1.91987e-25	0.902466	9.87234e-32
Solyc06g054220.2.1	ME2	1	Unknown protein	NA	NA	NA	NA	NA	NA	NA	0.735431	1.63184e-15	0.874088	1.93978e-27	0.798102	9.92139e-20	0.86846	1.0363e-26	0.956359	1.40463e-45
Solyc05g012200.3.1	ME2	1	Asparagine synthase family protein (AHRD V3.3 *** A0A2U1NH55_ARTAN)	AT2G03667.1	59.73	0	719	Asparagine synthase family protein	0	Asparagine synthase family protein; FUNCTIONS IN: asparagine synthase (glutamine-hydrolyzing) activity; INVOLVED IN: asparagine biosynthetic process; LOCATED IN: cellular_component unknown; CONTAINS InterPro DOMAIN/s: Rossmann-like alpha/beta/alpha sandwich fold (InterPro:IPR014729), Asparagine synthase (InterPro:IPR001962), Glutamine amidotransferase, type II (InterPro:IPR017932); Has 30201 Blas…	0.684567	6.97948e-13	0.873991	1.99758e-27	0.800128	6.8541e-20	0.853595	6.12251e-25	0.971787	3.26298e-53
Solyc03g112420.3.1	ME2	1	Pentatricopeptide repeat-containing protein (AHRD V3.3 *** A0A2U1NNB9_ARTAN)	AT1G64310.1	52.46	0	559	Tetratricopeptide repeat (TPR)-like superfamily protein	0	Tetratricopeptide repeat (TPR)-like superfamily protein; CONTAINS InterPro DOMAIN/s: Pentatricopeptide repeat (InterPro:IPR002885); BEST Arabidopsis thaliana protein match is: Pentatricopeptide repeat (PPR) superfamily protein (TAIR:AT4G18750.1); Has 36015 Blast hits to 13020 proteins in 182 species: Archae - 0; Bacteria - 0; Metazoa - 67; Fungi - 49; Plants - 35536; Viruses - 0; Other Eukaryotes…	0.703162	8.83681e-14	0.873715	2.17257e-27	0.764927	2.46383e-17	0.848992	1.97788e-24	0.934279	1.76006e-38
Solyc05g006900.2.1	ME2	1	glycine-rich protein (AHRD V3.3 *-* AT1G27090.1)	AT1G27090.1	54.42	1e-72	234	glycine-rich protein	0	glycine-rich protein; BEST Arabidopsis thaliana protein match is: unknown protein (TAIR:AT3G24690.1); Has 13206 Blast hits to 7104 proteins in 677 species: Archae - 0; Bacteria - 2039; Metazoa - 5686; Fungi - 1146; Plants - 2571; Viruses - 80; Other Eukaryotes - 1684 (source: NCBI BLink).	0.700186	1.24323e-13	0.873075	2.63771e-27	0.80529	2.62037e-20	0.853755	5.87431e-25	0.951176	1.26186e-43
Solyc10g080330.2.1	ME2	1	Pentatricopeptide repeat-containing protein (AHRD V3.3 *** A0A2U1LJ49_ARTAN)	AT5G42310.1	42.47	3e-95	303	Pentatricopeptide repeat (PPR-like) superfamily protein	0	Pentatricopeptide repeat (PPR-like) superfamily protein; LOCATED IN: chloroplast; EXPRESSED IN: 23 plant structures; EXPRESSED DURING: 13 growth stages; CONTAINS InterPro DOMAIN/s: Pentatricopeptide repeat (InterPro:IPR002885); BEST Arabidopsis thaliana protein match is: Pentatricopeptide repeat (PPR) superfamily protein (TAIR:AT3G22470.1); Has 1807 Blast hits to 1807 proteins in 277 species: Arc…	0.753771	1.28955e-16	0.872874	2.80305e-27	0.76082	4.57927e-17	0.854534	4.79627e-25	0.97219	1.82345e-53
Solyc04g051480.1.1	ME2	1	Pentatricopeptide repeat (AHRD V3.3 *** A0A200PQ84_9MAGN)	AT4G13650.1	38.62	0	642	Pentatricopeptide repeat (PPR) superfamily protein	0	Pentatricopeptide repeat (PPR) superfamily protein; CONTAINS InterPro DOMAIN/s: Pentatricopeptide repeat (InterPro:IPR002885); BEST Arabidopsis thaliana protein match is: Tetratricopeptide repeat (TPR)-like superfamily protein (TAIR:AT1G16480.1); Has 61118 Blast hits to 14026 proteins in 284 species: Archae - 2; Bacteria - 18; Metazoa - 154; Fungi - 167; Plants - 59907; Viruses - 0; Other Eukaryo…	0.651448	1.94313e-11	0.872859	2.81578e-27	0.824956	5.07314e-22	0.866466	1.84236e-26	0.937358	2.61894e-39
Solyc08g065350.4.1	ME2	0	Histone deacetylase (AHRD V3.3 *** A0A2G2Z7K8_CAPAN)	AT5G26040.2	71.83	0	541	histone deacetylase 2	Class III RPD3 type protein. Encodes HDA2, a member of the histone deacetylase family proteins.	histone deacetylase 2 (HDA2); CONTAINS InterPro DOMAIN/s: Histone deacetylase superfamily (InterPro:IPR000286); BEST Arabidopsis thaliana protein match is: histone deacetylase 6 (TAIR:AT5G63110.1); Has 8459 Blast hits to 8281 proteins in 1419 species: Archae - 213; Bacteria - 3093; Metazoa - 1435; Fungi - 484; Plants - 429; Viruses - 0; Other Eukaryotes - 2805 (source: NCBI BLink).	0.680157	1.11436e-12	0.872016	3.62816e-27	0.78462	1.04878e-18	0.854867	4.39659e-25	0.913645	8.43346e-34
Solyc02g085210.1.1	ME2	1	Protein-lysine N-methyltransferase rrg1 (AHRD V3.3 *** A0A1J3EN37_NOCCA)	AT5G49560.1	52.71	2e-84	258	Putative methyltransferase family protein	0	Putative methyltransferase family protein; CONTAINS InterPro DOMAIN/s: Methyltransferase-16, putative (InterPro:IPR019410); BEST Arabidopsis thaliana protein match is: Putative methyltransferase family protein (TAIR:AT3G50850.1); Has 1807 Blast hits to 1807 proteins in 277 species: Archae - 0; Bacteria - 0; Metazoa - 736; Fungi - 347; Plants - 385; Viruses - 0; Other Eukaryotes - 339 (source: NCB…	0.71207	3.10069e-14	0.871953	3.69703e-27	0.803603	3.59917e-20	0.857125	2.42378e-25	0.950021	3.2155e-43
Solyc07g017590.1.1	ME2	0	Unknown protein	NA	NA	NA	NA	NA	NA	NA	0.756524	8.64238e-17	0.871659	4.03643e-27	0.801701	5.12841e-20	0.863688	4.04411e-26	0.932746	4.39269e-38
Solyc05g006880.1.1	ME2	1	Unknown protein	NA	NA	NA	NA	NA	NA	NA	0.688725	4.45583e-13	0.871334	4.44722e-27	0.796977	1.216e-19	0.851372	1.08406e-24	0.959082	1.05727e-46
Solyc04g082870.1.1	ME2	1	Pentatricopeptide repeat-containing protein (AHRD V3.3 *** A0A2G3CQI3_CAPCH)	AT1G25360.1	58.22	0	981	Pentatricopeptide repeat (PPR) superfamily protein	0	Pentatricopeptide repeat (PPR) superfamily protein; FUNCTIONS IN: molecular_function unknown; INVOLVED IN: biological_process unknown; LOCATED IN: cellular_component unknown; EXPRESSED IN: 16 plant structures; EXPRESSED DURING: 9 growth stages; CONTAINS InterPro DOMAIN/s: Pentatricopeptide repeat (InterPro:IPR002885); BEST Arabidopsis thaliana protein match is: pentatricopeptide (PPR) repeat-cont…	0.549524	6.1822e-08	0.871243	4.56971e-27	0.822898	7.84002e-22	0.861818	6.79938e-26	0.913982	7.23527e-34
Solyc10g078320.2.1	ME2	1	Calmodulin-interacting protein (AHRD V3.3 *** A0A2G3BIC3_CAPCH)	AT3G56690.1	55.81	0	1026	Cam interacting protein 111	encodes a protein similar to ATPases and binds to calmodulin in vitro. This is a single-copy gene and is expressed in all tissues examined.	Cam interacting protein 111 (CIP111); FUNCTIONS IN: ATPase activity, calmodulin binding; LOCATED IN: chloroplast thylakoid membrane, chloroplast; EXPRESSED IN: 16 plant structures; EXPRESSED DURING: 6 growth stages; CONTAINS InterPro DOMAIN/s: ATPase, AAA-type, core (InterPro:IPR003959), ATPase, AAA+ type, core (InterPro:IPR003593), ATPase, AAA-type, conserved site (InterPro:IPR003960); BEST Arab…	0.655243	1.3554e-11	0.870329	5.99125e-27	0.790227	4.01691e-19	0.854028	5.47216e-25	0.949277	5.80915e-43
Solyc11g067210.1.1	ME2	1	Pentatricopeptide repeat-containing protein (AHRD V3.3 *** A0A2G3BAW8_CAPCH)	AT2G27610.1	60.48	0	1040	Tetratricopeptide repeat (TPR)-like superfamily protein	0	Tetratricopeptide repeat (TPR)-like superfamily protein; CONTAINS InterPro DOMAIN/s: Pentatricopeptide repeat (InterPro:IPR002885); BEST Arabidopsis thaliana protein match is: Pentatricopeptide repeat (PPR) superfamily protein (TAIR:AT4G13650.1); Has 54594 Blast hits to 14874 proteins in 305 species: Archae - 2; Bacteria - 30; Metazoa - 158; Fungi - 263; Plants - 53396; Viruses - 0; Other Eukaryo…	0.59864	1.80464e-09	0.870297	6.04823e-27	0.806687	2.00979e-20	0.847792	2.66741e-24	0.947303	2.67077e-42
Solyc01g011080.3.1	ME2	1	Unknown protein	NA	NA	NA	NA	NA	NA	NA	0.687141	5.29158e-13	0.870189	6.24484e-27	0.831506	1.221e-22	0.869426	7.81573e-27	0.936769	3.79849e-39
Solyc10g006210.3.1	ME2	1	Ribonuclease 3-like protein 2 (AHRD V3.3 *-* A0A2G3BC36_CAPCH)	AT3G20420.1	48.57	3e-28	107	RNAse THREE-like protein 2	double-stranded RNA binding / ribonuclease III. Required for 3' external transcribed spacer (ETS) cleavage of the pre-rRNA in vivo. Localizes in the nucleus and cytoplasm.	RNAse THREE-like protein 2 (RTL2); FUNCTIONS IN: double-stranded RNA binding, ribonuclease III activity; INVOLVED IN: RNA processing; LOCATED IN: nucleus, cytoplasm; EXPRESSED IN: 23 plant structures; EXPRESSED DURING: 15 growth stages; CONTAINS InterPro DOMAIN/s: Double-stranded RNA-binding (InterPro:IPR001159), Ribonuclease III (InterPro:IPR000999); BEST Arabidopsis thaliana protein match is: R…	0.728031	4.28563e-15	0.870011	6.58179e-27	0.812715	6.24163e-21	0.863235	4.58953e-26	0.944916	1.56559e-41
Solyc12g056290.2.1	ME2	1	RING/U-box superfamily protein (AHRD V3.3 *-* AT2G15530.4)	NA	NA	NA	NA	NA	NA	NA	0.724923	6.369e-15	0.869989	6.62343e-27	0.801775	5.05897e-20	0.855279	3.94779e-25	0.924627	3.98956e-36
Solyc04g079680.4.1	ME2	1	Cytochrome P450 (AHRD V3.3 *** A0A2U1M7T5_ARTAN)	AT4G31940.1	46.45	4e-103	318	cytochrome P450, family 82, subfamily C, polypeptide 4	member of CYP82C	cytochrome P450, family 82, subfamily C, polypeptide 4 (CYP82C4); FUNCTIONS IN: electron carrier activity, monooxygenase activity, iron ion binding, oxygen binding, heme binding; INVOLVED IN: oxidation reduction; LOCATED IN: endomembrane system; EXPRESSED IN: root; CONTAINS InterPro DOMAIN/s: Cytochrome P450 (InterPro:IPR001128), Cytochrome P450, E-class, group I (InterPro:IPR002401), Cytochrome …	0.615904	4.49964e-10	0.869433	7.80025e-27	0.834645	6.03526e-23	0.865532	2.40439e-26	0.924657	3.9268e-36
Solyc09g090220.3.1	ME2	1	Pentatricopeptide repeat (AHRD V3.3 *** A0A200QEC4_9MAGN)	AT3G23330.1	55.73	0	822	Tetratricopeptide repeat (TPR)-like superfamily protein	0	Tetratricopeptide repeat (TPR)-like superfamily protein; CONTAINS InterPro DOMAIN/s: Pentatricopeptide repeat (InterPro:IPR002885); BEST Arabidopsis thaliana protein match is: mitochondrial editing factor 22 (TAIR:AT3G12770.1); Has 38045 Blast hits to 13879 proteins in 261 species: Archae - 0; Bacteria - 10; Metazoa - 50; Fungi - 109; Plants - 37267; Viruses - 0; Other Eukaryotes - 609 (source: N…	0.719092	1.32005e-14	0.869077	8.65698e-27	0.788013	5.88809e-19	0.85092	1.21613e-24	0.917463	1.42722e-34
Solyc03g032030.4.1	ME2	1	Phosphate carrier protein mitochondrial-like (AHRD V3.3 *** A0A2K3NVK0_TRIPR)	AT2G17270.1	66.67	2e-151	433	phosphate transporter 3;3	0	phosphate transporter 3;3 (PHT3;3); FUNCTIONS IN: binding; INVOLVED IN: transport, transmembrane transport; LOCATED IN: mitochondrial inner membrane, membrane; EXPRESSED IN: 20 plant structures; EXPRESSED DURING: 8 growth stages; CONTAINS InterPro DOMAIN/s: Mitochondrial substrate carrier (InterPro:IPR001993), Mitochondrial substrate/solute carrier (InterPro:IPR018108); BEST Arabidopsis thaliana …	0.661549	7.36349e-12	0.868908	9.0954e-27	0.795206	1.671e-19	0.847266	3.03944e-24	0.978382	6.75065e-58
Solyc09g075030.3.1	ME2	1	nucleolar protein 16-like (AHRD V3.3 *** A0A2I4E2F5_9ROSI)	AT1G02870.1	68.18	7e-92	271	0	0	FUNCTIONS IN: molecular_function unknown; INVOLVED IN: biological_process unknown; EXPRESSED IN: 23 plant structures; EXPRESSED DURING: 13 growth stages; CONTAINS InterPro DOMAIN/s: Ribosome biogenesis protein Nop16 (InterPro:IPR019002); Has 104 Blast hits to 104 proteins in 57 species: Archae - 0; Bacteria - 0; Metazoa - 0; Fungi - 63; Plants - 35; Viruses - 0; Other Eukaryotes - 6 (source: NCBI…	0.587203	4.33223e-09	0.868697	9.67192e-27	0.833136	8.48356e-23	0.853362	6.5028e-25	0.955452	3.20614e-45
Solyc12g099960.1.1	ME2	1	ribosomal protein-like protein (AHRD V3.3 *** AT1G16790.1)	AT1G16790.1	45.83	6e-30	109	ribosomal protein-related	0	ribosomal protein-related; FUNCTIONS IN: molecular_function unknown; INVOLVED IN: biological_process unknown; LOCATED IN: chloroplast thylakoid membrane, chloroplast, chloroplast envelope; EXPRESSED IN: 19 plant structures; EXPRESSED DURING: 11 growth stages; Has 10 Blast hits to 10 proteins in 6 species: Archae - 0; Bacteria - 0; Metazoa - 0; Fungi - 0; Plants - 10; Viruses - 0; Other Eukaryotes…	0.642001	4.66161e-11	0.868131	1.14017e-26	0.780899	1.95208e-18	0.845228	5.01349e-24	0.964356	4.09615e-49
Solyc05g014360.1.1	ME2	0	Unknown protein	NA	NA	NA	NA	NA	NA	NA	0.762288	3.67434e-17	0.867498	1.36961e-26	0.767907	1.55889e-17	0.857595	2.1386e-25	0.944763	1.7485e-41
Solyc00g500157.1.1	ME2	1	Protein Ycf2 (AHRD V3.3 *-* A0A1W5PW46_9DIPS)	ATCG00740.1	75.09	6e-145	413	RNA polymerase subunit alpha	RNA polymerase alpha subunit	RNA polymerase subunit alpha (RPOA); FUNCTIONS IN: DNA-directed RNA polymerase activity; INVOLVED IN: RNA elongation; LOCATED IN: chloroplast, nucleoid; EXPRESSED IN: 23 plant structures; EXPRESSED DURING: 13 growth stages; CONTAINS InterPro DOMAIN/s: DNA-directed RNA polymerase, insert domain (InterPro:IPR011262), DNA-directed RNA polymerase, alpha subunit (InterPro:IPR011773), RNA polymerase, a…	0.688265	4.6842e-13	0.867206	1.48985e-26	0.80748	1.72749e-20	0.851717	9.92671e-25	0.934743	1.32887e-38
Solyc11g007490.1.1	ME2	0	Glycosyltransferase (AHRD V3.3 *** A0A288W8G7_GARJA)	AT5G49690.1	34.05	3e-74	243	UDP-Glycosyltransferase superfamily protein	0	UDP-Glycosyltransferase superfamily protein; FUNCTIONS IN: transferase activity, transferring glycosyl groups; INVOLVED IN: metabolic process; CONTAINS InterPro DOMAIN/s: UDP-glucuronosyl/UDP-glucosyltransferase (InterPro:IPR002213); BEST Arabidopsis thaliana protein match is: UDP-Glycosyltransferase superfamily protein (TAIR:AT5G65550.1); Has 1807 Blast hits to 1807 proteins in 277 species: Arch…	0.59055	3.36469e-09	0.867141	1.51803e-26	0.841747	1.15947e-23	0.862135	6.22898e-26	0.906348	2.02199e-32
Solyc07g042970.4.1	ME2	1	Regulator of chromosome condensation (RCC1) family protein (AHRD V3.3 *** A0A1P8BAY4_ARATH)	AT5G60870.4	58.16	1e-79	249	NA	NA	NA	0.594938	2.40517e-09	0.866834	1.65796e-26	0.837895	2.86491e-23	0.856954	2.53636e-25	0.932398	5.38921e-38
Solyc05g023895.1.1	ME2	1	Gag/pol polyprotein (AHRD V3.3 *-* Q6WAY3_PEA)	NA	NA	NA	NA	NA	NA	NA	0.764824	2.50283e-17	0.866815	1.6671e-26	0.774035	5.95276e-18	0.849641	1.68052e-24	0.926881	1.20273e-36
Solyc00g118690.1.1	ME2	1	DH-ubiquinone oxidoreductase chain 1 (AHRD V3.3 *-* A0A2G2YI85_CAPAN)	NA	NA	NA	NA	NA	NA	NA	0.671416	2.7517e-12	0.866707	1.71943e-26	0.769317	1.2525e-17	0.842473	9.75148e-24	0.949835	3.73106e-43
Solyc09g064890.4.1	ME2	1	Plant organelle R recognition domain-containing protein (AHRD V3.3 *-* A0A103YNY2_CYNCS)	NA	NA	NA	NA	NA	NA	NA	0.634661	9.01342e-11	0.866523	1.81237e-26	0.792382	2.75612e-19	0.840697	1.4873e-23	0.950831	1.67263e-43
Solyc06g083500.4.1	ME2	0	Serine/threonine-protein kinase PBS1 (AHRD V3.3 *** A0A2G2WN41_CAPBA)	AT3G07070.1	61.05	0	523	Protein kinase superfamily protein	0	Protein kinase superfamily protein; FUNCTIONS IN: protein serine/threonine kinase activity, protein kinase activity, kinase activity, ATP binding; INVOLVED IN: protein amino acid phosphorylation; LOCATED IN: cellular_component unknown; EXPRESSED IN: male gametophyte, flower, pollen tube; EXPRESSED DURING: L mature pollen stage, M germinated pollen stage, 4 anthesis; CONTAINS InterPro DOMAIN/s: Pr…	0.724258	6.9272e-15	0.866362	1.8979e-26	0.803255	3.84133e-20	0.862259	6.01945e-26	0.91074	3.08689e-33
Solyc11g005635.1.1	ME2	1	Ubiquitin (AHRD V3.3 *-* G8H6H0_PAPSO)	AT5G20620.2	77.63	4e-31	113	NA	NA	NA	0.720341	1.13099e-14	0.866192	1.99242e-26	0.787327	6.62246e-19	0.847781	2.67526e-24	0.948762	8.69695e-43
Solyc05g012250.3.1	ME2	1	Pentatricopeptide repeat-containing protein, mitochondrial (AHRD V3.3 *** A0A2G3B755_CAPCH)	AT1G80150.1	56.47	4e-165	478	Tetratricopeptide repeat (TPR)-like superfamily protein	0	Tetratricopeptide repeat (TPR)-like superfamily protein; FUNCTIONS IN: molecular_function unknown; INVOLVED IN: biological_process unknown; EXPRESSED IN: fruit; CONTAINS InterPro DOMAIN/s: Pentatricopeptide repeat (InterPro:IPR002885); BEST Arabidopsis thaliana protein match is: Tetratricopeptide repeat (TPR)-like superfamily protein (TAIR:AT4G36680.1); Has 20922 Blast hits to 6391 proteins in 19…	0.555923	4.02824e-08	0.865875	2.18066e-26	0.794334	1.95184e-19	0.838557	2.45672e-23	0.92343	7.4283e-36
Solyc09g065150.1.1	ME2	1	Unknown protein	NA	NA	NA	NA	NA	NA	NA	0.629147	1.46223e-10	0.865446	2.46348e-26	0.807533	1.70997e-20	0.843985	6.7793e-24	0.937434	2.49588e-39
Solyc05g012550.4.1	ME2	1	remorin isoform X2 (AHRD V3.3 *** A0A2I4DZD7_9ROSI)	NA	NA	NA	NA	NA	NA	NA	0.575999	9.89115e-09	0.865426	2.47748e-26	0.813601	5.23701e-21	0.850405	1.38555e-24	0.903078	7.72462e-32
Solyc01g091430.2.1	ME2	1	ATP-dependent D helicase 2 subunit KU80 (AHRD V3.3 *-* A0A2G3AH96_CAPAN)	AT1G48050.3	55.21	4e-23	95.5	NA	NA	NA	0.648271	2.617e-11	0.865024	2.77684e-26	0.779033	2.65357e-18	0.847698	2.73075e-24	0.947784	1.85147e-42
Solyc03g118790.3.1	ME2	1	Pentatricopeptide repeat-containing protein (AHRD V3.3 *** A0A2G3A340_CAPAN)	AT3G18020.1	59.65	0	777	Pentatricopeptide repeat (PPR) superfamily protein	0	Pentatricopeptide repeat (PPR) superfamily protein; CONTAINS InterPro DOMAIN/s: Pentatricopeptide repeat (InterPro:IPR002885); BEST Arabidopsis thaliana protein match is: rna processing factor 2 (TAIR:AT1G62670.1); Has 37088 Blast hits to 10596 proteins in 228 species: Archae - 2; Bacteria - 22; Metazoa - 80; Fungi - 314; Plants - 35806; Viruses - 0; Other Eukaryotes - 864 (source: NCBI BLink).	0.640835	5.18269e-11	0.864592	3.13734e-26	0.809747	1.11579e-20	0.850845	1.23937e-24	0.938901	9.72048e-40
Solyc11g008020.2.1	ME1	0	Ras-related protein RABC2a (AHRD V3.3 *** A0A1U8EYM4_CAPAN)	AT5G03530.2	68.98	3e-107	311	NA	NA	NA	0.803065	3.97991e-20	0.864197	3.50607e-26	0.766271	2.00615e-17	0.853404	6.43251e-25	0.902546	9.56309e-32
Solyc01g089950.3.1	ME2	1	F-box domain (AHRD V3.3 *-* A0A200QFG4_9MAGN)	NA	NA	NA	NA	NA	NA	NA	0.604059	1.17744e-09	0.864196	3.5067e-26	0.801705	5.12451e-20	0.850944	1.2087e-24	0.901743	1.31699e-31
Solyc05g012190.3.1	ME2	1	Cell division control protein 48-like protein B (AHRD V3.3 *** A0A2G2VL01_CAPBA)	AT2G03670.1	75.09	0	838	cell division cycle 48B	CDC48 - like protein AAA-type ATPaseCell. division control protein 48 homolog B	cell division cycle 48B (CDC48B); FUNCTIONS IN: nucleoside-triphosphatase activity, ATPase activity, nucleotide binding, ATP binding; EXPRESSED IN: 22 plant structures; EXPRESSED DURING: 13 growth stages; CONTAINS InterPro DOMAIN/s: ATPase, AAA-type, core (InterPro:IPR003959), ATPase, AAA+ type, core (InterPro:IPR003593), ATPase, AAA-type, conserved site (InterPro:IPR003960); BEST Arabidopsis tha…	0.781677	1.71593e-18	0.864031	3.67324e-26	0.775161	4.97115e-18	0.846906	3.32221e-24	0.941231	2.06764e-40
Solyc06g074585.1.1	ME2	1	Transmembrane protein (AHRD V3.3 *-* A0A1P8B2M8_ARATH)	AT2G07674.1	44.44	1e-45	155	Unknown conserved protein	0	Unknown conserved protein; FUNCTIONS IN: molecular_function unknown; INVOLVED IN: biological_process unknown; LOCATED IN: endomembrane system; BEST Arabidopsis thaliana protein match is: Unknown conserved protein (TAIR:ATMG01010.1); Has 35333 Blast hits to 34131 proteins in 2444 species: Archae - 798; Bacteria - 22429; Metazoa - 974; Fungi - 991; Plants - 531; Viruses - 0; Other Eukaryotes - 9610…	0.688219	4.70808e-13	0.863869	3.84458e-26	0.780459	2.09922e-18	0.844827	5.52716e-24	0.924313	4.70156e-36
Solyc05g041820.1.1	ME2	1	Unknown protein	NA	NA	NA	NA	NA	NA	NA	0.724526	6.69646e-15	0.863558	4.19354e-26	0.759912	5.24277e-17	0.84624	3.91356e-24	0.922399	1.25928e-35
Solyc09g066290.3.1	ME2	1	Tetratricopeptide repeat (TPR)-like superfamily protein (AHRD V3.3 *** A0A2U1Q0B3_ARTAN)	AT2G31240.1	64.45	0	747	Tetratricopeptide repeat (TPR)-like superfamily protein	0	Tetratricopeptide repeat (TPR)-like superfamily protein; FUNCTIONS IN: binding; INVOLVED IN: biological_process unknown; LOCATED IN: cellular_component unknown; EXPRESSED IN: 23 plant structures; EXPRESSED DURING: 13 growth stages; CONTAINS InterPro DOMAIN/s: Tetratricopeptide-like helical (InterPro:IPR011990), Tetratricopeptide repeat-containing (InterPro:IPR013026), Tetratricopeptide repeat (In…	0.723128	7.98693e-15	0.863094	4.7739e-26	0.775446	4.74838e-18	0.847435	2.91477e-24	0.945874	7.77215e-42
Solyc05g010780.1.1	ME2	1	Pentatricopeptide repeat-containing protein (AHRD V3.3 *** A0A2U1KIL8_ARTAN)	AT1G13630.2	45.88	5e-149	453	Tetratricopeptide repeat (TPR)-like superfamily protein	0	Tetratricopeptide repeat (TPR)-like superfamily protein; FUNCTIONS IN: molecular_function unknown; INVOLVED IN: biological_process unknown; LOCATED IN: cellular_component unknown; CONTAINS InterPro DOMAIN/s: Pentatricopeptide repeat (InterPro:IPR002885); BEST Arabidopsis thaliana protein match is: Pentatricopeptide repeat (PPR) superfamily protein (TAIR:AT3G22470.1).	0.65234	1.78617e-11	0.862705	5.31918e-26	0.784733	1.02903e-18	0.841557	1.21305e-23	0.926028	1.9019e-36
Solyc08g066560.3.1	ME2	1	Unknown protein	NA	NA	NA	NA	NA	NA	NA	0.702634	9.39218e-14	0.862304	5.94402e-26	0.784108	1.14314e-18	0.841856	1.12976e-23	0.919205	6.16825e-35
Solyc06g007360.3.1	ME2	1	40S ribosomal protein S4 (AHRD V3.3 *** A0A2G2Z7Q0_CAPAN)	AT5G58420.1	92.75	0	513	Ribosomal protein S4 (RPS4A) family protein	0	Ribosomal protein S4 (RPS4A) family protein; FUNCTIONS IN: structural constituent of ribosome; INVOLVED IN: translation; LOCATED IN: cytosolic small ribosomal subunit, cytosolic ribosome, nucleolus, membrane; EXPRESSED IN: 25 plant structures; EXPRESSED DURING: 13 growth stages; CONTAINS InterPro DOMAIN/s: Ribosomal protein S4e, central (InterPro:IPR013845), Ribosomal protein S4e, N-terminal, con…	0.616012	4.45941e-10	0.861925	6.60083e-26	0.817521	2.38254e-21	0.850409	1.3843e-24	0.951855	7.20223e-44
Solyc03g097850.1.1	ME2	1	Pentatricopeptide repeat-containing protein (AHRD V3.3 *** A0A2G3A0P2_CAPAN)	AT5G16860.1	61.65	0	994	Tetratricopeptide repeat (TPR)-like superfamily protein	0	Tetratricopeptide repeat (TPR)-like superfamily protein; CONTAINS InterPro DOMAIN/s: Pentatricopeptide repeat (InterPro:IPR002885); BEST Arabidopsis thaliana protein match is: Pentatricopeptide repeat (PPR) superfamily protein (TAIR:AT4G18750.1); Has 1807 Blast hits to 1807 proteins in 277 species: Archae - 0; Bacteria - 0; Metazoa - 736; Fungi - 347; Plants - 385; Viruses - 0; Other Eukaryotes -…	0.612213	6.09818e-10	0.861804	6.82622e-26	0.805981	2.29856e-20	0.845471	4.72491e-24	0.941256	2.03363e-40
Solyc08g081170.4.1	ME2	1	UDP-N-acetylmuramoyl-L-alanyl-D-glutamate--2, 6-diaminopimelate ligase (AHRD V3.3 *** A0A1J3G2W3_NOCCA)	AT1G63680.3	70.3	0	1085	NA	NA	NA	0.687143	5.29006e-13	0.861753	6.92245e-26	0.782791	1.42552e-18	0.843689	7.28165e-24	0.929465	2.89816e-37
Solyc02g068760.4.1	ME2	1	Pentatricopeptide repeat-containing protein (AHRD V3.3 *** A0A2G3A6F7_CAPAN)	AT2G35130.3	67.34	0	798	NA	NA	NA	0.637408	7.05668e-11	0.86074	9.14267e-26	0.774326	5.68238e-18	0.836513	3.94087e-23	0.958401	2.05237e-46
Solyc09g090290.3.1	ME2	1	R-binding (RRM/RBD/RNP motifs) family protein (AHRD V3.3 *-* AT3G23370.1)	AT3G23370.1	40.46	6e-65	234	RNA-binding (RRM/RBD/RNP motifs) family protein	0	RNA-binding (RRM/RBD/RNP motifs) family protein; FUNCTIONS IN: nucleic acid binding; INVOLVED IN: biological_process unknown; LOCATED IN: cellular_component unknown; CONTAINS InterPro DOMAIN/s: RNA recognition motif, RNP-1 (InterPro:IPR000504); Has 30201 Blast hits to 17322 proteins in 780 species: Archae - 12; Bacteria - 1396; Metazoa - 17338; Fungi - 3422; Plants - 5037; Viruses - 0; Other Euka…	0.677822	1.42305e-12	0.86073	9.16634e-26	0.783809	1.20219e-18	0.841463	1.24067e-23	0.901664	1.35892e-31
Solyc03g115570.1.1	ME2	1	Pentatricopeptide repeat-containing protein (AHRD V3.3 *** A0A2I0WGW9_9ASPA)	AT2G02980.1	42.31	3e-155	463	Pentatricopeptide repeat (PPR) superfamily protein	Encodes a chloroplast RNA editing factor.	ORGANELLE TRANSCRIPT PROCESSING 85 (OTP85); CONTAINS InterPro DOMAIN/s: Pentatricopeptide repeat (InterPro:IPR002885); BEST Arabidopsis thaliana protein match is: Tetratricopeptide repeat (TPR)-like superfamily protein (TAIR:AT5G66520.1); Has 39959 Blast hits to 14548 proteins in 281 species: Archae - 3; Bacteria - 7; Metazoa - 132; Fungi - 233; Plants - 38891; Viruses - 0; Other Eukaryotes - 693…	0.578122	8.4794e-09	0.85989	1.15273e-25	0.82183	9.80695e-22	0.855938	3.3191e-25	0.925737	2.2208e-36
Solyc03g098640.4.1	ME2	1	Peroxisomal membrane MPV17/PMP22-like protein (AHRD V3.3 *-* A8J1X1_CHLRE)	AT5G19750.1	71.75	3e-88	269	Peroxisomal membrane 22 kDa (Mpv17/PMP22) family protein	0	Peroxisomal membrane 22 kDa (Mpv17/PMP22) family protein; FUNCTIONS IN: molecular_function unknown; INVOLVED IN: biological_process unknown; LOCATED IN: peroxisomal membrane, chloroplast, chloroplast envelope; EXPRESSED IN: 22 plant structures; EXPRESSED DURING: 13 growth stages; CONTAINS InterPro DOMAIN/s: Mpv17/PMP22 (InterPro:IPR007248); BEST Arabidopsis thaliana protein match is: Peroxisomal …	0.622504	2.58683e-10	0.859833	1.17047e-25	0.793157	2.4042e-19	0.840319	1.62603e-23	0.948063	1.49512e-42
Solyc00g021630.1.1	ME2	0	DH-ubiquinone oxidoreductase chain 6 (AHRD V3.3 *** A0A0C5B7I5_9SOLA)	ATMG00270.1	96.06	8e-131	371	NADH dehydrogenase 6	NADH dehydrogenase subunit 6	NADH dehydrogenase 6 (NAD6); CONTAINS InterPro DOMAIN/s: NADH:ubiquinone/plastoquinone oxidoreductase, chain 6 (InterPro:IPR001457); BEST Arabidopsis thaliana protein match is: Cytochrome b/b6 protein (TAIR:ATMG00590.1).	0.650088	2.20817e-11	0.859393	1.31906e-25	0.810778	9.1289e-21	0.853256	6.68456e-25	0.903402	6.77756e-32
Solyc12g015770.3.1	ME2	0	Cellulose synthase (AHRD V3.3 *-* A0A200RAR0_9MAGN)	AT1G55850.1	49.45	0	713	cellulose synthase like E1	encodes a protein similar to cellulose synthase	cellulose synthase like E1 (CSLE1); FUNCTIONS IN: cellulose synthase activity, transferase activity, transferring glycosyl groups; INVOLVED IN: plant-type cell wall biogenesis, cellulose biosynthetic process, polysaccharide biosynthetic process; LOCATED IN: endoplasmic reticulum, plasma membrane; EXPRESSED IN: 24 plant structures; EXPRESSED DURING: 13 growth stages; CONTAINS InterPro DOMAIN/s: Ce…	0.853602	6.11214e-25	0.858888	1.51164e-25	0.746341	3.7008e-16	0.847153	3.12499e-24	0.914575	5.51404e-34
Solyc06g005140.3.1	ME2	1	Pentatricopeptide repeat-containing protein, mitochondrial (AHRD V3.3 *** A0A2G3DBW2_CAPCH)	AT4G02820.1	59.76	0	617	Pentatricopeptide repeat (PPR) superfamily protein	0	Pentatricopeptide repeat (PPR) superfamily protein; CONTAINS InterPro DOMAIN/s: Pentatricopeptide repeat (InterPro:IPR002885); BEST Arabidopsis thaliana protein match is: Tetratricopeptide repeat (TPR)-like superfamily protein (TAIR:AT1G02150.1); Has 15018 Blast hits to 7498 proteins in 232 species: Archae - 0; Bacteria - 55; Metazoa - 87; Fungi - 92; Plants - 14442; Viruses - 0; Other Eukaryotes…	0.635083	8.68225e-11	0.858498	1.67896e-25	0.804521	3.0295e-20	0.840305	1.63152e-23	0.957264	6.05655e-46
Solyc04g050540.4.1	ME2	1	Pentatricopeptide repeat (AHRD V3.3 *** A0A200PLV2_9MAGN)	AT3G04260.1	71.38	0	1263	plastid transcriptionally active 3	0	plastid transcriptionally active 3 (PTAC3); FUNCTIONS IN: DNA binding, nucleic acid binding; LOCATED IN: plastid chromosome, nucleus, chloroplast, nucleoid, membrane; EXPRESSED IN: 22 plant structures; EXPRESSED DURING: 13 growth stages; CONTAINS InterPro DOMAIN/s: DNA-binding SAP (InterPro:IPR003034); BEST Arabidopsis thaliana protein match is: genomes uncoupled 1 (TAIR:AT2G31400.1); Has 11987 B…	0.704867	7.25367e-14	0.858431	1.7093e-25	0.777044	3.66897e-18	0.846171	3.98005e-24	0.928926	3.91649e-37
Solyc05g007600.1.1	ME2	1	Unknown protein	NA	NA	NA	NA	NA	NA	NA	0.660895	7.85039e-12	0.858424	1.71261e-25	0.812821	6.11206e-21	0.845379	4.83158e-24	0.932527	4.99605e-38
Solyc02g077280.4.1	ME2	1	GTPase Era (AHRD V3.3 *** A0A1J3F6D1_NOCCA)	AT5G66470.2	72	0	608	NA	NA	NA	0.533847	1.70175e-07	0.858172	1.83245e-25	0.793925	2.0989e-19	0.835851	4.5868e-23	0.925101	3.10969e-36
Solyc07g054460.4.1	ME2	1	H/ACA ribonucleoprotein complex non-core subunit F1 (AHRD V3.3 *-* A0A2I4DNL3_9ROSI)	AT1G03530.1	43.77	7e-73	257	nuclear assembly factor 1	0	nuclear assembly factor 1 (NAF1); FUNCTIONS IN: snoRNA binding, pseudouridine synthase activity; INVOLVED IN: biological_process unknown; LOCATED IN: box H/ACA snoRNP complex; EXPRESSED IN: 23 plant structures; EXPRESSED DURING: 13 growth stages; CONTAINS InterPro DOMAIN/s: H/ACA ribonucleoprotein complex, subunit Gar1/Naf1 (InterPro:IPR007504); Has 55446 Blast hits to 31211 proteins in 1683 spec…	0.686939	5.40795e-13	0.85742	2.24048e-25	0.779717	2.37192e-18	0.837129	3.42025e-23	0.94422	2.58257e-41
Solyc09g066120.4.1	ME2	1	R-binding KH domain-containing protein (AHRD V3.3 *** A0A2U1LYS9_ARTAN)	AT3G04610.4	51.29	1e-152	451	NA	NA	NA	0.587962	4.09214e-09	0.857323	2.29935e-25	0.767864	1.56942e-17	0.826533	3.62009e-22	0.947715	1.95185e-42
Solyc04g051100.3.1	ME2	1	Unknown protein	NA	NA	NA	NA	NA	NA	NA	0.770966	9.67715e-18	0.857196	2.37857e-25	0.772051	8.15665e-18	0.851172	1.14065e-24	0.938341	1.39671e-39
Solyc04g009220.2.1	ME2	1	Pentatricopeptide repeat (AHRD V3.3 *** A0A200QIY5_9MAGN)	AT5G08310.2	43.07	0	673	NA	NA	NA	0.603872	1.19506e-09	0.857006	2.50173e-25	0.780779	1.99116e-18	0.833105	8.54375e-23	0.933832	2.30378e-38
Solyc03g115800.1.1	ME2	1	Pentatricopeptide repeat (AHRD V3.3 *** A0A200QP29_9MAGN)	AT1G74400.1	49.88	3e-133	395	Tetratricopeptide repeat (TPR)-like superfamily protein	0	Tetratricopeptide repeat (TPR)-like superfamily protein; CONTAINS InterPro DOMAIN/s: Pentatricopeptide repeat (InterPro:IPR002885); BEST Arabidopsis thaliana protein match is: Tetratricopeptide repeat (TPR)-like superfamily protein (TAIR:AT4G21065.1); Has 30893 Blast hits to 12576 proteins in 195 species: Archae - 0; Bacteria - 17; Metazoa - 10; Fungi - 48; Plants - 30449; Viruses - 0; Other Euka…	0.585828	4.80241e-09	0.85672	2.69923e-25	0.807555	1.70269e-20	0.835803	4.63751e-23	0.913273	9.98202e-34
Solyc06g054590.3.1	ME2	1	transmembrane protein (AHRD V3.3 *-* AT5G09270.2)	AT5G09270.2	61.45	1e-30	109	0	0	unknown protein; Has 25 Blast hits to 25 proteins in 9 species: Archae - 0; Bacteria - 0; Metazoa - 0; Fungi - 0; Plants - 25; Viruses - 0; Other Eukaryotes - 0 (source: NCBI BLink).	0.646635	3.04648e-11	0.85607	3.20542e-25	0.751835	1.7032e-16	0.822976	7.71314e-22	0.933394	2.99345e-38
Solyc03g116250.2.1	ME2	1	Unknown protein	NA	NA	NA	NA	NA	NA	NA	0.722424	8.72398e-15	0.856018	3.24994e-25	0.754363	1.18379e-16	0.842031	1.0836e-23	0.909877	4.49856e-33
Solyc10g006200.4.1	ME2	0	Ribonuclease 3-like protein 2 (AHRD V3.3 *** A0A2G3BC36_CAPCH)	NA	NA	NA	NA	NA	NA	NA	0.70188	1.02424e-13	0.855916	3.33861e-25	0.803759	3.49538e-20	0.850098	1.4975e-24	0.93024	1.8719e-37
Solyc04g007425.1.1	ME2	1	Unknown protein	NA	NA	NA	NA	NA	NA	NA	0.662226	6.89073e-12	0.855677	3.55509e-25	0.816747	2.78762e-21	0.852495	8.13211e-25	0.907482	1.25565e-32
Solyc03g083000.3.1	ME2	0	Transmembrane protein (AHRD V3.3 *-* F4IJ67_ARATH)	AT2G46550.2	40.88	5e-43	154	0	0	unknown protein; FUNCTIONS IN: molecular_function unknown; INVOLVED IN: biological_process unknown; EXPRESSED IN: 23 plant structures; EXPRESSED DURING: 13 growth stages; BEST Arabidopsis thaliana protein match is: unknown protein (TAIR:AT1G01240.3).	0.787931	5.97156e-19	0.855158	4.07422e-25	0.740265	8.5332e-16	0.839738	1.86399e-23	0.918347	9.34462e-35
Solyc01g056730.3.1	ME2	1	Unknown protein	NA	NA	NA	NA	NA	NA	NA	0.668792	3.58815e-12	0.854608	4.70545e-25	0.747382	3.19984e-16	0.829574	1.8701e-22	0.916784	1.97004e-34
Solyc11g005660.2.1	ME2	0	Serine/threonine-protein kinase (AHRD V3.3 *** A0A0K0XQY4_TOBAC)	AT1G49180.2	57.42	2e-106	318	protein kinase family protein	0	protein kinase family protein; FUNCTIONS IN: protein serine/threonine kinase activity, protein kinase activity, kinase activity, nucleic acid binding, ATP binding; INVOLVED IN: protein amino acid phosphorylation; LOCATED IN: cellular_component unknown; EXPRESSED IN: 17 plant structures; EXPRESSED DURING: 9 growth stages; CONTAINS InterPro DOMAIN/s: Serine/threonine-protein kinase domain (InterPro…	0.808825	1.33377e-20	0.85455	4.77605e-25	0.755894	9.47549e-17	0.840564	1.53496e-23	0.915215	4.10376e-34
Solyc03g116560.1.1	ME2	1	Pentatricopeptide repeat (AHRD V3.3 *** A0A200QVA5_9MAGN)	AT1G52620.1	48.46	0	778	Pentatricopeptide repeat (PPR) superfamily protein	0	Pentatricopeptide repeat (PPR) superfamily protein; CONTAINS InterPro DOMAIN/s: Pentatricopeptide repeat (InterPro:IPR002885); BEST Arabidopsis thaliana protein match is: Pentatricopeptide repeat (PPR) superfamily protein (TAIR:AT1G74580.1); Has 57261 Blast hits to 14054 proteins in 301 species: Archae - 5; Bacteria - 49; Metazoa - 836; Fungi - 993; Plants - 53641; Viruses - 0; Other Eukaryotes -…	0.642724	4.36461e-11	0.854156	5.29335e-25	0.784507	1.06899e-18	0.834529	6.1968e-23	0.933485	2.83482e-38
Solyc06g061100.4.1	ME2	0	Aluminum activated malate transporter family protein (AHRD V3.3 *** A0A2U1LIJ8_ARTAN)	AT4G17970.1	57.81	0	585	aluminum-activated, malate transporter 12	Anion transporter involved in stomatal closure. Gene has 3 splicing variants.	aluminum-activated, malate transporter 12 (ALMT12); CONTAINS InterPro DOMAIN/s: Malate transporter, aliminium toerance (InterPro:IPR020966); BEST Arabidopsis thaliana protein match is: Aluminium activated malate transporter family protein (TAIR:AT5G46610.1); Has 747 Blast hits to 732 proteins in 202 species: Archae - 0; Bacteria - 352; Metazoa - 0; Fungi - 13; Plants - 354; Viruses - 0; Other Euk…	0.766788	1.85281e-17	0.853858	5.71927e-25	0.752377	1.57608e-16	0.836125	4.30764e-23	0.92763	8.00456e-37
Solyc07g052870.2.1	ME2	1	STOREKEEPER protein (AHRD V3.3 *-* STK_SOLTU)	NA	NA	NA	NA	NA	NA	NA	0.645759	3.30344e-11	0.85373	5.91296e-25	0.831283	1.28293e-22	0.856382	2.95165e-25	0.911655	2.06065e-33
Solyc05g046280.3.1	ME2	1	Pentatricopeptide repeat (AHRD V3.3 *** A0A200QVR9_9MAGN)	AT3G49740.1	49.03	0	729	Tetratricopeptide repeat (TPR)-like superfamily protein	0	Tetratricopeptide repeat (TPR)-like superfamily protein; FUNCTIONS IN: binding; INVOLVED IN: biological_process unknown; EXPRESSED IN: 18 plant structures; EXPRESSED DURING: 11 growth stages; CONTAINS InterPro DOMAIN/s: Pentatricopeptide repeat (InterPro:IPR002885), Tetratricopeptide-like helical (InterPro:IPR011990); BEST Arabidopsis thaliana protein match is: Pentatricopeptide repeat (PPR) supe…	0.637466	7.02062e-11	0.853017	7.10955e-25	0.808588	1.3961e-20	0.851442	1.06492e-24	0.906632	1.79532e-32
Solyc04g072200.3.1	ME2	1	FRIGIDA-like protein (AHRD V3.3 *** A0A2G3CN98_CAPCH)	AT4G00650.1	40.57	1e-31	127	FRIGIDA-like protein	Encodes a major determinant of natural variation in Arabidopsis flowering time. Dominant alleles of FRI confer a vernalization requirement causing plants to overwinter vegetatively. Many early flowering accessions carry loss-of-function fri alleles .Twenty distinct haplotypes that contain non-functional FRI alleles have been identified and the distribution analyzed in over 190 accessions. The com…	FRIGIDA (FRI); CONTAINS InterPro DOMAIN/s: Frigida-like (InterPro:IPR012474); BEST Arabidopsis thaliana protein match is: FRIGIDA-like protein (TAIR:AT5G48385.1); Has 841 Blast hits to 841 proteins in 38 species: Archae - 0; Bacteria - 0; Metazoa - 0; Fungi - 0; Plants - 841; Viruses - 0; Other Eukaryotes - 0 (source: NCBI BLink).	0.563127	2.45986e-08	0.852594	7.92701e-25	0.82814	2.55768e-22	0.841653	1.18567e-23	0.906081	2.25956e-32
Solyc03g113140.3.1	ME2	1	Nuclear ribonuclease Z (AHRD V3.3 *** A0A2G3CYI6_CAPCH)	AT1G74700.1	68.1	5e-149	424	tRNAse Z1	Encodes a protein with RNAse Z activity suggesting a role in tRNA processing.	tRNAse Z1 (TRZ1); BEST Arabidopsis thaliana protein match is: Metallo-hydrolase/oxidoreductase superfamily protein (TAIR:AT2G04530.1); Has 2024 Blast hits to 2024 proteins in 946 species: Archae - 244; Bacteria - 1574; Metazoa - 35; Fungi - 17; Plants - 82; Viruses - 0; Other Eukaryotes - 72 (source: NCBI BLink).	0.658659	9.75649e-12	0.852328	8.48894e-25	0.781897	1.65439e-18	0.837045	3.48735e-23	0.953892	1.27518e-44
Solyc02g061940.4.1	ME2	1	Myb/SANT-like domain (AHRD V3.3 *** A0A200QA43_9MAGN)	AT5G05800.5	27.53	1e-22	99	NA	NA	NA	0.758611	6.35792e-17	0.851854	9.58452e-25	0.75187	1.69477e-16	0.83228	1.02751e-22	0.910095	4.09279e-33
Solyc04g009520.3.1	ME2	1	Nuclear transcription factor Y subunit B (AHRD V3.3 *-* A0A2G2X323_CAPBA)	AT2G37060.3	77.69	1e-66	203	nuclear factor Y, subunit B8	0	nuclear factor Y, subunit B8 (NF-YB8); FUNCTIONS IN: sequence-specific DNA binding transcription factor activity; INVOLVED IN: regulation of transcription, DNA-dependent; LOCATED IN: nucleus, intracellular; EXPRESSED IN: male gametophyte, pollen tube; EXPRESSED DURING: M germinated pollen stage; CONTAINS InterPro DOMAIN/s: Transcription factor, CBFA/NFYB, DNA topoisomerase (InterPro:IPR003957), T…	0.557335	3.66031e-08	0.85185	9.59366e-25	0.810938	8.84948e-21	0.834028	6.94068e-23	0.933163	3.43271e-38
Solyc09g090445.1.1	ME2	1	jacalin-related lectin 3-like (AHRD V3.3 *** A0A2G2ZUE0_CAPAN)	NA	NA	NA	NA	NA	NA	NA	0.551072	5.57848e-08	0.851117	1.15654e-24	0.82925	2.00747e-22	0.840386	1.60058e-23	0.924073	5.32578e-36
Solyc04g008303.1.1	ME2	1	Unknown protein	NA	NA	NA	NA	NA	NA	NA	0.597608	1.95575e-09	0.850849	1.23812e-24	0.83111	1.333e-22	0.840495	1.5598e-23	0.908197	9.27018e-33
Solyc07g052880.4.1	ME2	1	Formin-like protein (AHRD V3.3 *-* A0A2G2Z2B0_CAPAN)	AT5G54650.2	58.62	4e-24	98.2	formin homology5	Encodes a protein with similarity to formins that is involved in cytokinesis. Loss of function mutations exhibit delayed cellularization during endosperm development. FH5 is expressed in the endosperm and the protein localizes to the cell plate. FH5 was shown to be a maternally expressed imprinted gene.	formin homology5 (Fh5); CONTAINS InterPro DOMAIN/s: Actin-binding FH2/DRF autoregulatory (InterPro:IPR003104), Actin-binding FH2 (InterPro:IPR015425); BEST Arabidopsis thaliana protein match is: Actin-binding FH2 (formin homology 2) family protein (TAIR:AT3G05470.1); Has 1807 Blast hits to 1807 proteins in 277 species: Archae - 0; Bacteria - 0; Metazoa - 736; Fungi - 347; Plants - 385; Viruses - …	0.624422	2.1971e-10	0.850405	1.38576e-24	0.822417	8.67362e-22	0.844236	6.37919e-24	0.926873	1.20766e-36
Solyc07g061935.1.1	ME2	0	C2 domain-containing protein (AHRD V3.3 *-* A0A2G2Z4M9_CAPAN)	NA	NA	NA	NA	NA	NA	NA	0.528947	2.31105e-07	0.84978	1.62258e-24	0.827454	2.96772e-22	0.839715	1.87445e-23	0.907333	1.33744e-32
Solyc10g079840.2.1	ME2	1	Peptide chain release factor 2-like protein (AHRD V3.3 *** A0A2K3N7D8_TRIPR)	AT3G57190.1	50.26	7e-130	384	peptide chain release factor, putative	0	peptide chain release factor, putative; FUNCTIONS IN: translation release factor activity, codon specific, translation release factor activity; INVOLVED IN: translational termination; LOCATED IN: cytoplasm; EXPRESSED IN: 22 plant structures; EXPRESSED DURING: 13 growth stages; CONTAINS InterPro DOMAIN/s: Class I peptide chain release factor (InterPro:IPR000352), Peptide chain release factor (Inte…	0.60997	7.32167e-10	0.849243	1.85714e-24	0.790022	4.16243e-19	0.828342	2.44743e-22	0.947545	2.22252e-42
Solyc09g010390.2.1	ME2	0	hypothetical protein (AHRD V3.3 *** AT3G53630.1)	AT3G53630.1	56.62	7e-68	211	0	0	unknown protein; BEST Arabidopsis thaliana protein match is: unknown protein (TAIR:AT4G18692.1); Has 42 Blast hits to 42 proteins in 10 species: Archae - 0; Bacteria - 0; Metazoa - 0; Fungi - 0; Plants - 42; Viruses - 0; Other Eukaryotes - 0 (source: NCBI BLink).	0.823131	7.46519e-22	0.848585	2.18975e-24	0.771911	8.33866e-18	0.839561	1.94301e-23	0.902606	9.33756e-32
Solyc10g049815.1.1	ME2	1	B3 domain-containing protein (AHRD V3.3 *-* A0A1Q3DFU3_CEPFO)	NA	NA	NA	NA	NA	NA	NA	0.64146	4.8966e-11	0.848333	2.33169e-24	0.79351	2.25895e-19	0.833278	8.21706e-23	0.914049	7.01731e-34
Solyc01g100690.3.1	ME2	1	transmembrane protein (AHRD V3.3 --* AT4G01960.2)	NA	NA	NA	NA	NA	NA	NA	0.705106	7.05499e-14	0.848057	2.49769e-24	0.770882	9.80576e-18	0.836519	3.93599e-23	0.907447	1.2746e-32
Solyc11g044310.2.1	ME2	0	Proline iminopeptidase (AHRD V3.3 *** A0A1U8GCK3_CAPAN)	AT2G14260.1	71.88	0	549	proline iminopeptidase	encodes proline iminopeptidase	proline iminopeptidase (PIP); FUNCTIONS IN: aminopeptidase activity; INVOLVED IN: proteolysis; LOCATED IN: chloroplast; EXPRESSED IN: 25 plant structures; EXPRESSED DURING: 15 growth stages; CONTAINS InterPro DOMAIN/s: Peptidase S33, proline iminopeptidase 1 (InterPro:IPR005944), Peptidase S33, prolyl aminopeptidase (InterPro:IPR002410), Alpha/beta hydrolase fold-1 (InterPro:IPR000073); Has 7088 …	0.775571	4.65417e-18	0.846983	3.25934e-24	0.758438	6.52273e-17	0.835004	5.56283e-23	0.932212	6.01214e-38
Solyc01g100450.1.1	ME2	0	Pentatricopeptide repeat-containing protein (AHRD V3.3 *** A0A2G2V5L4_CAPBA)	AT1G09820.1	50.94	0	605	Pentatricopeptide repeat (PPR-like) superfamily protein	0	Pentatricopeptide repeat (PPR-like) superfamily protein; CONTAINS InterPro DOMAIN/s: Pentatricopeptide repeat (InterPro:IPR002885); BEST Arabidopsis thaliana protein match is: Tetratricopeptide repeat (TPR)-like superfamily protein (TAIR:AT5G39710.1); Has 57260 Blast hits to 15041 proteins in 306 species: Archae - 1; Bacteria - 71; Metazoa - 917; Fungi - 972; Plants - 53378; Viruses - 0; Other Eu…	0.710703	3.65059e-14	0.84668	3.5124e-24	0.770638	1.01879e-17	0.830035	1.68994e-22	0.916128	2.68218e-34
Solyc09g075100.3.1	ME2	0	mitochondrial zinc maintenance protein 1, mitochondrial (AHRD V3.3 *** A0A2I4E752_9ROSI)	AT3G62810.2	64.65	2e-40	133	NA	NA	NA	0.554171	4.53351e-08	0.845976	4.17605e-24	0.806982	1.89981e-20	0.833482	7.84837e-23	0.924106	5.23699e-36
Solyc11g010660.2.1	ME2	0	Protein SGT1-like protein (AHRD V3.3 *** A0A2G3B092_CAPCH)	AT5G65490.1	59.47	0	693	0	0	FUNCTIONS IN: molecular_function unknown; INVOLVED IN: biological_process unknown; LOCATED IN: chloroplast; EXPRESSED IN: 22 plant structures; EXPRESSED DURING: 13 growth stages; CONTAINS InterPro DOMAIN/s: SGT1 (InterPro:IPR010770); Has 1807 Blast hits to 1807 proteins in 277 species: Archae - 0; Bacteria - 0; Metazoa - 736; Fungi - 347; Plants - 385; Viruses - 0; Other Eukaryotes - 339 (source:…	0.834219	6.647e-23	0.845913	4.24008e-24	0.740228	8.57668e-16	0.832494	9.79685e-23	0.930766	1.38725e-37
Solyc01g034150.4.1	ME2	0	D polymerase eta (AHRD V3.3 *** A0A2G3AIQ2_CAPAN)	AT5G44740.2	56.87	0	752	Y-family DNA polymerase H	Y-family DNA polymerase. Catalyses translesion synthesis in response to UV damage. Functionally interacts with PCNA2. Has a ubiquitin binding motif.	Y-family DNA polymerase H (POLH); CONTAINS InterPro DOMAIN/s: DNA polymerase eta (InterPro:IPR017061), DNA-repair protein, UmuC-like (InterPro:IPR001126), DNA-repair protein, UmuC-like, N-terminal (InterPro:IPR017963); BEST Arabidopsis thaliana protein match is: DNA-directed DNA polymerases (TAIR:AT5G44750.1); Has 8088 Blast hits to 8015 proteins in 2292 species: Archae - 210; Bacteria - 5635; Me…	0.674637	1.97916e-12	0.845814	4.34498e-24	0.784781	1.02069e-18	0.833148	8.46005e-23	0.927265	9.76712e-37
Solyc03g110930.3.1	ME2	1	30S ribosomal protein S21, chloroplastic (AHRD V3.3 *-* A0A2G3CY41_CAPCH)	AT3G27160.1	40.83	2e-31	114	Ribosomal protein S21 family protein	GHS1 encodes plastid ribosomal protein S21	GLUCOSE HYPERSENSITIVE 1 (GHS1); FUNCTIONS IN: structural constituent of ribosome; INVOLVED IN: translation, ribosome biogenesis; LOCATED IN: ribosome, chloroplast; EXPRESSED IN: 23 plant structures; EXPRESSED DURING: 13 growth stages; CONTAINS InterPro DOMAIN/s: Ribosomal protein S21 (InterPro:IPR001911); BEST Arabidopsis thaliana protein match is: Ribosomal protein S21 family protein (TAIR:AT5G…	0.712557	2.92449e-14	0.845509	4.68082e-24	0.754482	1.16346e-16	0.835879	4.55676e-23	0.938078	1.65408e-39
Solyc00g500351.1.1	ME2	1	Ribosomal protein S13 (AHRD V3.3 *-* A0A0C5B313_9SOLA)	AT2G07674.2	43.13	6e-43	159	NA	NA	NA	0.706619	5.91271e-14	0.845099	5.17392e-24	0.756392	8.81121e-17	0.82847	2.38058e-22	0.928177	5.93074e-37
Solyc05g005120.4.1	ME2	1	Unknown protein	NA	NA	NA	NA	NA	NA	NA	0.772277	7.87018e-18	0.844077	6.63025e-24	0.756115	9.17457e-17	0.836568	3.89178e-23	0.924327	4.66632e-36
Solyc12g088460.3.1	ME2	1	Cytochrome P450 (AHRD V3.3 *** A0A200Q0W8_9MAGN)	AT4G37340.1	50.2	1e-170	496	cytochrome P450, family 81, subfamily D, polypeptide 3	member of CYP81D	cytochrome P450, family 81, subfamily D, polypeptide 3 (CYP81D3); FUNCTIONS IN: electron carrier activity, monooxygenase activity, iron ion binding, oxygen binding, heme binding; INVOLVED IN: oxidation reduction; CONTAINS InterPro DOMAIN/s: Cytochrome P450 (InterPro:IPR001128), Cytochrome P450, conserved site (InterPro:IPR017972), Cytochrome P450, E-class, group I (InterPro:IPR002401); BEST Arabi…	0.671936	2.60984e-12	0.844003	6.75056e-24	0.77665	3.91081e-18	0.83575	4.69376e-23	0.941358	1.89766e-40
Solyc03g078815.1.1	ME2	1	Unknown protein	NA	NA	NA	NA	NA	NA	NA	0.676377	1.65366e-12	0.843784	7.11737e-24	0.798082	9.95761e-20	0.83879	2.3269e-23	0.927685	7.76828e-37
Solyc12g098860.2.1	ME2	0	Chromatin remodeling factor18 (AHRD V3.3 *** F4HWU9_ARATH)	AT1G48310.1	65.94	0	896	chromatin remodeling factor18	0	chromatin remodeling factor18 (CHR18); FUNCTIONS IN: helicase activity, DNA binding, nucleic acid binding, ATP binding; INVOLVED IN: biological_process unknown; LOCATED IN: cellular_component unknown; EXPRESSED IN: 24 plant structures; EXPRESSED DURING: 10 growth stages; CONTAINS InterPro DOMAIN/s: DEAD-like helicase, N-terminal (InterPro:IPR014001), DNA/RNA helicase, C-terminal (InterPro:IPR0016…	0.553627	4.70229e-08	0.843469	7.67867e-24	0.80199	4.86151e-20	0.835938	4.4957e-23	0.931066	1.16763e-37
Solyc01g095740.4.1	ME2	1	R helicase DEAD5	AT5G08610.1	54.99	0	879	P-loop containing nucleoside triphosphate hydrolases superfamily protein	0	P-loop containing nucleoside triphosphate hydrolases superfamily protein; FUNCTIONS IN: helicase activity, nucleic acid binding, ATP binding, ATP-dependent helicase activity; LOCATED IN: chloroplast; EXPRESSED IN: 25 plant structures; EXPRESSED DURING: 15 growth stages; CONTAINS InterPro DOMAIN/s: RNA helicase, DEAD-box type, Q motif (InterPro:IPR014014), DNA/RNA helicase, DEAD/DEAH box type, N-t…	0.570081	1.51098e-08	0.843115	8.36019e-24	0.810536	9.57096e-21	0.829407	1.93991e-22	0.948151	1.39659e-42
Solyc01g098150.3.1	ME2	0	Pentatricopeptide repeat-containing protein (AHRD V3.3 *** A0A2G2YZ45_CAPAN)	AT5G03800.1	53.75	0	862	Pentatricopeptide repeat (PPR) superfamily protein	Encodes a protein with a large central domain of 14 internal pentatricopeptide motifs (some degenerate) arranged in tandem. Mutations in this locus result in embryo lethality.	EMBRYO DEFECTIVE 175 (EMB175); FUNCTIONS IN: catalytic activity; INVOLVED IN: embryo development ending in seed dormancy; LOCATED IN: chloroplast, membrane; EXPRESSED IN: root, flower, leaf; CONTAINS InterPro DOMAIN/s: Pentatricopeptide repeat (InterPro:IPR002885); BEST Arabidopsis thaliana protein match is: Tetratricopeptide repeat (TPR)-like superfamily protein (TAIR:AT3G49170.1); Has 41516 Bla…	0.750424	2.08302e-16	0.84304	8.51332e-24	0.739165	9.9029e-16	0.834233	6.62562e-23	0.904607	4.15186e-32
Solyc09g082540.3.1	ME2	1	Tetratricopeptide repeat (TPR)-like superfamily protein (AHRD V3.3 *** Q8RXN1_ARATH)	AT1G04190.1	77.88	0	518	Tetratricopeptide repeat (TPR)-like superfamily protein	0	Tetratricopeptide repeat (TPR)-like superfamily protein; FUNCTIONS IN: binding; INVOLVED IN: biological_process unknown; LOCATED IN: cellular_component unknown; EXPRESSED IN: 22 plant structures; EXPRESSED DURING: 13 growth stages; CONTAINS InterPro DOMAIN/s: Tetratricopeptide TPR-1 (InterPro:IPR001440), Tetratricopeptide-like helical (InterPro:IPR011990), Tetratricopeptide repeat-containing (Int…	0.727402	4.64502e-15	0.842457	9.78927e-24	0.796622	1.29638e-19	0.840016	1.74643e-23	0.902183	1.10565e-31
Solyc01g091440.4.1	ME2	1	ATP-dependent D helicase 2 subunit KU80 (AHRD V3.3 *-* A0A2G2XNV2_CAPBA)	NA	NA	NA	NA	NA	NA	NA	0.643089	4.22129e-11	0.842114	1.06249e-23	0.745338	4.25493e-16	0.833202	8.35935e-23	0.912646	1.32417e-33
Solyc09g090440.1.1	ME2	1	Pentatricopeptide repeat (AHRD V3.3 *** A0A200PQE5_9MAGN)	AT5G66520.1	38.1	3e-109	343	Tetratricopeptide repeat (TPR)-like superfamily protein	0	Tetratricopeptide repeat (TPR)-like superfamily protein; CONTAINS InterPro DOMAIN/s: Pentatricopeptide repeat (InterPro:IPR002885); BEST Arabidopsis thaliana protein match is: Pentatricopeptide repeat (PPR) superfamily protein (TAIR:AT5G06540.1); Has 1807 Blast hits to 1807 proteins in 277 species: Archae - 0; Bacteria - 0; Metazoa - 736; Fungi - 347; Plants - 385; Viruses - 0; Other Eukaryotes -…	0.562542	2.56152e-08	0.841996	1.09276e-23	0.780213	2.18622e-18	0.819893	1.466e-21	0.958324	2.209e-46
Solyc12g096090.2.1	ME2	0	Cadmium-induced protein AS8 (AHRD V3.3 *** A0A2G2YAB2_CAPAN)	AT4G19070.1	52.81	4e-54	173	Putative membrane lipoprotein	0	Putative membrane lipoprotein; Has 124 Blast hits to 75 proteins in 28 species: Archae - 2; Bacteria - 7; Metazoa - 8; Fungi - 0; Plants - 50; Viruses - 47; Other Eukaryotes - 10 (source: NCBI BLink).	0.788054	5.84628e-19	0.841962	1.10172e-23	0.742967	5.90279e-16	0.832213	1.04298e-22	0.935624	7.74953e-39
Solyc11g070187.1.1	ME2	1	Pectinesterase (AHRD V3.3 *-* A0A2G3BBX7_CAPCH)	AT3G29090.1	69.37	3e-56	180	pectin methylesterase 31	Encodes an atypical pectin methylesterase that does not require salt for its activity and has a blockwise mode of pectin demethylesterification.	pectin methylesterase 31 (PME31); FUNCTIONS IN: pectinesterase activity; INVOLVED IN: pectin metabolic process; LOCATED IN: cell wall, plant-type cell wall; EXPRESSED IN: 23 plant structures; EXPRESSED DURING: 13 growth stages; CONTAINS InterPro DOMAIN/s: Pectinesterase, active site (InterPro:IPR018040), Pectin lyase fold/virulence factor (InterPro:IPR011050), Pectinesterase, catalytic (InterPro:…	0.650105	2.20468e-11	0.841478	1.23613e-23	0.792904	2.51406e-19	0.835367	5.12186e-23	0.920968	2.58648e-35
Solyc01g091780.4.1	ME2	1	Protein-ribulosamine 3-kinase, chloroplastic (AHRD V3.3 *** A0A2G2W3U1_CAPBA)	AT3G61080.1	73.57	0	512	Protein kinase superfamily protein	0	Protein kinase superfamily protein; FUNCTIONS IN: kinase activity; INVOLVED IN: biological_process unknown; LOCATED IN: mitochondrion, chloroplast; EXPRESSED IN: 23 plant structures; EXPRESSED DURING: 13 growth stages; CONTAINS InterPro DOMAIN/s: Fructosamine/Ketosamine-3-kinase (InterPro:IPR016477), Protein kinase-like domain (InterPro:IPR011009); Has 2101 Blast hits to 2101 proteins in 833 spec…	0.593369	2.71351e-09	0.841313	1.28541e-23	0.763023	3.2891e-17	0.811413	8.06415e-21	0.95158	9.04945e-44
Solyc01g057440.3.1	ME2	0	Unknown protein	NA	NA	NA	NA	NA	NA	NA	0.752824	1.47792e-16	0.840601	1.52155e-23	0.740843	7.88945e-16	0.827506	2.93447e-22	0.925389	2.6704e-36
Solyc06g009500.1.1	ME2	1	Pentatricopeptide repeat (AHRD V3.3 *** A0A200QRY0_9MAGN)	AT4G02750.1	35.4	3e-106	339	Tetratricopeptide repeat (TPR)-like superfamily protein	0	Tetratricopeptide repeat (TPR)-like superfamily protein; LOCATED IN: mitochondrion; EXPRESSED IN: 16 plant structures; EXPRESSED DURING: 7 growth stages; CONTAINS InterPro DOMAIN/s: Pentatricopeptide repeat (InterPro:IPR002885); BEST Arabidopsis thaliana protein match is: pentatricopeptide (PPR) repeat-containing protein (TAIR:AT1G09410.1); Has 56089 Blast hits to 14902 proteins in 275 species: A…	0.546047	7.77355e-08	0.840582	1.5282e-23	0.787098	6.88701e-19	0.819034	1.74916e-21	0.941999	1.22495e-40
Solyc02g065510.1.1	ME2	1	Pentatricopeptide repeat-containing protein (AHRD V3.3 *** A0A2G3A5S6_CAPAN)	AT5G66631.1	52.83	0	655	Tetratricopeptide repeat (TPR)-like superfamily protein	0	Tetratricopeptide repeat (TPR)-like superfamily protein; FUNCTIONS IN: molecular_function unknown; INVOLVED IN: biological_process unknown; LOCATED IN: cellular_component unknown; CONTAINS InterPro DOMAIN/s: Pentatricopeptide repeat (InterPro:IPR002885); BEST Arabidopsis thaliana protein match is: Pentatricopeptide repeat (PPR) superfamily protein (TAIR:AT3G53700.1); Has 30201 Blast hits to 17322…	0.586942	4.41805e-09	0.840108	1.70908e-23	0.789286	4.72812e-19	0.83372	7.43931e-23	0.934764	1.3119e-38
Solyc01g087390.2.1	ME2	1	RING/FYVE/PHD-type zinc finger family protein (AHRD V3.3 *-* A0A178V841_ARATH)	AT3G08020.1	49.47	6e-47	171	PHD finger family protein	0	PHD finger family protein; FUNCTIONS IN: zinc ion binding; EXPRESSED IN: 23 plant structures; EXPRESSED DURING: 13 growth stages; CONTAINS InterPro DOMAIN/s: Zinc finger, PHD-type, conserved site (InterPro:IPR019786), Zinc finger, RING-type (InterPro:IPR001841), Zinc finger, PHD-type (InterPro:IPR001965), Zinc finger, FYVE/PHD-type (InterPro:IPR011011), Zinc finger, PHD-finger (InterPro:IPR019787…	0.669497	3.34206e-12	0.839549	1.9485e-23	0.768941	1.3281e-17	0.826921	3.32978e-22	0.925656	2.31853e-36
Solyc03g046250.1.1	ME2	1	Unknown protein	NA	NA	NA	NA	NA	NA	NA	0.552483	5.07699e-08	0.839111	2.1589e-23	0.794473	1.90401e-19	0.823056	7.58494e-22	0.903696	6.01837e-32
Solyc04g025430.1.1	ME2	1	Pentatricopeptide repeat-containing protein (AHRD V3.3 *** A0A1J3F688_NOCCA)	AT3G09040.4	29.82	2e-94	317	NA	NA	NA	0.58222	6.2786e-09	0.83897	2.23132e-23	0.805081	2.72573e-20	0.830971	1.37464e-22	0.944175	2.6678e-41
Solyc01g006920.4.1	ME2	1	Pentatricopeptide repeat-containing protein (AHRD V3.3 *** A0A2G2XTB6_CAPBA)	AT4G39530.1	53.89	0	851	Tetratricopeptide repeat (TPR)-like superfamily protein	0	Tetratricopeptide repeat (TPR)-like superfamily protein; FUNCTIONS IN: binding; INVOLVED IN: biological_process unknown; EXPRESSED IN: 20 plant structures; EXPRESSED DURING: 12 growth stages; CONTAINS InterPro DOMAIN/s: Pentatricopeptide repeat (InterPro:IPR002885), Tetratricopeptide-like helical (InterPro:IPR011990); BEST Arabidopsis thaliana protein match is: Pentatricopeptide repeat (PPR) supe…	0.655998	1.26089e-11	0.838737	2.35618e-23	0.783565	1.25239e-18	0.834037	6.9257e-23	0.929163	3.43222e-37
Solyc02g091640.3.1	ME2	1	Endoribonuclease E-like protein (AHRD V3.3 *** Q656E2_ORYSJ)	AT4G37920.1	63.99	0	530	0	0	unknown protein; FUNCTIONS IN: molecular_function unknown; INVOLVED IN: biological_process unknown; LOCATED IN: chloroplast thylakoid membrane, chloroplast, chloroplast envelope; BEST Arabidopsis thaliana protein match is: unknown protein (TAIR:AT1G36320.1); Has 123 Blast hits to 120 proteins in 40 species: Archae - 2; Bacteria - 11; Metazoa - 8; Fungi - 0; Plants - 85; Viruses - 0; Other Eukaryo…	0.707648	5.24007e-14	0.838539	2.46735e-23	0.749495	2.37628e-16	0.822431	8.64729e-22	0.954438	7.90731e-45
Solyc11g069140.2.1	ME2	0	Unknown protein	NA	NA	NA	NA	NA	NA	NA	0.750381	2.09563e-16	0.838152	2.6991e-23	0.735107	1.70348e-15	0.822046	9.3735e-22	0.95287	3.06908e-44
Solyc04g028465.1.1	ME2	1	Unknown protein	NA	NA	NA	NA	NA	NA	NA	0.557083	3.72359e-08	0.838151	2.70018e-23	0.795134	1.69267e-19	0.819821	1.48795e-21	0.914507	5.68763e-34
Solyc07g061930.1.1	ME2	0	Unknown protein	NA	NA	NA	NA	NA	NA	NA	0.526024	2.7677e-07	0.838149	2.70097e-23	0.807606	1.68609e-20	0.827016	3.26254e-22	0.907866	1.0671e-32
Solyc05g010640.3.1	ME2	1	RING-type E3 ubiquitin transferase (AHRD V3.3 *-* A0A2U1PSN8_ARTAN)	NA	NA	NA	NA	NA	NA	NA	0.564274	2.2717e-08	0.837341	3.2573e-23	0.822368	8.76199e-22	0.833445	7.91458e-23	0.914956	4.62686e-34
Solyc04g051780.3.1	ME2	0	Programmed cell death protein 2-like (AHRD V3.3 *** A0A1J3FQK3_NOCCA)	AT5G64830.1	46.17	9e-102	310	programmed cell death 2 C-terminal domain-containing protein	0	programmed cell death 2 C-terminal domain-containing protein; FUNCTIONS IN: molecular_function unknown; INVOLVED IN: apoptosis; LOCATED IN: cytoplasm; EXPRESSED IN: 22 plant structures; EXPRESSED DURING: 13 growth stages; CONTAINS InterPro DOMAIN/s: Programmed cell death protein 2, C-terminal (InterPro:IPR007320); BEST Arabidopsis thaliana protein match is: zinc finger (MYND type) family protein …	0.567147	1.85848e-08	0.837307	3.28291e-23	0.801886	4.95609e-20	0.832871	9.00257e-23	0.936946	3.39832e-39
Solyc01g006090.3.1	ME2	1	Eukaryotic rR processing (AHRD V3.3 *** A0A2U1PZE8_ARTAN)	AT3G22660.1	61.94	3e-112	330	rRNA processing protein-related	0	rRNA processing protein-related; CONTAINS InterPro DOMAIN/s: Eukaryotic rRNA processing (InterPro:IPR008610); Has 1021 Blast hits to 939 proteins in 244 species: Archae - 0; Bacteria - 62; Metazoa - 355; Fungi - 209; Plants - 58; Viruses - 0; Other Eukaryotes - 337 (source: NCBI BLink).	0.646198	3.17213e-11	0.837138	3.4134e-23	0.763564	3.0306e-17	0.814714	4.19603e-21	0.922737	1.05991e-35
Solyc05g007590.4.1	ME2	1	Aminotransferase, class V/Cysteine desulfurase (AHRD V3.3 *** A0A2U1L8D5_ARTAN)	AT5G26600.2	69.86	2e-106	318	Pyridoxal phosphate (PLP)-dependent transferases superfamily protein	0	Pyridoxal phosphate (PLP)-dependent transferases superfamily protein; FUNCTIONS IN: pyridoxal phosphate binding, catalytic activity; INVOLVED IN: metabolic process; LOCATED IN: chloroplast; EXPRESSED IN: 22 plant structures; EXPRESSED DURING: 13 growth stages; CONTAINS InterPro DOMAIN/s: Pyridoxal phosphate-dependent transferase, major domain (InterPro:IPR015424), Aminotransferase, class V/Cystei…	0.661967	7.06845e-12	0.836873	3.62831e-23	0.781502	1.76662e-18	0.826745	3.45821e-22	0.943936	3.16217e-41
Solyc01g096480.2.1	ME2	1	thioredoxin AF261142	AT3G06730.1	83.33	3e-75	229	Thioredoxin z	Encodes a plastidial thioredoxin (TRX) isoform that defines a branch of plastidial TRXs lying between x- and y-type TRXs and thus was named TRX z. Possesses disulfide reductase activity in vitro. TRX z was previously named as Trx p (thioredoxin putative and plastidic) before its thioredoxin activity was confirmed (Meng et al., PNAS 2010, 107:3900). Knockout mutant of TRX z has a severe albino phe…	Thioredoxin z (TRX z); FUNCTIONS IN: protein-disulfide reductase activity, protein disulfide oxidoreductase activity; INVOLVED IN: plastid organization, cell redox homeostasis; LOCATED IN: thylakoid, chloroplast, nucleoid; EXPRESSED IN: 22 plant structures; EXPRESSED DURING: 13 growth stages; CONTAINS InterPro DOMAIN/s: Thioredoxin fold (InterPro:IPR012335), Thioredoxin-like subdomain (InterPro:I…	0.596084	2.20129e-09	0.836161	4.27208e-23	0.767176	1.74541e-17	0.814662	4.23976e-21	0.932258	5.8514e-38
Solyc08g077320.3.1	ME2	1	Pentatricopeptide repeat-containing protein (AHRD V3.3 *** A0A2I0W1U4_9ASPA)	AT3G29230.1	38.35	5e-132	405	Tetratricopeptide repeat (TPR)-like superfamily protein	0	Tetratricopeptide repeat (TPR)-like superfamily protein; CONTAINS InterPro DOMAIN/s: Pentatricopeptide repeat (InterPro:IPR002885); BEST Arabidopsis thaliana protein match is: Tetratricopeptide repeat (TPR)-like superfamily protein (TAIR:AT2G29760.1); Has 41738 Blast hits to 14344 proteins in 280 species: Archae - 0; Bacteria - 4; Metazoa - 166; Fungi - 161; Plants - 40664; Viruses - 0; Other Euk…	0.645722	3.31456e-11	0.836077	4.35513e-23	0.758709	6.26642e-17	0.817078	2.60704e-21	0.95417	1.00087e-44
Solyc11g005650.1.1	ME2	0	Ubiquitin (AHRD V3.3 *** F2Z6M3_IPONI)	AT4G05320.7	82.67	8e-34	118	NA	NA	NA	0.727735	4.45135e-15	0.835371	5.11706e-23	0.751727	1.7297e-16	0.821753	9.96493e-22	0.929198	3.36629e-37
Solyc11g067070.1.1	ME2	0	Protein kinase G11A (AHRD V3.3 *** A0A2G2YHE2_CAPAN)	AT3G52890.4	57.56	0	605	NA	NA	NA	0.83995	1.77379e-23	0.834832	5.78544e-23	0.729551	3.52381e-15	0.829753	1.79823e-22	0.922466	1.21667e-35
Solyc07g005740.1.1	ME2	1	Pentatricopeptide repeat (AHRD V3.3 *** A0A200QWP2_9MAGN)	AT4G21065.1	39.31	1e-99	315	Tetratricopeptide repeat (TPR)-like superfamily protein	0	Tetratricopeptide repeat (TPR)-like superfamily protein; FUNCTIONS IN: molecular_function unknown; INVOLVED IN: biological_process unknown; LOCATED IN: endomembrane system; CONTAINS InterPro DOMAIN/s: Pentatricopeptide repeat (InterPro:IPR002885); BEST Arabidopsis thaliana protein match is: Tetratricopeptide repeat (TPR)-like superfamily protein (TAIR:AT1G59720.1); Has 38274 Blast hits to 14497 p…	0.610417	7.06077e-10	0.834745	5.90006e-23	0.76799	1.53918e-17	0.808756	1.3518e-20	0.91537	3.8189e-34
Solyc03g120080.4.1	ME2	1	periodic tryptophan protein 2 homolog (AHRD V3.3 *** A0A2I4EVX9_9ROSI)	AT1G15440.2	76.62	0	920	periodic tryptophan protein 2	0	periodic tryptophan protein 2 (PWP2); FUNCTIONS IN: nucleotide binding; INVOLVED IN: biological_process unknown; LOCATED IN: CUL4 RING ubiquitin ligase complex; EXPRESSED IN: 24 plant structures; EXPRESSED DURING: 13 growth stages; CONTAINS InterPro DOMAIN/s: WD40 repeat 2 (InterPro:IPR019782), WD40 repeat, conserved site (InterPro:IPR019775), WD40 repeat (InterPro:IPR001680), Small-subunit proce…	0.647487	2.81494e-11	0.833921	7.10949e-23	0.771119	9.44694e-18	0.81686	2.72477e-21	0.931773	7.76407e-38
Solyc01g020340.2.1	ME2	1	Pentatricopeptide repeat-containing protein (AHRD V3.3 *-* A0A2U1MY66_ARTAN)	AT4G21065.1	36.36	3e-96	305	Tetratricopeptide repeat (TPR)-like superfamily protein	0	Tetratricopeptide repeat (TPR)-like superfamily protein; FUNCTIONS IN: molecular_function unknown; INVOLVED IN: biological_process unknown; LOCATED IN: endomembrane system; CONTAINS InterPro DOMAIN/s: Pentatricopeptide repeat (InterPro:IPR002885); BEST Arabidopsis thaliana protein match is: Tetratricopeptide repeat (TPR)-like superfamily protein (TAIR:AT1G59720.1); Has 38274 Blast hits to 14497 p…	0.630295	1.32323e-10	0.833031	8.6862e-23	0.771503	8.89244e-18	0.820111	1.4015e-21	0.926689	1.33367e-36
Solyc02g061950.4.1	ME2	1	Methyltransferase family-like protein (AHRD V3.3 *** A0A2K3PHE1_TRIPR)	AT1G63855.4	71.76	1e-111	324	NA	NA	NA	0.778667	2.81732e-18	0.831608	1.1936e-22	0.722923	8.195e-15	0.810732	9.21135e-21	0.921923	1.60197e-35
Solyc09g090230.2.1	ME2	1	Casein kinase I (AHRD V3.3 *-* A0A2U1P195_ARTAN)	AT1G03930.1	77.78	2e-60	196	dual specificity kinase 1	Phosphorylates serine, threonine, and tyrosine	dual specificity kinase 1 (ADK1); CONTAINS InterPro DOMAIN/s: Protein kinase, ATP binding site (InterPro:IPR017441), Protein kinase, catalytic domain (InterPro:IPR000719), Serine/threonine-protein kinase-like domain (InterPro:IPR017442), Protein kinase-like domain (InterPro:IPR011009), Serine/threonine-protein kinase, active site (InterPro:IPR008271); BEST Arabidopsis thaliana protein match is: c…	0.584721	5.21587e-09	0.831481	1.22777e-22	0.764306	2.70814e-17	0.813421	5.42711e-21	0.923149	8.58397e-36
Solyc05g013210.3.1	ME2	1	Ribonuclease (AHRD V3.3 *** Q4ADQ2_9CARY)	AT1G14220.1	54.13	2e-40	137	Ribonuclease T2 family protein	0	Ribonuclease T2 family protein; FUNCTIONS IN: ribonuclease T2 activity, endoribonuclease activity, RNA binding; INVOLVED IN: N-terminal protein myristoylation; LOCATED IN: endomembrane system; EXPRESSED IN: sperm cell, root, egg cell; CONTAINS InterPro DOMAIN/s: Ribonuclease T2 (InterPro:IPR001568), Ribonuclease T2, active site (InterPro:IPR018188); BEST Arabidopsis thaliana protein match is: rib…	0.564156	2.29036e-08	0.831455	1.23491e-22	0.783369	1.29417e-18	0.813919	4.91684e-21	0.916107	2.70864e-34
Solyc12g088810.3.1	ME2	0	S-adenosyl-L-methionine-dependent methyltransferase superfamily protein (AHRD V3.3 *-* F4I6D1_ARATH)	AT1G45231.2	53.2	8e-125	385	S-adenosyl-L-methionine-dependent methyltransferases superfamily protein	0	S-adenosyl-L-methionine-dependent methyltransferases superfamily protein; FUNCTIONS IN: methyltransferase activity; INVOLVED IN: RNA capping, RNA methylation; LOCATED IN: cellular_component unknown; CONTAINS InterPro DOMAIN/s: WW/Rsp5/WWP (InterPro:IPR001202), RNA cap guanine-N2 methyltransferase (InterPro:IPR019012); BEST Arabidopsis thaliana protein match is: S-adenosyl-L-methionine-dependent m…	0.787883	6.02107e-19	0.831274	1.28526e-22	0.737707	1.20469e-15	0.822639	8.27905e-22	0.93761	2.23142e-39
Solyc12g013890.2.1	ME2	0	embryo defective 2737 (AHRD V3.3 *** AT5G53860.2)	AT5G53860.2	74.29	0	692	embryo defective 2737	A locus involved in embryogenesis. Mutations in this locus result in embryo lethality.	embryo defective 2737 (emb2737); INVOLVED IN: embryo development ending in seed dormancy; LOCATED IN: chloroplast; EXPRESSED IN: 22 plant structures; EXPRESSED DURING: 13 growth stages; Has 30201 Blast hits to 17322 proteins in 780 species: Archae - 12; Bacteria - 1396; Metazoa - 17338; Fungi - 3422; Plants - 5037; Viruses - 0; Other Eukaryotes - 2996 (source: NCBI BLink).	0.456098	1.29997e-05	0.830852	1.41133e-22	0.809533	1.16314e-20	0.818559	1.92817e-21	0.913382	9.50033e-34
Solyc03g117390.3.1	ME2	1	topless-related protein 1-like (AHRD V3.3 --* XP_025678104.1)	NA	NA	NA	NA	NA	NA	NA	0.671247	2.79943e-12	0.830659	1.47291e-22	0.759745	5.37423e-17	0.818799	1.8357e-21	0.91208	1.70636e-33
Solyc01g098630.3.1	ME2	1	Mitochondrial inner membrane translocase complex, subunit Tim44-related protein (AHRD V3.3 *** B3H4A1_ARATH)	AT5G27395.2	60.61	9e-124	360	Mitochondrial inner membrane translocase complex, subunit Tim44-related protein	0	Mitochondrial inner membrane translocase complex, subunit Tim44-related protein; FUNCTIONS IN: P-P-bond-hydrolysis-driven protein transmembrane transporter activity; INVOLVED IN: intracellular protein transport; LOCATED IN: mitochondrion, mitochondrial inner membrane presequence translocase complex; EXPRESSED IN: 22 plant structures; EXPRESSED DURING: 13 growth stages; CONTAINS InterPro DOMAIN/s:…	0.500597	1.23946e-06	0.830101	1.66556e-22	0.775385	4.79506e-18	0.8069	1.93002e-20	0.912204	1.61395e-33
Solyc11g068690.2.1	ME2	1	Plant intracellular ras-group-related lrr protein 4 (AHRD V3.3 *-* A0A314KZJ1_NICAT)	AT5G22320.1	61.57	7e-110	338	Leucine-rich repeat (LRR) family protein	0	Leucine-rich repeat (LRR) family protein; CONTAINS InterPro DOMAIN/s: Leucine-rich repeat (InterPro:IPR001611); BEST Arabidopsis thaliana protein match is: Outer arm dynein light chain 1 protein (TAIR:AT4G03260.2); Has 30201 Blast hits to 17322 proteins in 780 species: Archae - 12; Bacteria - 1396; Metazoa - 17338; Fungi - 3422; Plants - 5037; Viruses - 0; Other Eukaryotes - 2996 (source: NCBI BL…	0.605772	1.027e-09	0.82991	1.73696e-22	0.764841	2.49646e-17	0.808324	1.46904e-20	0.921714	1.78059e-35
Solyc04g051610.3.1	ME2	1	Violaxanthin de-epoxidase-related protein (AHRD V3.3 *** A0A2U1KMC6_ARTAN)	AT2G21860.1	70.75	0	707	violaxanthin de-epoxidase-related	0	violaxanthin de-epoxidase-related; BEST Arabidopsis thaliana protein match is: non-photochemical quenching 1 (TAIR:AT1G08550.2); Has 151 Blast hits to 151 proteins in 39 species: Archae - 0; Bacteria - 0; Metazoa - 0; Fungi - 0; Plants - 126; Viruses - 0; Other Eukaryotes - 25 (source: NCBI BLink).	0.708717	4.62002e-14	0.829443	1.92472e-22	0.739206	9.84824e-16	0.818963	1.77483e-21	0.906398	1.98041e-32
Solyc07g005475.1.1	ME2	1	Unknown protein	NA	NA	NA	NA	NA	NA	NA	0.740442	8.33081e-16	0.828863	2.18497e-22	0.736732	1.3725e-15	0.820032	1.42435e-21	0.914499	5.70915e-34
Solyc02g090045.1.1	ME2	0	D mismatch repair protein MLH3 (AHRD V3.3 *-* A0A2G2XFY3_CAPBA)	NA	NA	NA	NA	NA	NA	NA	0.761486	4.14462e-17	0.828671	2.27844e-22	0.730971	2.93109e-15	0.809697	1.1267e-20	0.905675	2.67487e-32
Solyc04g049620.2.1	ME2	0	2-oxoglutarate (2OG) and Fe(II)-dependent oxygenase superfamily protein (AHRD V3.3 *** F4JT13_ARATH)	AT4G13400.1	68.64	2e-76	236	2-oxoglutarate (2OG) and Fe(II)-dependent oxygenase superfamily protein	0	2-oxoglutarate (2OG) and Fe(II)-dependent oxygenase superfamily protein; BEST Arabidopsis thaliana protein match is: 2-oxoglutarate (2OG) and Fe(II)-dependent oxygenase superfamily protein (TAIR:AT3G63290.1); Has 390 Blast hits to 389 proteins in 142 species: Archae - 0; Bacteria - 106; Metazoa - 14; Fungi - 122; Plants - 74; Viruses - 0; Other Eukaryotes - 74 (source: NCBI BLink).	0.650884	2.04912e-11	0.827804	2.75107e-22	0.731269	2.8199e-15	0.809028	1.28267e-20	0.904378	4.5601e-32
Solyc02g070010.1.1	ME2	0	Pentatricopeptide repeat-containing protein (AHRD V3.3 *** A0A2G3A6Q0_CAPAN)	AT2G01860.1	58.86	0	534	Tetratricopeptide repeat (TPR)-like superfamily protein	0	EMBRYO DEFECTIVE 975 (EMB975); FUNCTIONS IN: molecular_function unknown; INVOLVED IN: biological_process unknown; LOCATED IN: chloroplast; EXPRESSED IN: 22 plant structures; EXPRESSED DURING: 13 growth stages; CONTAINS InterPro DOMAIN/s: Pentatricopeptide repeat (InterPro:IPR002885); BEST Arabidopsis thaliana protein match is: LATERAL ORGAN JUNCTION (TAIR:AT2G39230.1); Has 35333 Blast hits to 341…	0.804745	2.90417e-20	0.827733	2.79371e-22	0.7049	7.22606e-14	0.810659	9.34412e-21	0.918527	8.56678e-35
Solyc01g094280.3.1	ME2	1	Bifunctional protein folD (AHRD V3.3 *** A0A2K3NTE4_TRIPR)	AT4G00620.1	71.66	0	520	Amino acid dehydrogenase family protein	0	Amino acid dehydrogenase family protein; FUNCTIONS IN: binding, catalytic activity; INVOLVED IN: folic acid and derivative biosynthetic process, metabolic process; LOCATED IN: chloroplast; CONTAINS InterPro DOMAIN/s: Tetrahydrofolate dehydrogenase/cyclohydrolase, NAD(P)-binding domain (InterPro:IPR020631), Tetrahydrofolate dehydrogenase/cyclohydrolase (InterPro:IPR000672), NAD(P)-binding domain (…	0.664335	5.59789e-12	0.825079	4.94136e-22	0.752514	1.54528e-16	0.807895	1.59513e-20	0.930166	1.95244e-37
Solyc02g088780.4.1	ME2	1	Ribosome biogenesis protein WDR12 homolog (AHRD V3.3 *** A0A2G3D985_CAPCH)	AT5G15550.3	69.51	0	600	NA	NA	NA	0.631623	1.17812e-10	0.82486	5.17814e-22	0.763848	2.9032e-17	0.808013	1.5596e-20	0.94604	6.87918e-42
Solyc12g038570.3.1	ME2	0	AP180 N-terminal homology (ANTH) domain-containing protein (AHRD V3.3 *-* A0A2U1NPK7_ARTAN)	NA	NA	NA	NA	NA	NA	NA	0.625534	1.99752e-10	0.823596	6.76925e-22	0.741913	6.81936e-16	0.805476	2.52985e-20	0.925343	2.73711e-36
Solyc09g010600.1.1	ME2	0	RING/U-box superfamily protein (AHRD V3.3 *-* A0A1I9LQQ9_ARATH)	NA	NA	NA	NA	NA	NA	NA	0.554632	4.39482e-08	0.822985	7.69835e-22	0.763287	3.16039e-17	0.807074	1.86679e-20	0.910691	3.15382e-33
Solyc06g043060.1.1	ME2	1	hypothetical protein (AHRD V3.3 *-* AT3G04020.1)	AT3G04020.1	55.88	1e-21	87	0	0	unknown protein; Has 26 Blast hits to 25 proteins in 10 species: Archae - 0; Bacteria - 0; Metazoa - 0; Fungi - 0; Plants - 23; Viruses - 0; Other Eukaryotes - 3 (source: NCBI BLink).	0.594946	2.40361e-09	0.822914	7.81496e-22	0.754449	1.169e-16	0.797662	1.07452e-19	0.908386	8.55374e-33
Solyc08g077850.2.1	ME2	1	tR/rR methyltransferase (SpoU) family protein (AHRD V3.3 *** A0A2U1NGV1_ARTAN)	AT4G17610.2	51.54	0	1781	NA	NA	NA	0.574657	1.08972e-08	0.822452	8.60934e-22	0.782702	1.4467e-18	0.811887	7.34725e-21	0.941601	1.60829e-40
Solyc04g071280.3.1	ME2	1	Pentatricopeptide repeat-containing protein (AHRD V3.3 *** A0A2G2WXC0_CAPBA)	AT3G61360.1	58.85	0	531	Tetratricopeptide repeat (TPR)-like superfamily protein	0	Tetratricopeptide repeat (TPR)-like superfamily protein; CONTAINS InterPro DOMAIN/s: Pentatricopeptide repeat (InterPro:IPR002885); BEST Arabidopsis thaliana protein match is: Pentatricopeptide repeat (PPR) superfamily protein (TAIR:AT1G02420.1); Has 25235 Blast hits to 10240 proteins in 263 species: Archae - 1; Bacteria - 29; Metazoa - 217; Fungi - 376; Plants - 23987; Viruses - 0; Other Eukaryo…	0.699591	1.33046e-13	0.82232	8.85186e-22	0.731268	2.82e-15	0.807402	1.75348e-20	0.939935	4.92838e-40
Solyc01g100340.4.1	ME2	1	Pentatricopeptide repeat-containing protein (AHRD V3.3 *** A0A2G3AWS1_CAPCH)	AT1G09190.1	58.79	0	607	Tetratricopeptide repeat (TPR)-like superfamily protein	0	Tetratricopeptide repeat (TPR)-like superfamily protein; FUNCTIONS IN: molecular_function unknown; INVOLVED IN: biological_process unknown; LOCATED IN: mitochondrion; EXPRESSED IN: shoot apex, embryo, sperm cell, flower, seed; EXPRESSED DURING: petal differentiation and expansion stage, E expanded cotyledon stage, D bilateral stage; CONTAINS InterPro DOMAIN/s: Pentatricopeptide repeat (InterPro:I…	0.490285	2.20124e-06	0.821713	1.00494e-21	0.779794	2.34222e-18	0.806407	2.1199e-20	0.925922	2.01218e-36
Solyc08g007480.2.1	ME2	0	Ankyrin repeat/KH domain protein (DUF1442) (AHRD V3.3 *** O22136_ARATH)	AT2G45360.1	51.83	3e-72	223	Protein of unknown function (DUF1442)	0	Protein of unknown function (DUF1442); CONTAINS InterPro DOMAIN/s: Protein of unknown function DUF1442 (InterPro:IPR009902); BEST Arabidopsis thaliana protein match is: Protein of unknown function (DUF1442) (TAIR:AT3G60780.1); Has 113 Blast hits to 112 proteins in 16 species: Archae - 0; Bacteria - 6; Metazoa - 0; Fungi - 0; Plants - 107; Viruses - 0; Other Eukaryotes - 0 (source: NCBI BLink).	0.664122	5.7172e-12	0.821525	1.04502e-21	0.766592	1.90947e-17	0.812438	6.59214e-21	0.914408	5.9545e-34
Solyc04g024840.3.1	ME2	0	GDSL esterase/lipase (AHRD V3.3 *** A0A2R6QF80_ACTCH)	AT5G40990.1	42.47	1e-94	291	GDSL lipase 1	Component of plant resistance. Contains lipase signature motif and GDSL domain. Directly interferes with the fungal infection process by acting on fungal cell walls through its action as a antimicrobial compound. Critical component for both local and systemic resistance responses in the incompatible interaction with Alternaria brassicicola in the ethylene-dependent pathway.	GDSL lipase 1 (GLIP1); CONTAINS InterPro DOMAIN/s: Lipase, GDSL, active site (InterPro:IPR008265), Lipase, GDSL (InterPro:IPR001087); BEST Arabidopsis thaliana protein match is: GDSL-motif lipase 2 (TAIR:AT1G53940.1); Has 1807 Blast hits to 1807 proteins in 277 species: Archae - 0; Bacteria - 0; Metazoa - 736; Fungi - 347; Plants - 385; Viruses - 0; Other Eukaryotes - 339 (source: NCBI BLink).	0.716829	1.74312e-14	0.82147	1.05701e-21	0.723071	8.0442e-15	0.810149	1.03204e-20	0.903334	6.96567e-32
Solyc10g081830.3.1	ME2	1	Replication protein A 32 kDa subunit B (AHRD V3.3 *** A0A2G3AVL9_CAPCH)	AT3G02920.1	50.18	3e-93	281	Replication protein A, subunit RPA32	0	RPA32B; FUNCTIONS IN: nucleic acid binding; INVOLVED IN: biological_process unknown; EXPRESSED IN: 24 plant structures; EXPRESSED DURING: 15 growth stages; CONTAINS InterPro DOMAIN/s: Nucleic acid-binding, OB-fold-like (InterPro:IPR016027), Nucleic acid-binding, OB-fold (InterPro:IPR012340), Replication protein A, subunit RPA32 (InterPro:IPR014646), Replication protein A, C-terminal (InterPro:IPR…	0.664671	5.41458e-12	0.821419	1.06839e-21	0.737216	1.28663e-15	0.805866	2.34944e-20	0.96103	1.48758e-47
Solyc04g076940.3.1	ME2	1	Unknown protein	NA	NA	NA	NA	NA	NA	NA	0.560973	2.85427e-08	0.821316	1.09156e-21	0.753344	1.37146e-16	0.809757	1.11365e-20	0.924588	4.07196e-36
Solyc01g090510.2.1	ME2	1	Pentatricopeptide repeat (AHRD V3.3 *** A0A200QT61_9MAGN)	AT3G25970.1	51.47	0	730	Pentatricopeptide repeat (PPR) superfamily protein	0	Pentatricopeptide repeat (PPR) superfamily protein; INVOLVED IN: biological_process unknown; LOCATED IN: endomembrane system; EXPRESSED IN: 10 plant structures; EXPRESSED DURING: 4 anthesis, F mature embryo stage, petal differentiation and expansion stage, E expanded cotyledon stage, D bilateral stage; CONTAINS InterPro DOMAIN/s: Pentatricopeptide repeat (InterPro:IPR002885); BEST Arabidopsis tha…	0.484378	3.03345e-06	0.82127	1.10213e-21	0.790785	3.64518e-19	0.802859	4.1359e-20	0.911061	2.67955e-33
Solyc02g088957.1.1	ME2	0	Unknown protein	NA	NA	NA	NA	NA	NA	NA	0.714329	2.36255e-14	0.820608	1.26441e-21	0.763346	3.13249e-17	0.817303	2.49064e-21	0.910282	3.77088e-33
Solyc05g006410.3.1	ME2	1	zinc finger MYND domain-containing protein 15 (AHRD V3.3 *** A0A2I4DZS7_9ROSI)	AT1G70150.1	58.36	1e-162	465	zinc ion binding	0	zinc ion binding; FUNCTIONS IN: zinc ion binding; INVOLVED IN: biological_process unknown; LOCATED IN: cellular_component unknown; CONTAINS InterPro DOMAIN/s: Zinc finger, MYND-type (InterPro:IPR002893); Has 188 Blast hits to 183 proteins in 50 species: Archae - 0; Bacteria - 0; Metazoa - 69; Fungi - 18; Plants - 88; Viruses - 0; Other Eukaryotes - 13 (source: NCBI BLink).	0.593546	2.67688e-09	0.820586	1.27017e-21	0.762974	3.31362e-17	0.811045	8.66523e-21	0.918261	9.74355e-35
Solyc09g015700.4.1	ME2	0	Unknown protein	NA	NA	NA	NA	NA	NA	NA	0.71397	2.46724e-14	0.820296	1.3488e-21	0.701028	1.12921e-13	0.79695	1.222e-19	0.932105	6.39778e-38
Solyc02g090180.3.1	ME2	1	Oligopeptidase B (AHRD V3.3 *** A0A2I0V9Y9_9ASPA)	AT5G66960.1	71.41	0	1107	Prolyl oligopeptidase family protein	0	Prolyl oligopeptidase family protein; FUNCTIONS IN: serine-type peptidase activity, serine-type endopeptidase activity; INVOLVED IN: proteolysis; LOCATED IN: membrane; EXPRESSED IN: 15 plant structures; EXPRESSED DURING: 6 growth stages; CONTAINS InterPro DOMAIN/s: Peptidase S9, prolyl oligopeptidase, catalytic domain (InterPro:IPR001375), Peptidase S9A, oligopeptidase, N-terminal beta-propeller …	0.556958	3.75531e-08	0.820276	1.35445e-21	0.767331	1.70402e-17	0.80312	3.93921e-20	0.928472	5.04023e-37
Solyc11g065980.3.1	ME2	0	U3 small nucleolar ribonucleoprotein imp4 (BRIX domain-containing protein) (AHRD V3.3 *** A0A166XUR7_9PEZI)	AT1G63780.1	79.13	3e-137	393	Ribosomal RNA processing Brix domain protein	Small nucleolar ribonucleoprotein protein involved in ribosomal RNA processing. Located in nucleolus and cajal bodies.	IMP4; CONTAINS InterPro DOMAIN/s: Brix domain (InterPro:IPR007109); BEST Arabidopsis thaliana protein match is: Ribosomal RNA processing Brix domain protein (TAIR:AT4G01560.1); Has 804 Blast hits to 801 proteins in 232 species: Archae - 12; Bacteria - 0; Metazoa - 253; Fungi - 267; Plants - 106; Viruses - 0; Other Eukaryotes - 166 (source: NCBI BLink).	0.555813	4.05813e-08	0.820124	1.39776e-21	0.803721	3.52063e-20	0.813905	4.92994e-21	0.901187	1.64089e-31
Solyc03g098420.3.1	ME2	1	Pentatricopeptide repeat (AHRD V3.3 *** A0A200Q6P2_9MAGN)	AT3G02010.1	58.66	0	992	Pentatricopeptide repeat (PPR) superfamily protein	0	Pentatricopeptide repeat (PPR) superfamily protein; CONTAINS InterPro DOMAIN/s: Pentatricopeptide repeat (InterPro:IPR002885); BEST Arabidopsis thaliana protein match is: Tetratricopeptide repeat (TPR)-like superfamily protein (TAIR:AT2G27610.1); Has 47268 Blast hits to 13605 proteins in 263 species: Archae - 0; Bacteria - 2; Metazoa - 64; Fungi - 106; Plants - 46551; Viruses - 0; Other Eukaryote…	0.557469	3.62728e-08	0.819281	1.66282e-21	0.759845	5.29532e-17	0.799279	8.00698e-20	0.906641	1.78863e-32
Solyc04g009730.4.1	ME2	1	Pentatricopeptide repeat-containing protein (AHRD V3.3 *** A0A2I0WCG1_9ASPA)	AT5G04810.1	72.48	0	792	pentatricopeptide (PPR) repeat-containing protein	0	pentatricopeptide (PPR) repeat-containing protein; FUNCTIONS IN: nucleotide binding, nucleic acid binding; LOCATED IN: chloroplast; EXPRESSED IN: 23 plant structures; EXPRESSED DURING: 13 growth stages; CONTAINS InterPro DOMAIN/s: RNA recognition motif, RNP-1 (InterPro:IPR000504), Pentatricopeptide repeat (InterPro:IPR002885), Nucleotide-binding, alpha-beta plait (InterPro:IPR012677); BEST Arabid…	0.589495	3.64499e-09	0.818667	1.886e-21	0.724297	6.89337e-15	0.795742	1.51811e-19	0.930454	1.65697e-37
Solyc09g061340.1.1	ME2	1	Pentatricopeptide repeat (AHRD V3.3 *** A0A200R8S6_9MAGN)	AT2G13600.1	33.69	4e-108	347	Pentatricopeptide repeat (PPR) superfamily protein	0	Pentatricopeptide repeat (PPR) superfamily protein; CONTAINS InterPro DOMAIN/s: Pentatricopeptide repeat (InterPro:IPR002885); BEST Arabidopsis thaliana protein match is: pentatricopeptide (PPR) repeat-containing protein (TAIR:AT2G22070.1); Has 46660 Blast hits to 13875 proteins in 226 species: Archae - 0; Bacteria - 4; Metazoa - 74; Fungi - 58; Plants - 45878; Viruses - 0; Other Eukaryotes - 646…	0.463255	9.10479e-06	0.818407	1.98905e-21	0.798236	9.68292e-20	0.810779	9.12732e-21	0.908012	1.00309e-32
Solyc11g006940.3.1	ME2	1	Pentatricopeptide repeat (AHRD V3.3 *** A0A200Q9A9_9MAGN)	AT5G37570.2	53.03	0	599	NA	NA	NA	0.530382	2.11392e-07	0.818224	2.06468e-21	0.750653	2.01603e-16	0.796473	1.33145e-19	0.937803	1.97329e-39
Solyc01g068450.4.1	ME2	0	Essential protein Yae1, N-terminal (AHRD V3.3 *** A0A2U1P191_ARTAN)	AT3G15750.2	41.67	3e-31	116	NA	NA	NA	0.810061	1.04988e-20	0.817074	2.60905e-21	0.711773	3.21272e-14	0.805645	2.45008e-20	0.907917	1.04436e-32
Solyc01g067030.2.1	ME2	1	F-box protein (AHRD V3.3 *** A0A2K3P6V3_TRIPR)	AT3G06240.1	29.43	3e-36	138	F-box family protein	0	F-box family protein; CONTAINS InterPro DOMAIN/s: F-box domain, cyclin-like (InterPro:IPR001810), F-box domain, Skp2-like (InterPro:IPR022364), F-box associated domain, type 1 (InterPro:IPR006527), F-box associated interaction domain (InterPro:IPR017451); BEST Arabidopsis thaliana protein match is: F-box and associated interaction domains-containing protein (TAIR:AT4G12560.2); Has 2015 Blast hits…	0.591812	3.05649e-09	0.815806	3.37049e-21	0.730211	3.23534e-15	0.801992	4.85895e-20	0.918179	1.01356e-34
Solyc03g121260.3.1	ME2	1	23S rR (Uracil-5-)-methyltransferase rumA (AHRD V3.3 *** A0A2K3PEV5_TRIPR)	AT3G21300.1	67.31	0	778	RNA methyltransferase family protein	0	RNA methyltransferase family protein; FUNCTIONS IN: RNA binding, RNA methyltransferase activity; INVOLVED IN: RNA processing; EXPRESSED IN: 12 plant structures; EXPRESSED DURING: 9 growth stages; CONTAINS InterPro DOMAIN/s: Nucleic acid-binding, OB-fold-like (InterPro:IPR016027), 23S rRNA methyltransferase/RumA (InterPro:IPR001566), (Uracil-5)-methyltransferase (InterPro:IPR010280), Deoxyribonucl…	0.597894	1.91281e-09	0.814062	4.77885e-21	0.77729	3.52569e-18	0.813266	5.59664e-21	0.927986	6.5859e-37
Solyc01g049910.4.1	ME2	0	Membrane-bound transcription factor site-2 protease (AHRD V3.3 *** A0A200QAL7_9MAGN)	AT4G20310.4	44.98	2e-125	379	NA	NA	NA	0.590493	3.37937e-09	0.814059	4.78118e-21	0.772232	7.92567e-18	0.815538	3.55717e-21	0.911277	2.437e-33
Solyc08g005430.3.1	ME2	0	Growth-regulating factor 4 (AHRD V3.3 *** A0A2G3BQA5_CAPCH)	AT3G13960.1	65.77	9e-48	169	growth-regulating factor 5	Growth regulating factor encoding transcription activator. One of the nine members of a GRF gene family, containing nuclear targeting domain. Involved in leaf development and expressed in root, shoot and flower.	growth-regulating factor 5 (GRF5); CONTAINS InterPro DOMAIN/s: Glutamine-Leucine-Glutamine, QLQ (InterPro:IPR014978), WRC (InterPro:IPR014977); BEST Arabidopsis thaliana protein match is: growth-regulating factor 2 (TAIR:AT4G37740.1); Has 2351 Blast hits to 1483 proteins in 168 species: Archae - 0; Bacteria - 108; Metazoa - 567; Fungi - 216; Plants - 548; Viruses - 4; Other Eukaryotes - 908 (sour…	0.6906	3.63061e-13	0.813765	5.0695e-21	0.740464	8.30613e-16	0.800682	6.19084e-20	0.900068	2.54459e-31
Solyc03g150104.1.1	ME2	1	Unknown protein	NA	NA	NA	NA	NA	NA	NA	0.608927	7.96775e-10	0.813113	5.7692e-21	0.737991	1.15965e-15	0.7946	1.8615e-19	0.951582	9.03117e-44
Solyc07g062820.1.1	ME2	1	Pentatricopeptide repeat-containing protein (AHRD V3.3 *** A0A2G2WF01_CAPBA)	AT4G18520.1	55.28	0	672	Pentatricopeptide repeat (PPR) superfamily protein	0	Pentatricopeptide repeat (PPR) superfamily protein; CONTAINS InterPro DOMAIN/s: Pentatricopeptide repeat (InterPro:IPR002885); BEST Arabidopsis thaliana protein match is: Tetratricopeptide repeat (TPR)-like superfamily protein (TAIR:AT4G39530.1); Has 48062 Blast hits to 12645 proteins in 202 species: Archae - 0; Bacteria - 8; Metazoa - 107; Fungi - 40; Plants - 47280; Viruses - 0; Other Eukaryote…	0.498635	1.3846e-06	0.813109	5.77397e-21	0.721548	9.73277e-15	0.787157	6.81826e-19	0.9107	3.1408e-33
Solyc11g020820.2.1	ME2	1	AdoMet-dependent rR methyltransferase SPB1 (AHRD V3.3 *** A0A2C5X518_9PEZI)	AT4G25730.1	57.73	0	856	FtsJ-like methyltransferase family protein	0	FtsJ-like methyltransferase family protein; FUNCTIONS IN: methyltransferase activity, nucleic acid binding; INVOLVED IN: methylation, rRNA processing, rRNA methylation; LOCATED IN: nucleus; EXPRESSED IN: 22 plant structures; EXPRESSED DURING: 13 growth stages; CONTAINS InterPro DOMAIN/s: Spb1, C-terminal (InterPro:IPR012920), Ribosomal RNA methyltransferase J (InterPro:IPR015507), Ribosomal RNA m…	0.603302	1.25041e-09	0.812806	6.13057e-21	0.730984	2.92629e-15	0.788961	5.00082e-19	0.926578	1.4158e-36
Solyc10g018870.2.1	ME2	0	Melanoma-associated antigen G1-like protein (AHRD V3.3 *** A0A1P8AQU0_ARATH)	AT1G34770.4	53.68	2e-48	160	NA	NA	NA	0.62849	1.54809e-10	0.812138	6.99333e-21	0.789262	4.74784e-19	0.818219	2.06688e-21	0.90318	7.41294e-32
Solyc03g113770.3.1	ME2	0	D(P)H-hydrate epimerase (AHRD V3.3 *** A0A1U8G4A3_CAPAN)	AT5G49970.1	60.92	0	588	pyridoxin (pyrodoxamine) 5'-phosphate oxidase	encodes the bifunctional pyridoxine (pyridoxamine) 5-phosphate oxidase (PPOX)(EC 1.4.3.5) that is involved in the formation of pyridoxal 5'-phosphate (member of the vitamin B6 group)	pyridoxin (pyrodoxamine) 5'-phosphate oxidase (PPOX); CONTAINS InterPro DOMAIN/s: YjeF-related protein, N-terminal (InterPro:IPR004443), FMN-binding split barrel (InterPro:IPR012349), Pyridoxamine 5&apos;-phosphate oxidase-like, FMN-binding domain (InterPro:IPR011576), FMN-binding split barrel, related (InterPro:IPR009002), Pyridoxamine 5&apos;-phosphate oxidase, rossman domain-containing, predic…	0.741544	7.17127e-16	0.811791	7.48718e-21	0.69378	2.55624e-13	0.790293	3.97097e-19	0.92565	2.32561e-36
Solyc03g078080.4.1	ME2	1	Uridylate kinase (AHRD V3.3 *** A0A1U8G0D1_CAPAN)	AT3G18680.1	89.88	1e-161	461	Amino acid kinase family protein	0	Amino acid kinase family protein; FUNCTIONS IN: uridylate kinase activity, UMP kinase activity; INVOLVED IN: cellular amino acid biosynthetic process, pyrimidine nucleotide biosynthetic process; LOCATED IN: chloroplast; EXPRESSED IN: 23 plant structures; EXPRESSED DURING: 13 growth stages; CONTAINS InterPro DOMAIN/s: Aspartate/glutamate/uridylate kinase (InterPro:IPR001048), Uridylate kinase, bac…	0.610032	7.28519e-10	0.810081	1.04577e-20	0.735644	1.58633e-15	0.787246	6.71515e-19	0.944745	1.77133e-41
Solyc07g063510.3.1	ME2	1	Cystathionine beta-lyase family involved in aluminum resistance (AHRD V3.3 *** A0A2P6V7F0_9CHLO)	NA	NA	NA	NA	NA	NA	NA	0.615532	4.64059e-10	0.809976	1.06723e-20	0.749124	2.50433e-16	0.801971	4.8783e-20	0.930451	1.66043e-37
Solyc07g005870.3.1	ME2	1	FAD dependent oxidoreductase (AHRD V3.3 *** L7VQJ3_CLOSH)	AT4G30720.1	71.98	0	760	FAD/NAD(P)-binding oxidoreductase family protein	Encodes a putative oxidoreductase/electron carrier detected in the chloroplast stroma that is essential to ensure a correct electron flow through the photosynthetic chain and, hence, photosynthesis efficiency and normal growth. Mutations in the Col-0 allele result in pale green pigmentation and defective growth.	FAD/NAD(P)-binding oxidoreductase family protein; FUNCTIONS IN: oxidoreductase activity, FAD binding; INVOLVED IN: photosynthesis; LOCATED IN: chloroplast; EXPRESSED IN: 18 plant structures; EXPRESSED DURING: 11 growth stages; CONTAINS InterPro DOMAIN/s: Adrenodoxin reductase (InterPro:IPR000759), FAD dependent oxidoreductase (InterPro:IPR006076), Pyridine nucleotide-disulphide oxidoreductase, NA…	0.586026	4.73163e-09	0.808008	1.56101e-20	0.724447	6.76373e-15	0.785636	8.83245e-19	0.940199	4.13525e-40
Solyc11g005580.1.1	ME2	1	Ribosomal R small subunit methyltransferase H (AHRD V3.3 *** A0A200QZ92_9MAGN)	AT5G10910.1	56.96	5e-139	410	mraW methylase family protein	0	mraW methylase family protein; FUNCTIONS IN: methyltransferase activity; EXPRESSED IN: 22 plant structures; EXPRESSED DURING: 13 growth stages; CONTAINS InterPro DOMAIN/s: S-adenosyl-L-methionine-dependent methyltransferase, MraW (InterPro:IPR002903); Has 1807 Blast hits to 1807 proteins in 277 species: Archae - 0; Bacteria - 0; Metazoa - 736; Fungi - 347; Plants - 385; Viruses - 0; Other Eukaryo…	0.612851	5.78748e-10	0.80797	1.57242e-20	0.740861	7.87069e-16	0.799481	7.71621e-20	0.932594	4.80542e-38
Solyc01g100580.3.1	ME2	1	Pentatricopeptide repeat (AHRD V3.3 *** A0A200R237_9MAGN)	AT4G01990.1	36.25	1e-84	273	Tetratricopeptide repeat (TPR)-like superfamily protein	0	Tetratricopeptide repeat (TPR)-like superfamily protein; FUNCTIONS IN: binding; INVOLVED IN: biological_process unknown; LOCATED IN: cellular_component unknown; EXPRESSED IN: 22 plant structures; EXPRESSED DURING: 13 growth stages; CONTAINS InterPro DOMAIN/s: Pentatricopeptide repeat (InterPro:IPR002885), Tetratricopeptide-like helical (InterPro:IPR011990); BEST Arabidopsis thaliana protein match…	0.582765	6.03058e-09	0.806452	2.10202e-20	0.751286	1.84227e-16	0.791503	3.21529e-19	0.940204	4.12289e-40
Solyc07g063170.1.1	ME2	1	Unknown protein	NA	NA	NA	NA	NA	NA	NA	0.582833	6.00035e-09	0.806437	2.10795e-20	0.742453	6.33381e-16	0.788764	5.17429e-19	0.915423	3.72705e-34
Solyc12g038580.2.1	ME2	1	Trehalose-phosphatase/synthase 7 (AHRD V3.3 *-* A0A2U1PMZ4_ARTAN)	NA	NA	NA	NA	NA	NA	NA	0.588344	3.97603e-09	0.805941	2.31627e-20	0.71987	1.19904e-14	0.780934	1.94075e-18	0.923607	6.78004e-36
Solyc03g112530.3.1	ME2	0	WD40 repeat-containing protein (AHRD V3.3 *** A0A2U1N904_ARTAN)	AT5G52820.1	80	0	805	WD-40 repeat family protein / notchless protein, putative	0	WD-40 repeat family protein / notchless protein, putative; CONTAINS InterPro DOMAIN/s: WD40 repeat 2 (InterPro:IPR019782), WD40 repeat, conserved site (InterPro:IPR019775), NLE (InterPro:IPR012972), WD40 repeat (InterPro:IPR001680), G-protein, beta subunit (InterPro:IPR001632), G-protein beta WD-40 repeat, region (InterPro:IPR020472), WD40 repeat-like-containing domain (InterPro:IPR011046), WD40-…	0.530114	2.14957e-07	0.805279	2.62589e-20	0.757706	7.26625e-17	0.785315	9.3261e-19	0.924223	4.92555e-36
Solyc12g014480.2.1	ME2	0	golgin family A protein (AHRD V3.3 *-* AT4G22320.2)	NA	NA	NA	NA	NA	NA	NA	0.831656	1.18085e-22	0.804808	2.86975e-20	0.673514	2.22124e-12	0.784831	1.0121e-18	0.901079	1.71269e-31
Solyc01g096550.3.1	ME2	1	Protein arginine N-methyltransferase (AHRD V3.3 *** A0A200R777_9MAGN)	AT3G12270.1	50.79	0	613	protein arginine methyltransferase 3	0	protein arginine methyltransferase 3 (PRMT3); FUNCTIONS IN: protein methyltransferase activity, methyltransferase activity, zinc ion binding; INVOLVED IN: protein amino acid methylation; LOCATED IN: intracellular, cytoplasm; EXPRESSED IN: 21 plant structures; EXPRESSED DURING: 13 growth stages; CONTAINS InterPro DOMAIN/s: Zinc finger, C2H2-like (InterPro:IPR015880), Ribosomal L11 methyltransferas…	0.568871	1.64602e-08	0.804481	3.05209e-20	0.754802	1.11072e-16	0.790752	3.66589e-19	0.93065	1.4819e-37
Solyc06g043070.4.1	ME2	0	hypothetical protein (AHRD V3.3 *** AT3G04020.1)	AT3G04020.3	46.44	6e-66	208	NA	NA	NA	0.543594	9.1225e-08	0.803429	3.71843e-20	0.754343	1.18712e-16	0.784797	1.01796e-18	0.912447	1.44773e-33
Solyc01g056480.3.1	ME2	0	Unknown protein	NA	NA	NA	NA	NA	NA	NA	0.698874	1.4432e-13	0.801219	5.60701e-20	0.715273	2.10707e-14	0.786044	8.24172e-19	0.905879	2.45844e-32
Solyc10g084970.2.1	ME2	1	TIP41-like protein (AHRD V3.3 *-* Q84JE0_ARATH)	NA	NA	NA	NA	NA	NA	NA	0.587451	4.25235e-09	0.795939	1.4655e-19	0.728961	3.80221e-15	0.772807	7.2363e-18	0.925187	2.97171e-36
Solyc04g026230.1.1	ME2	0	Kinase like protein (AHRD V3.3 *-* O23334_ARATH)	AT4G14780.1	45.22	4e-23	93.2	Protein kinase superfamily protein	0	Protein kinase superfamily protein; FUNCTIONS IN: protein serine/threonine/tyrosine kinase activity, kinase activity; INVOLVED IN: protein amino acid phosphorylation; LOCATED IN: cellular_component unknown; EXPRESSED IN: 7 plant structures; EXPRESSED DURING: L mature pollen stage, M germinated pollen stage, 4 anthesis, petal differentiation and expansion stage; CONTAINS InterPro DOMAIN/s: Protein…	0.669332	3.39813e-12	0.795847	1.49e-19	0.714747	2.24571e-14	0.780542	2.07051e-18	0.903648	6.1354e-32
Solyc01g096440.4.1	ME2	1	Pentatricopeptide repeat-containing protein (AHRD V3.3 *** A0A2I0X265_9ASPA)	AT2G13600.1	36.73	5e-124	385	Pentatricopeptide repeat (PPR) superfamily protein	0	Pentatricopeptide repeat (PPR) superfamily protein; CONTAINS InterPro DOMAIN/s: Pentatricopeptide repeat (InterPro:IPR002885); BEST Arabidopsis thaliana protein match is: pentatricopeptide (PPR) repeat-containing protein (TAIR:AT2G22070.1); Has 46660 Blast hits to 13875 proteins in 226 species: Archae - 0; Bacteria - 4; Metazoa - 74; Fungi - 58; Plants - 45878; Viruses - 0; Other Eukaryotes - 646…	0.527444	2.53611e-07	0.795758	1.51399e-19	0.736237	1.46617e-15	0.774129	5.86356e-18	0.917178	1.63461e-34
Solyc08g066060.2.1	ME2	0	Unknown protein	NA	NA	NA	NA	NA	NA	NA	0.450768	1.68613e-05	0.794922	1.75791e-19	0.7761	4.27425e-18	0.785934	8.39747e-19	0.903267	7.15673e-32
Solyc02g071300.1.1	ME2	1	Pentatricopeptide repeat-containing protein, mitochondrial (AHRD V3.3 *** A0A2G3D4N1_CAPCH)	AT5G46460.1	57.66	0	801	Pentatricopeptide repeat (PPR) superfamily protein	0	Pentatricopeptide repeat (PPR) superfamily protein; INVOLVED IN: biological_process unknown; LOCATED IN: mitochondrion; EXPRESSED IN: 20 plant structures; EXPRESSED DURING: 11 growth stages; CONTAINS InterPro DOMAIN/s: Pentatricopeptide repeat (InterPro:IPR002885); BEST Arabidopsis thaliana protein match is: Tetratricopeptide repeat (TPR)-like superfamily protein (TAIR:AT4G02750.1); Has 1807 Blas…	0.586299	4.63614e-09	0.792869	2.52938e-19	0.731136	2.86912e-15	0.778998	2.66869e-18	0.92402	5.47522e-36
Solyc01g056750.1.1	ME2	1	Zinc finger, CCHC-type (AHRD V3.3 *-* A0A2U1PD96_ARTAN)	NA	NA	NA	NA	NA	NA	NA	0.556622	3.84196e-08	0.791287	3.33907e-19	0.725185	6.16063e-15	0.772276	7.87183e-18	0.917703	1.27282e-34
Solyc09g092320.3.1	ME2	1	R binding protein (AHRD V3.3 *** O23793_NICSY)	AT4G13850.3	60.8	8e-45	147	glycine-rich RNA-binding protein 2	Encodes a glycine-rich RNA-binding protein. Gene expression is induced by cold.	GLYCINE-RICH RNA-BINDING PROTEIN 2 (ATGRP2); FUNCTIONS IN: double-stranded DNA binding, RNA binding, single-stranded DNA binding, copper ion binding, ATP binding; INVOLVED IN: response to cold, seed germination, response to osmotic stress; LOCATED IN: mitochondrion; EXPRESSED IN: 23 plant structures; EXPRESSED DURING: 13 growth stages; CONTAINS InterPro DOMAIN/s: RNA recognition motif, glycine ri…	0.568881	1.64498e-08	0.791095	3.45315e-19	0.71004	3.95019e-14	0.764873	2.48406e-17	0.918582	8.34609e-35
Solyc04g064750.2.1	ME2	1	Pentatricopeptide repeat-containing protein, mitochondrial (AHRD V3.3 *** A0A2G3CMP1_CAPCH)	AT3G09040.3	55.26	0	1096	NA	NA	NA	0.587648	4.1899e-09	0.790945	3.5447e-19	0.739814	9.07186e-16	0.779982	2.27091e-18	0.927276	9.70633e-37
Solyc06g009800.3.1	ME2	1	Pentatricopeptide repeat-containing protein (AHRD V3.3 *** A0A2G3CFE3_CAPCH)	AT1G74630.1	62.01	0	686	Tetratricopeptide repeat (TPR)-like superfamily protein	0	Tetratricopeptide repeat (TPR)-like superfamily protein; INVOLVED IN: biological_process unknown; LOCATED IN: endomembrane system; EXPRESSED IN: leaf whorl, flower, seed; EXPRESSED DURING: petal differentiation and expansion stage, E expanded cotyledon stage; CONTAINS InterPro DOMAIN/s: Pentatricopeptide repeat (InterPro:IPR002885); BEST Arabidopsis thaliana protein match is: Tetratricopeptide re…	0.533944	1.69137e-07	0.789494	4.56142e-19	0.774678	5.37066e-18	0.786751	7.30718e-19	0.915751	3.19862e-34
Solyc03g059140.4.1	ME2	1	Ion channel CASTOR (AHRD V3.3 *-* A0A2G3D0V3_CAPCH)	NA	NA	NA	NA	NA	NA	NA	0.632185	1.12141e-10	0.78907	4.90799e-19	0.7118	3.20244e-14	0.772618	7.4568e-18	0.929515	2.81777e-37
Solyc05g050570.3.1	ME2	1	Cyclic pyranopterin monophosphate synthase accessory protein (AHRD V3.3 *** A0A2G2WSM4_CAPBA)	AT1G01290.2	60.43	2e-87	264	cofactor of nitrate reductase and xanthine dehydrogenase 3	COFACTOR OF NITRATE REDUCTASE AND XANTHINE DEHYDROGENASE 3. Encodes a protein involved in molybdenum cofactor biosynthesis. Homologous to E.coli MoaC. Expression is low in all tissues examined, except in roots. Appears to have targeting signals for chloroplast or mitochondria	cofactor of nitrate reductase and xanthine dehydrogenase 3 (CNX3); CONTAINS InterPro DOMAIN/s: Molybdopterin cofactor biosynthesis C (MoaC) domain (InterPro:IPR002820); Has 5242 Blast hits to 5240 proteins in 1916 species: Archae - 213; Bacteria - 3669; Metazoa - 104; Fungi - 75; Plants - 45; Viruses - 0; Other Eukaryotes - 1136 (source: NCBI BLink).	0.545018	8.31478e-08	0.788293	5.61099e-19	0.719203	1.30219e-14	0.763262	3.17253e-17	0.908829	7.07516e-33
Solyc03g005180.1.1	ME2	1	Ribosomal L18P L5E family protein (AHRD V3.3 *-* A0A2K3LRI1_TRIPR)	AT3G22450.2	51.32	1e-72	232	NA	NA	NA	0.528374	2.39453e-07	0.787169	6.80353e-19	0.722883	8.23598e-15	0.767061	1.77643e-17	0.901219	1.62022e-31
Solyc02g011680.4.1	ME2	1	Pentatricopeptide repeat-containing protein (AHRD V3.3 *** A0A2G3A4J6_CAPAN)	AT5G27110.1	49.35	0	715	Tetratricopeptide repeat (TPR)-like superfamily protein	0	Tetratricopeptide repeat (TPR)-like superfamily protein; CONTAINS InterPro DOMAIN/s: Pentatricopeptide repeat (InterPro:IPR002885); BEST Arabidopsis thaliana protein match is: Pentatricopeptide repeat (PPR) superfamily protein (TAIR:AT4G18750.1); Has 1807 Blast hits to 1807 proteins in 277 species: Archae - 0; Bacteria - 0; Metazoa - 736; Fungi - 347; Plants - 385; Viruses - 0; Other Eukaryotes -…	0.540394	1.12194e-07	0.787076	6.91289e-19	0.722692	8.43602e-15	0.771636	8.70869e-18	0.914586	5.48525e-34
Solyc03g097830.3.1	ME2	1	Poly(A) polymerase I (AHRD V3.3 *** A0A1J3FW86_NOCCA)	AT5G23690.1	57.31	0	576	Polynucleotide adenylyltransferase family protein	0	Polynucleotide adenylyltransferase family protein; FUNCTIONS IN: RNA binding, nucleotidyltransferase activity; INVOLVED IN: RNA processing; EXPRESSED IN: 20 plant structures; EXPRESSED DURING: 12 growth stages; CONTAINS InterPro DOMAIN/s: Poly A polymerase, head domain (InterPro:IPR002646); BEST Arabidopsis thaliana protein match is: polynucleotide adenylyltransferase family protein / RNA recogni…	0.54274	9.64258e-08	0.786491	7.63805e-19	0.743893	5.19662e-16	0.770933	9.72674e-18	0.91798	1.11502e-34
Solyc10g047260.1.1	ME2	1	Unknown protein	NA	NA	NA	NA	NA	NA	NA	0.548848	6.46508e-08	0.785958	8.36215e-19	0.746913	3.41668e-16	0.773194	6.80537e-18	0.906532	1.87212e-32
Solyc03g112550.3.1	ME2	0	kinetochore protein spc25 (AHRD V3.3 *** A0A2I4DXX8_9ROSI)	AT3G48210.1	42.77	1e-76	241	0	0	CONTAINS InterPro DOMAIN/s: Kinetochore-Ndc80 complex, subunit Spc25 (InterPro:IPR013255); Has 194 Blast hits to 194 proteins in 72 species: Archae - 0; Bacteria - 4; Metazoa - 72; Fungi - 39; Plants - 62; Viruses - 0; Other Eukaryotes - 17 (source: NCBI BLink).	0.487991	2.49499e-06	0.78509	9.68702e-19	0.721972	9.23101e-15	0.76284	3.38133e-17	0.928973	3.81645e-37
Solyc04g082730.2.1	ME2	0	Unknown protein	NA	NA	NA	NA	NA	NA	NA	0.642131	4.60691e-11	0.784589	1.0542e-18	0.721984	9.21704e-15	0.772325	7.80994e-18	0.900175	2.44066e-31
Solyc01g096630.3.1	ME2	0	Cilia-and flagella-associated protein 20 (AHRD V3.3 *-* A0A2G2YYL7_CAPAN)	NA	NA	NA	NA	NA	NA	NA	0.627925	1.62575e-10	0.78425	1.11622e-18	0.712749	2.85808e-14	0.775923	4.3975e-18	0.902201	1.09741e-31
Solyc03g059160.3.1	ME2	1	Ion channel CASTOR (AHRD V3.3 *** A0A2G2XVV6_CAPAN)	AT5G49960.1	65.09	2e-86	277	0	0	unknown protein; CONTAINS InterPro DOMAIN/s: Protein of unknown function DUF1012 (InterPro:IPR010420); BEST Arabidopsis thaliana protein match is: Protein of unknown function (DUF1012) (TAIR:AT5G02940.1); Has 1807 Blast hits to 1807 proteins in 277 species: Archae - 0; Bacteria - 0; Metazoa - 736; Fungi - 347; Plants - 385; Viruses - 0; Other Eukaryotes - 339 (source: NCBI BLink).	0.623256	2.4266e-10	0.783361	1.29578e-18	0.704586	7.49456e-14	0.766029	2.08171e-17	0.92692	1.17741e-36
Solyc03g058930.4.1	ME2	0	Hypersensitive-induced response protein (AHRD V3.3 *-* A6YGE4_CARPA)	AT5G62740.1	70.18	7e-45	150	SPFH/Band 7/PHB domain-containing membrane-associated protein family	0	HYPERSENSITIVE-INDUCED RESPONSE PROTEIN 1 (HIR1); INVOLVED IN: N-terminal protein myristoylation; LOCATED IN: plasma membrane, vacuole, membrane; EXPRESSED IN: 25 plant structures; EXPRESSED DURING: 15 growth stages; CONTAINS InterPro DOMAIN/s: Band 7 protein (InterPro:IPR001107); BEST Arabidopsis thaliana protein match is: SPFH/Band 7/PHB domain-containing membrane-associated protein family (TAI…	0.651934	1.85604e-11	0.781997	1.62721e-18	0.668098	3.84724e-12	0.758284	6.67271e-17	0.906294	2.06812e-32
Solyc02g085560.3.1	ME2	0	D-directed R polymerase III subunit Rpc5 (AHRD V3.3 *** A0A200Q253_9MAGN)	AT5G49530.1	35.77	1e-109	350	SIN-like family protein	0	SIN-like family protein; Has 1807 Blast hits to 1807 proteins in 277 species: Archae - 0; Bacteria - 0; Metazoa - 736; Fungi - 347; Plants - 385; Viruses - 0; Other Eukaryotes - 339 (source: NCBI BLink).	0.625225	2.05122e-10	0.781214	1.85289e-18	0.734623	1.81621e-15	0.774024	5.96317e-18	0.920441	3.36085e-35
Solyc11g011533.1.1	ME2	0	F-box domain-containing protein/FBD domain-containing protein (AHRD V3.3 *** A0A1Q3BUG5_CEPFO)	AT1G13570.3	31.68	7e-52	184	NA	NA	NA	0.53791	1.31536e-07	0.780319	2.14836e-18	0.741074	7.64605e-16	0.77204	8.1703e-18	0.9138	7.85994e-34
Solyc04g008030.2.1	ME2	0	Cleavage and polyadenylation specificity factor subunit 3-II (AHRD V3.3 *** A0A2G3CFF4_CAPCH)	AT2G01730.1	64.17	0	858	cleavage and polyadenylation specificity factor 73 kDa subunit-II	a homolog of cleavage and polyadenylation specificity factor that plays an essential role in the development of female gametophyte and embryo	cleavage and polyadenylation specificity factor 73 kDa subunit-II (CPSF73-II); CONTAINS InterPro DOMAIN/s: RNA-metabolising metallo-beta-lactamase (InterPro:IPR011108), Beta-Casp domain (InterPro:IPR022712), Beta-lactamase-like (InterPro:IPR001279); BEST Arabidopsis thaliana protein match is: cleavage and polyadenylation specificity factor 73-I (TAIR:AT1G61010.3); Has 5072 Blast hits to 5039 prot…	0.534962	1.58618e-07	0.780254	2.17123e-18	0.718256	1.46325e-14	0.759324	5.72152e-17	0.936659	4.07014e-39
Solyc11g020720.1.1	ME2	0	Hydrolase-like protein family (AHRD V3.3 *-* AT1G29120.2)	AT1G29120.8	77.59	1e-84	260	NA	NA	NA	0.659903	8.64663e-12	0.779298	2.54077e-18	0.696963	1.79094e-13	0.768507	1.42065e-17	0.92043	3.37993e-35
Solyc01g101070.3.1	ME2	0	ABC transporter-like (AHRD V3.3 *** A0A200R1R9_9MAGN)	AT3G53480.1	67.42	0	2090	pleiotropic drug resistance 9	Negative regulator of auxin polar transport inhibitors. ABCG37 regulates auxin distribution and homeostasis in roots by excluding IBA from the root apex, but does not act directly in basipetal transport. ABCG37 and ABCG36 act redundantly at outermost root plasma membranes and, transport IBA out of the cells.	pleiotropic drug resistance 9 (PDR9); FUNCTIONS IN: ATPase activity, coupled to transmembrane movement of substances, transporter activity; INVOLVED IN: cellular response to indolebutyric acid stimulus, drug transmembrane transport, root development, auxin polar transport; LOCATED IN: plasma membrane; EXPRESSED IN: 7 plant structures; EXPRESSED DURING: 4 anthesis; CONTAINS InterPro DOMAIN/s: ATPa…	0.654872	1.40422e-11	0.779198	2.58285e-18	0.674727	1.96105e-12	0.759255	5.78048e-17	0.912498	1.41514e-33
Solyc07g005230.2.1	ME2	0	Unknown protein	NA	NA	NA	NA	NA	NA	NA	0.693336	2.68529e-13	0.778809	2.75276e-18	0.694171	2.44747e-13	0.760389	4.88334e-17	0.901414	1.50049e-31
Solyc01g107580.4.1	ME2	1	Pseudouridine synthase family protein (AHRD V3.3 *** A0A2U1QNN7_ARTAN)	AT3G19440.1	52.65	2e-153	449	Pseudouridine synthase family protein	0	Pseudouridine synthase family protein; FUNCTIONS IN: pseudouridine synthase activity; INVOLVED IN: pseudouridine synthesis, RNA modification; EXPRESSED IN: 19 plant structures; EXPRESSED DURING: 9 growth stages; CONTAINS InterPro DOMAIN/s: Pseudouridine synthase, catalytic domain (InterPro:IPR020103), Pseudouridine synthase, RsuA and RluB/C/D/E/F (InterPro:IPR006145); BEST Arabidopsis thaliana pr…	0.510718	6.92404e-07	0.776467	4.02781e-18	0.728064	4.26725e-15	0.756681	8.44636e-17	0.90692	1.59131e-32
Solyc04g049130.4.1	ME2	0	Iron-sulfur cluster biosynthesis family protein (AHRD V3.3 *** A0A2U161_ARTAN)	AT5G03900.2	67.24	0	525	Iron-sulphur cluster biosynthesis family protein	0	Iron-sulphur cluster biosynthesis family protein; FUNCTIONS IN: molecular_function unknown; INVOLVED IN: biological_process unknown; LOCATED IN: chloroplast envelope; EXPRESSED IN: 22 plant structures; EXPRESSED DURING: 13 growth stages; CONTAINS InterPro DOMAIN/s: FeS cluster biogenesis (InterPro:IPR000361); Has 30201 Blast hits to 17322 proteins in 780 species: Archae - 12; Bacteria - 1396; Met…	0.690149	3.81448e-13	0.774888	5.19305e-18	0.689025	4.31251e-13	0.764498	2.63e-17	0.92572	2.24149e-36
Solyc04g077130.1.1	ME2	1	50S ribosomal protein 6, chloroplastic (AHRD V3.3 *** A0A2G3CPG8_CAPCH)	AT5G17870.1	52.59	2e-29	105	plastid-specific 50S ribosomal protein 6	plastid-specific ribosomal protein 6 precursor (Psrp-6) - like	plastid-specific 50S ribosomal protein 6 (PSRP6); FUNCTIONS IN: structural constituent of ribosome, rRNA binding; INVOLVED IN: translation; LOCATED IN: chloroplast; EXPRESSED IN: 23 plant structures; EXPRESSED DURING: 13 growth stages; CONTAINS InterPro DOMAIN/s: Ribosomal protein L6, chloroplast (InterPro:IPR020526); Has 30201 Blast hits to 17322 proteins in 780 species: Archae - 12; Bacteria - …	0.582337	6.2242e-09	0.772594	7.4849e-18	0.695058	2.21715e-13	0.760208	5.01656e-17	0.930789	1.36914e-37
Solyc07g065470.4.1	ME2	0	Cysteine synthase (AHRD V3.3 *** B6U9G4_MAIZE)	AT1G55880.1	79.04	0	588	Pyridoxal-5'-phosphate-dependent enzyme family protein	0	Pyridoxal-5'-phosphate-dependent enzyme family protein; FUNCTIONS IN: lyase activity, pyridoxal phosphate binding, catalytic activity; INVOLVED IN: cysteine biosynthetic process from serine, metabolic process, cellular amino acid metabolic process; EXPRESSED IN: 10 plant structures; EXPRESSED DURING: 6 growth stages; CONTAINS InterPro DOMAIN/s: Cysteine synthase/cystathionine beta-synthase P-phos…	0.612095	6.15756e-10	0.77244	7.66954e-18	0.732232	2.48694e-15	0.761039	4.43181e-17	0.903155	7.48877e-32
Solyc10g007880.4.1	ME2	0	Cytochrome P450 (AHRD V3.3 *** A0A2U1MAN7_ARTAN)	AT3G14690.1	54.4	0	592	cytochrome P450, family 72, subfamily A, polypeptide 15	putative cytochrome P450	cytochrome P450, family 72, subfamily A, polypeptide 15 (CYP72A15); FUNCTIONS IN: electron carrier activity, monooxygenase activity, iron ion binding, oxygen binding, heme binding; INVOLVED IN: response to cyclopentenone; LOCATED IN: endomembrane system; EXPRESSED IN: 22 plant structures; EXPRESSED DURING: 13 growth stages; CONTAINS InterPro DOMAIN/s: Cytochrome P450 (InterPro:IPR001128), Cytochr…	0.511802	6.4983e-07	0.77151	8.88241e-18	0.732338	2.45249e-15	0.757315	7.6964e-17	0.913296	9.8811e-34
Solyc04g150126.1.1	ME2	0	Unknown protein	NA	NA	NA	NA	NA	NA	NA	0.648832	2.48366e-11	0.764001	2.83638e-17	0.684439	7.07566e-13	0.750906	1.94492e-16	0.917627	1.31977e-34
Solyc06g005860.3.1	ME2	1	3'-5'-exoribonuclease family protein (AHRD V3.3 *** A0A2U1M7X8_ARTAN)	AT4G27490.4	70.93	1e-133	382	NA	NA	NA	0.485083	2.9204e-06	0.763929	2.86738e-17	0.708918	4.51183e-14	0.742124	6.6254e-16	0.908503	8.13492e-33
Solyc12g017630.2.1	ME2	1	Ribosomal R small subunit methyltransferase NEP1 (AHRD V3.3 *** A0A2G3BSL4_CAPCH)	AT3G57000.1	59.4	4e-121	352	nucleolar essential protein-related	0	nucleolar essential protein-related; CONTAINS InterPro DOMAIN/s: Ribosomal biogenesis, methyltransferase, EMG1/NEP1 (InterPro:IPR005304); Has 1079 Blast hits to 938 proteins in 280 species: Archae - 143; Bacteria - 12; Metazoa - 353; Fungi - 181; Plants - 69; Viruses - 2; Other Eukaryotes - 319 (source: NCBI BLink).	0.475523	4.85172e-06	0.759434	5.62892e-17	0.719233	1.29735e-14	0.742467	6.32141e-16	0.903102	7.65117e-32
Solyc03g111050.3.1	ME2	0	CONSTANS interacting protein 5	AT3G48500.1	69.96	0	922	Nucleic acid-binding, OB-fold-like protein	0	PIGMENT DEFECTIVE 312 (PDE312); FUNCTIONS IN: RNA binding; LOCATED IN: plastid chromosome, chloroplast, nucleoid; EXPRESSED IN: 24 plant structures; EXPRESSED DURING: 13 growth stages; CONTAINS InterPro DOMAIN/s: Nucleic acid-binding, OB-fold-like (InterPro:IPR016027), Ribosomal protein S1, RNA-binding domain (InterPro:IPR003029); Has 110 Blast hits to 108 proteins in 48 species: Archae - 0; Bact…	0.515795	5.13371e-07	0.758426	6.53407e-17	0.695281	2.16259e-13	0.742966	5.90357e-16	0.918914	7.10331e-35
Solyc07g049270.4.1	ME2	0	R-binding protein (AHRD V3.3 *-* Q941H8_SOLTU)	AT3G08000.1	61.54	2e-46	151	RNA-binding (RRM/RBD/RNP motifs) family protein	0	RNA-binding (RRM/RBD/RNP motifs) family protein; FUNCTIONS IN: RNA binding, nucleotide binding, nucleic acid binding; INVOLVED IN: biological_process unknown; EXPRESSED IN: 18 plant structures; EXPRESSED DURING: 12 growth stages; CONTAINS InterPro DOMAIN/s: RNA recognition motif, glycine rich protein (InterPro:IPR015465), RNA recognition motif, RNP-1 (InterPro:IPR000504), Nucleotide-binding, alph…	0.575809	1.00285e-08	0.757064	7.98482e-17	0.672906	2.36394e-12	0.740668	8.07946e-16	0.92134	2.14801e-35
Solyc06g009983.1.1	ME2	0	Unknown protein	NA	NA	NA	NA	NA	NA	NA	0.668377	3.74097e-12	0.755107	1.06264e-16	0.653312	1.6291e-11	0.733164	2.2009e-15	0.918627	8.16332e-35
Solyc01g095680.2.1	ME2	1	Plant organelle R recognition domain containing protein (AHRD V3.3 *-* A0A2P5DTG0_TREOI)	NA	NA	NA	NA	NA	NA	NA	0.604328	1.15251e-09	0.754303	1.19398e-16	0.668101	3.84622e-12	0.748537	2.72023e-16	0.900832	1.88707e-31
Solyc01g091610.1.1	ME2	0	Pentatricopeptide repeat-containing protein (AHRD V3.3 *** A0A2I0X2S8_9ASPA)	AT3G61170.1	54.34	0	874	Tetratricopeptide repeat (TPR)-like superfamily protein	0	Tetratricopeptide repeat (TPR)-like superfamily protein; INVOLVED IN: biological_process unknown; LOCATED IN: mitochondrion; EXPRESSED IN: 21 plant structures; EXPRESSED DURING: 14 growth stages; CONTAINS InterPro DOMAIN/s: Pentatricopeptide repeat (InterPro:IPR002885); BEST Arabidopsis thaliana protein match is: Tetratricopeptide repeat (TPR)-like superfamily protein (TAIR:AT2G27610.1); Has 4811…	0.508161	8.03574e-07	0.749388	2.41244e-16	0.683358	7.94158e-13	0.732776	2.3158e-15	0.901565	1.41337e-31
Solyc08g042040.4.1	ME2	0	Kinesin-like protein (AHRD V3.3 *-* A0A328E6H2_9ASTE)	NA	NA	NA	NA	NA	NA	NA	0.556701	3.82132e-08	0.746839	3.45237e-16	0.654805	1.4132e-11	0.719752	1.21674e-14	0.924029	5.45022e-36
Solyc03g150102.1.1	ME2	0	membrane steroid-binding protein 1 (AHRD V3.3 --* XP_004234379.1)	NA	NA	NA	NA	NA	NA	NA	0.597373	1.99194e-09	0.738403	1.09722e-15	0.659774	8.75621e-12	0.723931	7.21885e-15	0.903159	7.47567e-32

## Sheet: ME10
Table S3: Module membership and gene significance associated with desiccation tolerance, dormancy release, germination under osmotic stress and longevity (P50)
ME, module eigengene; GS, gene significance; MM, module membership, p, p-value
				Arabidopsis orthologs							Gene significance								Module membership
gene	module	presence network	Description	AGI	couverture	e-value	blastvalue	Short_description	Curator_summary	Computational_description	GS.DT	p.GS.DT	GS.Dormancy release	p.GS.Dormancy release	GS.Germination -0.3MPa	p.GS.Germination -0.3MPa	GS.P50	p.GS.P50	MM.ME10	p.MM.ME10
Solyc02g077980.3.1	ME10	1	Unknown protein	NA	NA	NA	NA	NA	NA	NA	0.840057	1.72943e-23	0.655594	1.31058e-11	0.551281	5.5012e-08	0.645869	3.26991e-11	0.986904	9.48893e-67
Solyc09g082110.4.1	ME10	1	Late embryogenesis abundant protein D-34 (AHRD V3.3 *** A0A2G2ZVC9_CAPAN)	AT3G22490.1	61.83	2e-102	303	Seed maturation protein	0	Seed maturation protein; CONTAINS InterPro DOMAIN/s: Seed maturation protein (InterPro:IPR007011); BEST Arabidopsis thaliana protein match is: Seed maturation protein (TAIR:AT3G22500.1); Has 198 Blast hits to 183 proteins in 40 species: Archae - 2; Bacteria - 41; Metazoa - 7; Fungi - 0; Plants - 144; Viruses - 3; Other Eukaryotes - 1 (source: NCBI BLink).	0.878401	5.08171e-28	0.726288	5.35497e-15	0.620043	3.18466e-10	0.718585	1.40533e-14	0.985685	3.56466e-65
Solyc10g078780.2.1	ME10	1	11 kDa late embryogenesis abundant protein (AHRD V3.3 *-* A0A2G2YPD1_CAPAN)	AT5G06760.1	57.75	5e-21	87.8	Late Embryogenesis Abundant 4-5	Encodes LEA4-5, a member of the Late Embryogenesis Abundant (LEA) proteins which typically accumulate in response to low water availability conditions imposed during development or by the environment. Most of thediverse set of LEA proteins can be grouped according to properties such as high hydrophilicity and high content of glycine or other small amino acids in what has been termed hydrophilins.…	Late Embryogenesis Abundant 4-5 (LEA4-5); CONTAINS InterPro DOMAIN/s: Late embryogenesis abundant protein, group 1 (InterPro:IPR005513); Has 1807 Blast hits to 1807 proteins in 277 species: Archae - 0; Bacteria - 0; Metazoa - 736; Fungi - 347; Plants - 385; Viruses - 0; Other Eukaryotes - 339 (source: NCBI BLink).	0.863631	4.10944e-26	0.669295	3.41078e-12	0.566727	1.91412e-08	0.663833	5.88294e-12	0.985644	4.00557e-65
Solyc07g066400.1.1	ME10	1	seed maturation protein (AHRD V3.3 *-* AT3G12960.1)	AT3G12960.1	70.91	3e-22	87	0	0	unknown protein; Has 44 Blast hits to 44 proteins in 14 species: Archae - 0; Bacteria - 0; Metazoa - 0; Fungi - 0; Plants - 44; Viruses - 0; Other Eukaryotes - 0 (source: NCBI BLink).	0.88677	3.24614e-29	0.653973	1.52985e-11	0.528987	2.30541e-07	0.645693	3.32366e-11	0.983906	4.18554e-63
Solyc03g115370.3.1	ME10	1	Diacylglycerol kinase (AHRD V3.3 *** A0A1U8G5K6_CAPAN)	AT5G07920.3	73.95	0	1103	NA	NA	NA	0.882768	1.24154e-28	0.710149	3.89919e-14	0.597216	2.01635e-09	0.704509	7.56187e-14	0.983702	6.99346e-63
Solyc11g042800.2.1	ME10	1	Embryonic protein DC-8 (AHRD V3.3 *-* A0A2G2XP36_CAPBA)	NA	NA	NA	NA	NA	NA	NA	0.842067	1.07453e-23	0.586871	4.44169e-09	0.476191	4.68512e-06	0.578207	8.42678e-09	0.983637	8.21773e-63
Solyc02g079290.3.1	ME10	1	FLOWERING LOCUS T/ TERMINAL FLOWER 1-like protein (AHRD V3.3 *** Q6L5N9_POPNI)	AT1G18100.1	56.9	3e-66	204	PEBP (phosphatidylethanolamine-binding protein) family protein	Encodes a member of the FT and TFL1 family of phosphatidylethanolamine-binding proteins. It is expressed in seeds and up-regulated in response to ABA. Loss of function mutants show decreased rate of germination in the presence of ABA. ABA dependent regulation is mediated by both ABI3 and ABI5. ABI5 promotes MFT expression, primarily in the radicle-hypocotyl transition zone and ABI3 suppresses it …	E12A11; CONTAINS InterPro DOMAIN/s: Phosphatidylethanolamine-binding, conserved site (InterPro:IPR001858), Phosphatidylethanolamine-binding protein PEBP (InterPro:IPR008914); BEST Arabidopsis thaliana protein match is: PEBP (phosphatidylethanolamine-binding protein) family protein (TAIR:AT5G03840.1); Has 2417 Blast hits to 2417 proteins in 371 species: Archae - 0; Bacteria - 118; Metazoa - 639; F…	0.857223	2.36159e-25	0.714554	2.29904e-14	0.613006	5.71457e-10	0.707407	5.39086e-14	0.982112	3.07915e-61
Solyc04g072250.4.1	ME10	1	17.5 kDa class I heat shock protein (AHRD V3.3 *-* A0A2G3CNC4_CAPCH)	AT1G53540.1	48.47	3e-42	142	HSP20-like chaperones superfamily protein	0	HSP20-like chaperones superfamily protein; CONTAINS InterPro DOMAIN/s: Heat shock protein Hsp20 (InterPro:IPR002068), HSP20-like chaperone (InterPro:IPR008978); BEST Arabidopsis thaliana protein match is: heat shock protein 17.4 (TAIR:AT3G46230.1); Has 7090 Blast hits to 7089 proteins in 1610 species: Archae - 175; Bacteria - 4287; Metazoa - 66; Fungi - 302; Plants - 1606; Viruses - 0; Other Euka…	0.872825	2.84448e-27	0.661218	7.60629e-12	0.547283	7.16786e-08	0.65378	1.55827e-11	0.981138	2.65462e-60
Solyc09g082100.3.1	ME10	1	Late embryogenesis abundant protein D-34 (AHRD V3.3 *** A0A2G3CT36_CAPCH)	AT3G22490.1	61.89	1e-98	293	Seed maturation protein	0	Seed maturation protein; CONTAINS InterPro DOMAIN/s: Seed maturation protein (InterPro:IPR007011); BEST Arabidopsis thaliana protein match is: Seed maturation protein (TAIR:AT3G22500.1); Has 198 Blast hits to 183 proteins in 40 species: Archae - 2; Bacteria - 41; Metazoa - 7; Fungi - 0; Plants - 144; Viruses - 3; Other Eukaryotes - 1 (source: NCBI BLink).	0.888807	1.60821e-29	0.716619	1.78858e-14	0.609642	7.51909e-10	0.712106	3.08714e-14	0.979876	3.6911e-59
Solyc12g098900.2.1	ME10	1	Late embryogenesis abundant protein D-29 (AHRD V3.3 *-* A0A2G3B563_CAPCH)	NA	NA	NA	NA	NA	NA	NA	0.904824	3.79873e-32	0.716819	1.74525e-14	0.613483	5.49495e-10	0.714317	2.36596e-14	0.979824	4.09495e-59
Solyc03g025810.4.1	ME10	1	Low-temperature-induced 65 kDa protein (AHRD V3.3 *-* LTI65_ARATH)	AT5G52300.2	38.17	8e-41	158	CAP160 protein	encodes a protein that is induced in expression in response to water deprivation such as cold, high-salt, and dessication. The response appears to be via abscisic acid. The promoter region contains two ABA-responsive elements (ABREs) that are required for the dehydration-responsive expression of rd29B as cis-acting elements. Protein is a member of a gene family with other members found plants, an…	LOW-TEMPERATURE-INDUCED 65 (LTI65); FUNCTIONS IN: molecular_function unknown; INVOLVED IN: response to water deprivation, response to salt stress, response to cold, abscisic acid mediated signaling pathway, response to abscisic acid stimulus; LOCATED IN: cellular_component unknown; EXPRESSED IN: leaf, seed; EXPRESSED DURING: dry seed stage, LP.04 four leaves visible; CONTAINS InterPro DOMAIN/s: C…	0.83938	2.02737e-23	0.689029	4.31089e-13	0.590876	3.28245e-09	0.683382	7.92133e-13	0.978611	4.37551e-58
Solyc07g065990.1.1	ME10	1	oleosin S1-2-like (AHRD V3.3 *** XP_010324233.1)	NA	NA	NA	NA	NA	NA	NA	0.82825	2.49704e-22	0.66885	3.56722e-12	0.55169	5.35319e-08	0.657292	1.11337e-11	0.978577	4.67182e-58
Solyc09g008770.3.1	ME10	1	Late embryogenesis abundant protein (AHRD V3.3 *** A0A200R5C6_9MAGN)	AT2G36640.1	41.58	1e-72	238	embryonic cell protein 63	Encodes putative phosphotyrosine protein belonging to late embryogenesis abundant (LEA) protein in group 3 that might be involved in maturation and desiccation tolerance of seeds. RFLP and CAPS mapping place it on chromosome 4 but the nucleotide sequence maps it to chromosome 2.	embryonic cell protein 63 (ECP63); INVOLVED IN: embryo development ending in seed dormancy; LOCATED IN: cellular_component unknown; EXPRESSED IN: fruit, seed; EXPRESSED DURING: seed development stages; CONTAINS InterPro DOMAIN/s: Late embryogenesis abundant protein, group 4 (InterPro:IPR004238); BEST Arabidopsis thaliana protein match is: late embryogenesis abundant protein, putative / LEA protei…	0.842255	1.02735e-23	0.61213	6.13983e-10	0.513693	5.81418e-07	0.611327	6.55629e-10	0.978383	6.73594e-58
Solyc01g098850.3.1	ME10	1	D(P)-binding Rossmann-fold superfamily protein (AHRD V3.3 *** A0A1P8AU36_ARATH),Pfam:PF13561	AT1G54870.2	70.47	6e-173	488	NA	NA	NA	0.881586	1.82778e-28	0.674653	1.97591e-12	0.576261	9.70561e-09	0.671791	2.64871e-12	0.977276	5.10872e-57
Solyc02g084840.3.1	ME10	1	Dehydrin (AHRD V3.3 *** A0A2R4KWH2_9SOLN)	AT3G50980.1	50.97	7e-22	87.8	dehydrin xero 1	0	dehydrin xero 1 (XERO1); FUNCTIONS IN: molecular_function unknown; INVOLVED IN: response to water, response to stress; LOCATED IN: cellular_component unknown; EXPRESSED IN: shoot apex, inflorescence meristem, petal, leaf whorl, seed; EXPRESSED DURING: F mature embryo stage, petal differentiation and expansion stage, E expanded cotyledon stage; CONTAINS InterPro DOMAIN/s: Dehydrin (InterPro:IPR000…	0.885158	5.60555e-29	0.688731	4.45288e-13	0.582935	5.95532e-09	0.684229	7.23668e-13	0.976824	1.13419e-56
Solyc02g091390.3.1	ME10	1	cold-regulated protein (AHRD V3.3 *** AT3G03341.1)	AT3G03341.1	77.46	9e-37	121	0	0	unknown protein; Has 30201 Blast hits to 17322 proteins in 780 species: Archae - 12; Bacteria - 1396; Metazoa - 17338; Fungi - 3422; Plants - 5037; Viruses - 0; Other Eukaryotes - 2996 (source: NCBI BLink).	0.818924	1.78903e-21	0.562122	2.63697e-08	0.45014	1.73815e-05	0.559456	3.1673e-08	0.975416	1.23857e-55
Solyc07g062990.2.1	ME10	1	late embryogenesis abundant protein 1-like (AHRD V3.3 --* A0A2I4H8I2_9ROSI)	NA	NA	NA	NA	NA	NA	NA	0.802517	4.40775e-20	0.563186	2.44991e-08	0.459939	1.07489e-05	0.555179	4.23591e-08	0.975384	1.30593e-55
Solyc01g060070.3.1	ME10	1	Outer envelope pore protein 16-2, chloroplastic (AHRD V3.3 *** A0A2G2XR36_CAPBA),Pfam:PF02466	AT4G16160.2	67.66	5e-76	229	Mitochondrial import inner membrane translocase subunit Tim17/Tim22/Tim23 family protein	Homologous to pea OEP16 and barley pPORA (OEP16), a member of Arabidopsis OEP16 family. Two OEP16 genes are closely related to each other and are conserved in all land plants, OEP16-2, also named OEP16-S, and OEP16-1 (renamed OEP16-L) are result of the gene duplication event that occurred prior to divergence of bryophytes and seed plants. Predominantly expressed in seed and is not inducible by co…	ATOEP16-2; FUNCTIONS IN: protein transporter activity, P-P-bond-hydrolysis-driven protein transmembrane transporter activity; INVOLVED IN: protein transport; LOCATED IN: plastid outer membrane, mitochondrial inner membrane presequence translocase complex; EXPRESSED IN: 6 plant structures; EXPRESSED DURING: 6 growth stages; CONTAINS InterPro DOMAIN/s: Mitochondrial inner membrane translocase compl…	0.823952	6.27856e-22	0.600593	1.54864e-09	0.495327	1.66617e-06	0.592184	2.97097e-09	0.974316	7.29461e-55
Solyc04g017670.3.1	ME10	1	F-box protein (AHRD V3.3 *** H6VUS4_9ROSI)	NA	NA	NA	NA	NA	NA	NA	0.799894	7.15503e-20	0.597757	1.93325e-09	0.494416	1.75281e-06	0.586624	4.52472e-09	0.973849	1.51336e-54
Solyc08g077410.4.1	ME10	1	Cytochrome c oxidase (AHRD V3.3 *** A0A200PLW7_9MAGN)	AT1G32710.1	43.36	1e-25	96.3	Cytochrome c oxidase, subunit Vib family protein	0	Cytochrome c oxidase, subunit Vib family protein; FUNCTIONS IN: cytochrome-c oxidase activity; LOCATED IN: mitochondrion; CONTAINS InterPro DOMAIN/s: Cytochrome c oxidase, subunit VIb (InterPro:IPR003213); BEST Arabidopsis thaliana protein match is: cytochrome C oxidase 6B (TAIR:AT1G22450.1); Has 415 Blast hits to 415 proteins in 150 species: Archae - 0; Bacteria - 0; Metazoa - 155; Fungi - 117; …	0.780174	2.20006e-18	0.571639	1.35259e-08	0.472252	5.75199e-06	0.560646	2.91919e-08	0.973499	2.593e-54
Solyc03g113510.2.1	ME10	1	hypothetical protein (AHRD V3.3 *** AT1G16770.1)	AT1G16770.1	66.16	8e-140	403	0	0	unknown protein; Has 109 Blast hits to 109 proteins in 52 species: Archae - 0; Bacteria - 4; Metazoa - 0; Fungi - 71; Plants - 32; Viruses - 0; Other Eukaryotes - 2 (source: NCBI BLink).	0.816863	2.72307e-21	0.659251	9.21277e-12	0.56158	2.73736e-08	0.649258	2.3867e-11	0.973191	4.13337e-54
Solyc12g010820.2.1	ME10	1	Late embryogenesis abundant protein (AHRD V3.3 *-* A0A200QFG9_9MAGN)	NA	NA	NA	NA	NA	NA	NA	0.81509	3.89144e-21	0.646946	2.95988e-11	0.546612	7.49096e-08	0.635065	8.69611e-11	0.972822	7.18992e-54
Solyc02g062770.2.1	ME10	1	late embryogenesis abundant protein (AHRD V3.3 *** AT5G66780.1)	AT5G66780.1	44.44	3e-23	90.1	0	0	unknown protein; Has 1807 Blast hits to 1807 proteins in 277 species: Archae - 0; Bacteria - 0; Metazoa - 736; Fungi - 347; Plants - 385; Viruses - 0; Other Eukaryotes - 339 (source: NCBI BLink).	0.89398	2.53779e-30	0.643665	4.00454e-11	0.527926	2.46175e-07	0.637572	6.95428e-11	0.972501	1.15734e-53
Solyc09g015070.3.1	ME10	1	D(P)-linked oxidoreductase superfamily protein (AHRD V3.3 *** A0A2U1N452_ARTAN)	AT5G01670.1	69.78	4e-166	470	NAD(P)-linked oxidoreductase superfamily protein	0	NAD(P)-linked oxidoreductase superfamily protein; FUNCTIONS IN: oxidoreductase activity; INVOLVED IN: oxidation reduction; EXPRESSED IN: 18 plant structures; EXPRESSED DURING: 11 growth stages; CONTAINS InterPro DOMAIN/s: Aldo/keto reductase (InterPro:IPR001395), Aldo/keto reductase subgroup (InterPro:IPR020471), Aldo/keto reductase, conserved site (InterPro:IPR018170); BEST Arabidopsis thaliana …	0.821067	1.14961e-21	0.547258	7.17961e-08	0.436234	3.3535e-05	0.542177	1.00004e-07	0.970876	1.17973e-52
Solyc02g071760.4.1	ME10	1	oil body-associated protein 2A-like (AHRD V3.3 *** A0A2I4FEE8_9ROSI)	AT1G29680.1	63.91	6e-115	333	Protein of unknown function (DUF1264)	0	Protein of unknown function (DUF1264); CONTAINS InterPro DOMAIN/s: Protein of unknown function DUF1264 (InterPro:IPR010686); BEST Arabidopsis thaliana protein match is: Protein of unknown function (DUF1264) (TAIR:AT5G45690.1); Has 286 Blast hits to 286 proteins in 122 species: Archae - 0; Bacteria - 120; Metazoa - 0; Fungi - 64; Plants - 100; Viruses - 0; Other Eukaryotes - 2 (source: NCBI BLink).	0.809014	1.28614e-20	0.627199	1.73099e-10	0.531574	1.96248e-07	0.619604	3.30433e-10	0.969481	7.81315e-52
Solyc12g008430.3.1	ME10	1	Malic enzyme (AHRD V3.3 *** A0A2G3BMK9_CAPCH)	AT1G79750.1	76.22	0	942	NADP-malic enzyme 4	The malic enzyme (EC 1.1.1.40) encoded by AtNADP-ME4 is localized to chloroplasts. The gene is expressed throughout the whole plant and during embryogenesis and germination. A possible involvement in the fatty acid biosynthesis has been proposed.	NADP-malic enzyme 4 (NADP-ME4); CONTAINS InterPro DOMAIN/s: Malic enzyme, NAD-binding (InterPro:IPR012302), Malic oxidoreductase (InterPro:IPR001891), Malic enzyme, conserved site (InterPro:IPR015884), Malic enzyme, N-terminal (InterPro:IPR012301), NAD(P)-binding domain (InterPro:IPR016040); BEST Arabidopsis thaliana protein match is: NADP-malic enzyme 3 (TAIR:AT5G25880.1); Has 9573 Blast hits to…	0.927843	7.12478e-37	0.674383	2.03154e-12	0.55648	3.87898e-08	0.670309	3.07876e-12	0.969256	1.05032e-51
Solyc12g038160.2.1	ME10	1	Lipase (AHRD V3.3 *** A0A2K3PIZ1_TRIPR)	AT1G73920.1	66.23	0	893	alpha/beta-Hydrolases superfamily protein	0	alpha/beta-Hydrolases superfamily protein; FUNCTIONS IN: lipase activity; INVOLVED IN: glycerol biosynthetic process, lipid metabolic process; LOCATED IN: cellular_component unknown; EXPRESSED IN: 24 plant structures; EXPRESSED DURING: 15 growth stages; CONTAINS InterPro DOMAIN/s: AB-hydrolase-associated lipase region (InterPro:IPR006693); BEST Arabidopsis thaliana protein match is: alpha/beta-Hy…	0.81622	3.10105e-21	0.671668	2.68215e-12	0.588247	4.00499e-09	0.665953	4.76716e-12	0.968966	1.53549e-51
Solyc01g016970.2.1	ME10	1	Unknown protein	NA	NA	NA	NA	NA	NA	NA	0.823385	7.07657e-22	0.734243	1.90951e-15	0.626172	1.8911e-10	0.721815	9.41452e-15	0.968569	2.56666e-51
Solyc08g006800.3.1	ME10	1	transmembrane protein (AHRD V3.3 *** AT4G31830.1)	AT4G31830.1	69.31	5e-43	139	0	0	unknown protein; Has 42 Blast hits to 42 proteins in 10 species: Archae - 0; Bacteria - 0; Metazoa - 0; Fungi - 0; Plants - 42; Viruses - 0; Other Eukaryotes - 0 (source: NCBI BLink).	0.806402	2.12216e-20	0.587267	4.31145e-09	0.468233	7.07292e-06	0.576749	9.36889e-09	0.968455	2.96825e-51
Solyc01g057000.3.1	ME10	1	Universal stress protein	AT3G11930.2	51.38	6e-64	199	Adenine nucleotide alpha hydrolases-like superfamily protein	0	Adenine nucleotide alpha hydrolases-like superfamily protein; FUNCTIONS IN: molecular_function unknown; INVOLVED IN: response to stress; LOCATED IN: cellular_component unknown; EXPRESSED IN: 18 plant structures; EXPRESSED DURING: 9 growth stages; CONTAINS InterPro DOMAIN/s: UspA (InterPro:IPR006016), Rossmann-like alpha/beta/alpha sandwich fold (InterPro:IPR014729), Universal stress protein A (In…	0.816541	2.90628e-21	0.496308	1.57752e-06	0.368023	0.000572826	0.489546	2.29217e-06	0.968209	4.06213e-51
Solyc02g014670.2.1	ME10	1	BTB/POZ domain protein (AHRD V3.3 *** A0A1I9LLD2_ARATH)	AT3G19920.2	44.3	3e-124	372	NA	NA	NA	0.867106	1.53315e-26	0.720972	1.04573e-14	0.629195	1.45621e-10	0.714541	2.30256e-14	0.967576	9.00233e-51
Solyc01g009660.3.1	ME10	1	Low-temperature-induced 65 kDa protein (AHRD V3.3 *** A0A1J3DLF3_NOCCA)	NA	NA	NA	NA	NA	NA	NA	0.895487	1.45542e-30	0.720647	1.08892e-14	0.615472	4.66342e-10	0.712578	2.91738e-14	0.966635	2.8544e-50
Solyc09g009490.4.1	ME10	1	ABSCISIC ACID-INSENSITIVE 5-like protein 4 (AHRD V3.3 *** A0A2G2YPC0_CAPAN)	AT2G36270.2	47.72	2e-116	352	NA	NA	NA	0.831183	1.31144e-22	0.717644	1.57767e-14	0.634147	9.43259e-11	0.713639	2.56752e-14	0.96619	4.87226e-50
Solyc01g018020.3.1	ME1	1	Transketolase (AHRD V3.3 *** A0A200R5S8_9MAGN)	AT3G60750.1	54.62	0	709	Transketolase	0	Transketolase; FUNCTIONS IN: catalytic activity, transketolase activity; INVOLVED IN: response to cadmium ion, response to salt stress; LOCATED IN: chloroplast stroma, chloroplast, chloroplast envelope; EXPRESSED IN: 27 plant structures; EXPRESSED DURING: 17 growth stages; CONTAINS InterPro DOMAIN/s: Transketolase, bacterial-like (InterPro:IPR005478), Transketolase, N-terminal (InterPro:IPR005474…	0.85528	3.94631e-25	0.625691	1.97088e-10	0.524276	3.08033e-07	0.621262	2.8737e-10	0.965837	7.4113e-50
Solyc05g053160.3.1	ME10	1	AWPM-19-like family protein (AHRD V3.3 *** O23029_ARATH)	AT1G04560.1	68.31	2e-89	264	AWPM-19-like family protein	0	AWPM-19-like family protein; FUNCTIONS IN: molecular_function unknown; INVOLVED IN: biological_process unknown; LOCATED IN: endomembrane system; CONTAINS InterPro DOMAIN/s: AWPM-19-like (InterPro:IPR008390); BEST Arabidopsis thaliana protein match is: AWPM-19-like family protein (TAIR:AT5G46530.1); Has 177 Blast hits to 177 proteins in 19 species: Archae - 0; Bacteria - 0; Metazoa - 0; Fungi - 0;…	0.870177	6.26699e-27	0.715251	2.11261e-14	0.623841	2.30867e-10	0.710835	3.59358e-14	0.965255	1.46444e-49
Solyc06g072680.4.1	ME10	1	HVA22-like protein (AHRD V3.3 *** A0A2G2ZD02_CAPAN)	AT5G50720.1	73.58	3e-49	157	HVA22 homologue E	Encodes one of five HVA22 homologs in Arabidopsis. HVA22 is an ABA- and stress-inducible gene first isolated from barley. Members of this gene family have only been found in eukaryotes. AtHVA22e mRNA is upregulated to varying degrees in response to cold stress, salt stress, ABA treatment or dehydration.	HVA22 homologue E (HVA22E); FUNCTIONS IN: molecular_function unknown; INVOLVED IN: response to water deprivation, response to cold, hyperosmotic salinity response, response to abscisic acid stimulus; LOCATED IN: endomembrane system; EXPRESSED IN: 22 plant structures; EXPRESSED DURING: 12 growth stages; CONTAINS InterPro DOMAIN/s: TB2/DP1/HVA22 related protein (InterPro:IPR004345); BEST Arabidopsi…	0.801584	5.24099e-20	0.513292	5.95316e-07	0.401963	0.000150634	0.508679	7.79762e-07	0.964932	2.12629e-49
Solyc01g057165.1.1	ME10	1	Unknown protein	NA	NA	NA	NA	NA	NA	NA	0.821731	1.00112e-21	0.681039	1.01552e-12	0.587611	4.20147e-09	0.67265	2.42643e-12	0.964286	4.43558e-49
Solyc09g082920.1.1	ME10	1	Unknown protein	NA	NA	NA	NA	NA	NA	NA	0.820018	1.42848e-21	0.732712	2.33553e-15	0.623273	2.42327e-10	0.719036	1.32927e-14	0.964274	4.49739e-49
Solyc06g068160.3.1	ME10	1	SNF4	AT1G15330.1	57.58	5e-140	407	Cystathionine beta-synthase (CBS) protein	0	Cystathionine beta-synthase (CBS) protein; CONTAINS InterPro DOMAIN/s: Cystathionine beta-synthase, core (InterPro:IPR000644); BEST Arabidopsis thaliana protein match is: Cystathionine beta-synthase (CBS) family protein (TAIR:AT1G80090.1); Has 526 Blast hits to 526 proteins in 132 species: Archae - 6; Bacteria - 4; Metazoa - 257; Fungi - 91; Plants - 124; Viruses - 0; Other Eukaryotes - 44 (sourc…	0.859069	1.43982e-25	0.793198	2.38684e-19	0.703183	8.81524e-14	0.788735	5.19985e-19	0.964256	4.5892e-49
Solyc03g046380.1.1	ME10	1	Seed maturation protein PM41 (AHRD V3.3 *** A0A2K3K2J9_TRIPR)	AT2G21820.1	69.62	9e-31	106	0	0	unknown protein; Has 45 Blast hits to 45 proteins in 13 species: Archae - 0; Bacteria - 0; Metazoa - 0; Fungi - 0; Plants - 45; Viruses - 0; Other Eukaryotes - 0 (source: NCBI BLink).	0.836967	3.55041e-23	0.603796	1.20229e-09	0.491574	2.05085e-06	0.59831	1.85178e-09	0.964212	4.81833e-49
Solyc03g005940.4.1	ME10	1	oil body-associated protein 2A-like (AHRD V3.3 *** A0A2I4FEE8_9ROSI)	AT5G45690.1	65.09	6e-114	332	Protein of unknown function (DUF1264)	0	Protein of unknown function (DUF1264); FUNCTIONS IN: molecular_function unknown; INVOLVED IN: biological_process unknown; LOCATED IN: cellular_component unknown; EXPRESSED IN: seed, leaf; EXPRESSED DURING: seedling growth; CONTAINS InterPro DOMAIN/s: Protein of unknown function DUF1264 (InterPro:IPR010686); BEST Arabidopsis thaliana protein match is: Protein of unknown function (DUF1264) (TAIR:AT…	0.819057	1.74084e-21	0.647842	2.72362e-11	0.547301	7.15954e-08	0.638423	6.44277e-11	0.9638	7.64498e-49
Solyc02g085770.4.1	ME10	1	AWPM-19-like protein (AHRD V3.3 *-* A0A2U1MYT9_ARTAN)	AT1G04560.1	54.73	8e-51	166	AWPM-19-like family protein	0	AWPM-19-like family protein; FUNCTIONS IN: molecular_function unknown; INVOLVED IN: biological_process unknown; LOCATED IN: endomembrane system; CONTAINS InterPro DOMAIN/s: AWPM-19-like (InterPro:IPR008390); BEST Arabidopsis thaliana protein match is: AWPM-19-like family protein (TAIR:AT5G46530.1); Has 177 Blast hits to 177 proteins in 19 species: Archae - 0; Bacteria - 0; Metazoa - 0; Fungi - 0;…	0.741335	7.37872e-16	0.593831	2.61892e-09	0.490369	2.19111e-06	0.584731	5.21168e-09	0.962849	2.17294e-48
Solyc03g112590.4.1	ME10	1	Cell division cycle protein 48-like protein (AHRD V3.3 *** A0A2G3CYA7_CAPCH)	AT5G03340.1	88.74	0	1469	ATPase, AAA-type, CDC48 protein	0	ATPase, AAA-type, CDC48 protein; FUNCTIONS IN: protein binding, ATPase activity; LOCATED IN: cell wall; EXPRESSED IN: 24 plant structures; EXPRESSED DURING: 13 growth stages; CONTAINS InterPro DOMAIN/s: ATPase, AAA+ type, core (InterPro:IPR003593), ATPase, AAA-type, core (InterPro:IPR003959), ATPase, AAA-type, conserved site (InterPro:IPR003960), Aspartate decarboxylase-like fold (InterPro:IPR009…	0.791354	3.30057e-19	0.64507	3.51987e-11	0.532838	1.81312e-07	0.634686	8.99297e-11	0.962672	2.63019e-48
Solyc11g008260.2.1	ME10	1	Cysteine proteinase 15A (AHRD V3.3 *** A0A1U8EZ26_CAPAN)	AT3G54940.2	69.33	0	533	Papain family cysteine protease	0	Papain family cysteine protease; FUNCTIONS IN: cysteine-type endopeptidase activity, cysteine-type peptidase activity; INVOLVED IN: proteolysis; LOCATED IN: endomembrane system; EXPRESSED IN: embryo, sepal, carpel; EXPRESSED DURING: 4 anthesis, C globular stage; CONTAINS InterPro DOMAIN/s: Peptidase C1A, papain (InterPro:IPR013128), Proteinase inhibitor I29, cathepsin propeptide (InterPro:IPR0132…	0.78859	5.33136e-19	0.702868	9.14232e-14	0.614362	5.11128e-10	0.694692	2.30954e-13	0.962501	3.16278e-48
Solyc03g005943.1.1	ME10	1	Unknown protein	NA	NA	NA	NA	NA	NA	NA	0.876952	8.01325e-28	0.704241	7.8e-14	0.587098	4.36656e-09	0.691124	3.42769e-13	0.9625	3.16651e-48
Solyc06g061110.2.1	ME10	1	late embryogenesis abundant protein 6 (AHRD V3.3 *** XP_004241969.1)	AT1G32560.1	42.75	2e-23	90.9	Late embryogenesis abundant protein, group 1 protein	0	Late embryogenesis abundant protein, group 1 protein; FUNCTIONS IN: molecular_function unknown; INVOLVED IN: embryo development, embryo development ending in seed dormancy; LOCATED IN: cellular_component unknown; EXPRESSED IN: stem; CONTAINS InterPro DOMAIN/s: Late embryogenesis abundant protein, group 1 (InterPro:IPR005513); BEST Arabidopsis thaliana protein match is: Late embryogenesis abundant…	0.801285	5.53912e-20	0.649921	2.24294e-11	0.545658	7.9742e-08	0.642157	4.59612e-11	0.961878	6.13475e-48
Solyc07g055840.3.1	ME10	1	Citrate synthase (AHRD V3.3 *** A0A2G2WEG9_CAPBA)	AT2G42790.1	83.07	0	863	citrate synthase 3	Encodes a peroxisomal citrate synthase that is expressed throughout seedling and shoot development.	citrate synthase 3 (CSY3); FUNCTIONS IN: citrate (SI)-synthase activity; INVOLVED IN: fatty acid beta-oxidation, tricarboxylic acid cycle; LOCATED IN: peroxisome; EXPRESSED IN: 23 plant structures; EXPRESSED DURING: 15 growth stages; CONTAINS InterPro DOMAIN/s: Citrate synthase-like, large alpha subdomain (InterPro:IPR016142), Citrate synthase, type II (InterPro:IPR010953), Citrate synthase-like …	0.859722	1.20649e-25	0.76023	5.00004e-17	0.654328	1.47906e-11	0.753775	1.28873e-16	0.961736	7.12499e-48
Solyc07g042090.4.1	ME10	1	Protein LAZ1-like protein 2 (AHRD V3.3 *** A0A2G3BYI1_CAPCH)	AT1G23070.1	67.36	0	543	Protein of unknown function (DUF300)	0	Protein of unknown function (DUF300); CONTAINS InterPro DOMAIN/s: Protein of unknown function DUF300 (InterPro:IPR005178); BEST Arabidopsis thaliana protein match is: Protein of unknown function (DUF300) (TAIR:AT4G38360.2); Has 840 Blast hits to 837 proteins in 189 species: Archae - 0; Bacteria - 0; Metazoa - 286; Fungi - 190; Plants - 245; Viruses - 0; Other Eukaryotes - 119 (source: NCBI BLink).	0.86932	8.0635e-27	0.588786	3.84545e-09	0.479704	3.89315e-06	0.584239	5.40614e-09	0.961508	9.05265e-48
Solyc01g067650.2.1	ME10	1	classical arabinogalactan protein 9 isoform X1 (AHRD V3.3 --* XP_006594475.1)	NA	NA	NA	NA	NA	NA	NA	0.865062	2.74691e-26	0.596932	2.06129e-09	0.484731	2.97636e-06	0.590749	3.31416e-09	0.961241	1.19487e-47
Solyc07g005820.3.1	ME10	1	Heat shock 70 kDa protein (AHRD V3.3 *** A0A2G2WB37_CAPBA)	AT1G16030.1	83.62	0	1130	heat shock protein 70B	0	heat shock protein 70B (Hsp70b); FUNCTIONS IN: ATP binding; INVOLVED IN: protein folding, response to heat; LOCATED IN: cytosol, cell wall, plasma membrane, chloroplast, membrane; EXPRESSED IN: 19 plant structures; EXPRESSED DURING: 10 growth stages; CONTAINS InterPro DOMAIN/s: Heat shock protein 70, conserved site (InterPro:IPR018181), Heat shock protein Hsp70 (InterPro:IPR001023), Heat shock pr…	0.943751	3.60731e-41	0.739314	9.70481e-16	0.633259	1.02028e-10	0.737679	1.20928e-15	0.960434	2.73967e-47
Solyc03g058330.3.1	ME10	1	18 kDa seed maturation protein-like (AHRD V3.3 *** XP_004234770.1)	NA	NA	NA	NA	NA	NA	NA	0.745674	4.06125e-16	0.506527	8.83195e-07	0.39255	0.00022138	0.497787	1.45213e-06	0.960292	3.16293e-47
Solyc01g098950.3.1	ME10	1	Glyceraldehyde-3-phosphate dehydrogenase (AHRD V3.3 *** A0A2G3C9S8_CAPCH)	AT3G04120.1	86.75	1e-143	412	glyceraldehyde-3-phosphate dehydrogenase C subunit 1	encodes cytosolic GADPH (C subunit) involved in the glycolytic pathway but also interacts with H2O2 potentially placing it in a signalling cascade induced by ROS.	glyceraldehyde-3-phosphate dehydrogenase C subunit 1 (GAPC1); FUNCTIONS IN: glyceraldehyde-3-phosphate dehydrogenase (phosphorylating) activity, copper ion binding, glyceraldehyde-3-phosphate dehydrogenase activity; INVOLVED IN: in 11 processes; LOCATED IN: in 8 components; EXPRESSED IN: 28 plant structures; EXPRESSED DURING: 16 growth stages; CONTAINS InterPro DOMAIN/s: Glyceraldehyde 3-phosphat…	0.83045	1.54248e-22	0.755832	9.56078e-17	0.649722	2.2852e-11	0.738596	1.06918e-15	0.95975	5.45437e-47
Solyc06g068690.4.1	ME10	1	Amidase family protein (AHRD V3.3 *-* AT5G07360.3)	AT5G07360.2	73.08	3e-142	418	Amidase family protein	0	Amidase family protein; FUNCTIONS IN: amidase activity, carbon-nitrogen ligase activity, with glutamine as amido-N-donor; EXPRESSED IN: 22 plant structures; EXPRESSED DURING: 13 growth stages; CONTAINS InterPro DOMAIN/s: Amidase (InterPro:IPR000120); BEST Arabidopsis thaliana protein match is: Amidase family protein (TAIR:AT3G25660.1); Has 19044 Blast hits to 19036 proteins in 2473 species: Archa…	0.780653	2.03298e-18	0.514615	5.50581e-07	0.414002	9.05102e-05	0.508906	7.69579e-07	0.959423	7.54745e-47
Solyc07g040680.3.1	ME10	1	Heat shock transcription factor (AHRD V3.3 *-* A0A1Y1I763_KLENI)	AT2G26150.4	48.88	1e-79	251	NA	NA	NA	0.788675	5.25439e-19	0.499793	1.29714e-06	0.382571	0.000328867	0.493061	1.88937e-06	0.958993	1.15297e-46
Solyc07g053360.4.1	ME1	1	Late embryogenesis abundant protein (AHRD V3.3 *-* A0A200QFG9_9MAGN)	AT2G42560.1	34.01	9e-26	112	late embryogenesis abundant domain-containing protein / LEA domain-containing protein	0	late embryogenesis abundant domain-containing protein / LEA domain-containing protein; FUNCTIONS IN: molecular_function unknown; INVOLVED IN: embryo development ending in seed dormancy; LOCATED IN: cellular_component unknown; EXPRESSED IN: seed; EXPRESSED DURING: seedling growth; CONTAINS InterPro DOMAIN/s: Late embryogenesis abundant protein, group 4 (InterPro:IPR004238); BEST Arabidopsis thalia…	0.870471	5.74621e-27	0.740878	7.85216e-16	0.638191	6.57872e-11	0.737294	1.27316e-15	0.95875	1.4629e-46
Solyc02g085150.4.1	ME10	1	Late embryogenesis abundant (LEA) protein (AHRD V3.3 *** A0A1P8B7I6_ARATH)	AT4G36600.2	33.02	9e-24	101	NA	NA	NA	0.758796	6.18679e-17	0.55249	5.07449e-08	0.454742	1.38946e-05	0.548273	6.71533e-08	0.958726	1.49675e-46
Solyc10g078770.2.1	ME10	1	11 kDa late embryogenesis abundant protein (AHRD V3.3 *-* A0A2G3BHR7_CAPCH)	NA	NA	NA	NA	NA	NA	NA	0.859492	1.28386e-25	0.67249	2.46644e-12	0.569572	1.56654e-08	0.66473	5.38327e-12	0.957902	3.31124e-46
Solyc04g015200.3.1	ME10	1	ATP-dependent 6-phosphofructokinase (AHRD V3.3 *** A0A2G3CDP5_CAPCH)	AT5G47810.1	76.87	0	691	phosphofructokinase 2	0	phosphofructokinase 2 (PFK2); CONTAINS InterPro DOMAIN/s: Pyrophosphate-dependent phosphofructokinase TP0108 (InterPro:IPR012004), Phosphofructokinase (InterPro:IPR000023); BEST Arabidopsis thaliana protein match is: phosphofructokinase 3 (TAIR:AT4G26270.1); Has 1807 Blast hits to 1807 proteins in 277 species: Archae - 0; Bacteria - 0; Metazoa - 736; Fungi - 347; Plants - 385; Viruses - 0; Other …	0.783977	1.16855e-18	0.671257	2.79643e-12	0.574932	1.06832e-08	0.661865	7.13914e-12	0.957838	3.51917e-46
Solyc03g005947.1.1	ME10	1	protein NRT1/ PTR FAMILY 4.4 (AHRD V3.3 *-* A0A2I4FR99_9ROSI)	AT1G59740.1	56.58	2e-24	97.1	Major facilitator superfamily protein	0	Major facilitator superfamily protein; FUNCTIONS IN: transporter activity; INVOLVED IN: oligopeptide transport, response to nematode; LOCATED IN: plasma membrane, membrane; EXPRESSED IN: 19 plant structures; EXPRESSED DURING: 10 growth stages; CONTAINS InterPro DOMAIN/s: PTR2 family proton/oligopeptide symporter, conserved site (InterPro:IPR018456), Oligopeptide transporter (InterPro:IPR000109), …	0.886634	3.40054e-29	0.728291	4.14476e-15	0.59961	1.67284e-09	0.712171	3.06312e-14	0.957639	4.25286e-46
Solyc04g055020.2.1	ME10	1	Succinate dehydrogenase [ubiquinone] iron-sulfur subunit, mitochondrial (AHRD V3.3 *** A0A2G2XLC0_CAPBA)	AT5G65165.1	75.45	7e-156	442	succinate dehydrogenase 2-3	One of three isoforms of the iron-sulfur component of the succinate dehydrogenase complex, a component of the mitochondrial respiratory chain complex II. The product of the nuclear encoded gene is imported into the mitochondrion. Transcripts appear during seed maturation, persist through dessication, are abundant in dry seeds, and markedly decline during germination.	succinate dehydrogenase 2-3 (SDH2-3); CONTAINS InterPro DOMAIN/s: Ferredoxin (InterPro:IPR001041), Beta-grasp fold, ferredoxin-type (InterPro:IPR012675), Fumarate reductase, C-terminal (InterPro:IPR012285), 2Fe-2S ferredoxin, iron-sulphur binding site (InterPro:IPR006058), 4Fe-4S ferredoxin, iron-sulpur binding domain (InterPro:IPR017896), 4Fe-4S ferredoxin, iron-sulphur binding, conserved site (…	0.786223	7.99482e-19	0.725646	5.81068e-15	0.629063	1.47301e-10	0.715569	2.03265e-14	0.957569	4.5441e-46
Solyc06g076520.1.1	ME1	1	Class I heat shock protein (AHRD V3.3 *** A0A2K3M3P7_TRIPR)	AT1G07400.1	73.89	9e-79	234	HSP20-like chaperones superfamily protein	0	HSP20-like chaperones superfamily protein; CONTAINS InterPro DOMAIN/s: Heat shock protein Hsp20 (InterPro:IPR002068), HSP20-like chaperone (InterPro:IPR008978); BEST Arabidopsis thaliana protein match is: HSP20-like chaperones superfamily protein (TAIR:AT1G59860.1); Has 7238 Blast hits to 7237 proteins in 1623 species: Archae - 225; Bacteria - 4290; Metazoa - 129; Fungi - 318; Plants - 1626; Viru…	0.830098	1.66659e-22	0.599777	1.65114e-09	0.475578	4.83773e-06	0.594614	2.46594e-09	0.957404	5.31243e-46
Solyc09g074660.3.1	ME10	1	spermatogenesis-associated protein 20 (AHRD V3.3 *** A0A2I4GIU1_9ROSI)	AT4G03200.1	72.74	0	1187	catalytics	0	catalytics; FUNCTIONS IN: catalytic activity; LOCATED IN: chloroplast; EXPRESSED IN: 24 plant structures; EXPRESSED DURING: 13 growth stages; CONTAINS InterPro DOMAIN/s: Protein of unknown function DUF255 (InterPro:IPR004879), Thioredoxin fold (InterPro:IPR012335), Six-hairpin glycosidase-like (InterPro:IPR008928), Thioredoxin-like fold (InterPro:IPR012336); Has 2655 Blast hits to 2648 proteins i…	0.906834	1.64953e-32	0.644524	3.70124e-11	0.521027	3.75212e-07	0.63923	5.99161e-11	0.957359	5.54062e-46
Solyc07g005210.3.1	ME10	1	Outer membrane lipoprotein blc-like (AHRD V3.3 *** A0A2K3KEW8_TRIPR)	AT5G58070.1	77.47	2e-104	302	temperature-induced lipocalin	Encodes a temperature-induced lipocalin TIL1. Involved in thermotolerance. Peripherally associated with plasma membrane.	temperature-induced lipocalin (TIL); FUNCTIONS IN: binding, transporter activity; INVOLVED IN: transport, response to cold, response to light stimulus, response to heat; LOCATED IN: mitochondrion, endoplasmic reticulum, plasma membrane, vacuole; EXPRESSED IN: 26 plant structures; EXPRESSED DURING: 17 growth stages; CONTAINS InterPro DOMAIN/s: Lipocalin, bacterial (InterPro:IPR002446), Lipocalin, …	0.842705	9.22367e-24	0.633786	9.73863e-11	0.500838	1.22265e-06	0.628741	1.51469e-10	0.95728	5.9668e-46
Solyc06g075990.4.1	ME10	1	Glyoxalase-like domain (AHRD V3.3 *** A0A200R6M5_9MAGN),Pfam:PF18029	AT1G07645.1	73.33	6e-71	213	dessication-induced 1VOC superfamily protein	0	dessication-induced 1VOC superfamily protein (DSI-1VOC); FUNCTIONS IN: catalytic activity; LOCATED IN: endomembrane system; EXPRESSED IN: seed; CONTAINS InterPro DOMAIN/s: Glyoxalase/bleomycin resistance protein/dioxygenase (InterPro:IPR004360); Has 35333 Blast hits to 34131 proteins in 2444 species: Archae - 798; Bacteria - 22429; Metazoa - 974; Fungi - 991; Plants - 531; Viruses - 0; Other Euka…	0.812733	6.21979e-21	0.63245	1.09558e-10	0.525936	2.78259e-07	0.622228	2.64798e-10	0.956831	9.08067e-46
Solyc05g024160.3.1	ME10	1	Pyruvate dehydrogenase E1 component subunit beta (AHRD V3.3 *** A0A1U8ENS4_CAPAN)	AT5G50850.1	78.31	0	582	Transketolase family protein	0	MACCI-BOU (MAB1); FUNCTIONS IN: pyruvate dehydrogenase (acetyl-transferring) activity, catalytic activity; INVOLVED IN: defense response to bacterium; LOCATED IN: mitochondrion, nucleolus, plasma membrane; EXPRESSED IN: 25 plant structures; EXPRESSED DURING: 17 growth stages; CONTAINS InterPro DOMAIN/s: Transketolase, C-terminal (InterPro:IPR005476), Transketolase-like, C-terminal (InterPro:IPR01…	0.789802	4.32385e-19	0.651303	1.96983e-11	0.553644	4.69679e-08	0.639727	5.729e-11	0.95628	1.51115e-45
Solyc09g005060.3.1	ME10	1	Phosphatidylethanolamine-binding protein PEBP (AHRD V3.3 *** A0A200PX07_9MAGN)	AT5G01300.1	61.25	2e-71	216	PEBP (phosphatidylethanolamine-binding protein) family protein	0	PEBP (phosphatidylethanolamine-binding protein) family protein; FUNCTIONS IN: phosphatidylethanolamine binding; INVOLVED IN: biological_process unknown; LOCATED IN: cellular_component unknown; EXPRESSED IN: 7 plant structures; EXPRESSED DURING: LP.04 four leaves visible, 4 anthesis, 4 leaf senescence stage, petal differentiation and expansion stage, LP.08 eight leaves visible; CONTAINS InterPro D…	0.847178	3.10624e-24	0.567529	1.80935e-08	0.459884	1.07781e-05	0.565567	2.07594e-08	0.955971	2.00432e-45
Solyc05g009240.3.1	ME10	1	DUF639 domain-containing protein (AHRD V3.3 *** A0A1Q3DGQ0_CEPFO)	AT2G21720.1	59.07	0	808	Plant protein of unknown function (DUF639)	0	Plant protein of unknown function (DUF639); CONTAINS InterPro DOMAIN/s: Protein of unknown function DUF639 (InterPro:IPR006927); BEST Arabidopsis thaliana protein match is: Plant protein of unknown function (DUF639) (TAIR:AT5G23390.1); Has 146 Blast hits to 143 proteins in 14 species: Archae - 0; Bacteria - 4; Metazoa - 0; Fungi - 0; Plants - 142; Viruses - 0; Other Eukaryotes - 0 (source: NCBI B…	0.841805	1.1435e-23	0.76142	4.18597e-17	0.656916	1.15442e-11	0.752673	1.51039e-16	0.955785	2.37271e-45
Solyc01g105220.3.1	ME10	1	alternative oxidase 2	AT5G64210.1	72.91	1e-156	448	alternative oxidase 2	encodes an isoform of alternative oxidase, which is expressed in rosettes, stems, and roots. Transcript accumulates in dry seeds and decreased upon germination and is not affected by actinomycin A. Protein is localized to mitochondria.	alternative oxidase 2 (AOX2); CONTAINS InterPro DOMAIN/s: Alternative oxidase (InterPro:IPR002680); BEST Arabidopsis thaliana protein match is: alternative oxidase 1A (TAIR:AT3G22370.1); Has 1305 Blast hits to 1305 proteins in 244 species: Archae - 0; Bacteria - 111; Metazoa - 12; Fungi - 191; Plants - 373; Viruses - 0; Other Eukaryotes - 618 (source: NCBI BLink).	0.923964	5.63574e-36	0.727828	4.39823e-15	0.618619	3.58883e-10	0.72676	5.04264e-15	0.954632	6.66254e-45
Solyc02g077440.3.1	ME10	0	Transcription elongation factor 1 homolog (AHRD V3.3 *** A0A1U8FVQ1_CAPAN)	AT5G46030.3	82.93	3e-47	150	NA	NA	NA	0.807647	1.67299e-20	0.590599	3.35223e-09	0.443746	2.35978e-05	0.570631	1.45321e-08	0.954347	8.56704e-45
Solyc03g034030.3.1	ME10	0	Plant Late Embryo Abundant (LEA) related (AHRD V3.3 *-* F5GUH5_CAEEL)	NA	NA	NA	NA	NA	NA	NA	0.868435	1.04401e-26	0.696759	1.83247e-13	0.602378	1.3454e-09	0.695029	2.22436e-13	0.953682	1.52947e-44
Solyc04g056380.3.1	ME10	1	seipin-1 (AHRD V3.3 *** A0A2I4DXK6_9ROSI)	AT5G16460.1	43.49	4e-92	286	Putative adipose-regulatory protein (Seipin)	0	Putative adipose-regulatory protein (Seipin); CONTAINS InterPro DOMAIN/s: Adipose-regulatory protein, Seipin (InterPro:IPR009617); BEST Arabidopsis thaliana protein match is: Putative adipose-regulatory protein (Seipin) (TAIR:AT2G34380.1); Has 1807 Blast hits to 1807 proteins in 277 species: Archae - 0; Bacteria - 0; Metazoa - 736; Fungi - 347; Plants - 385; Viruses - 0; Other Eukaryotes - 339 (s…	0.787601	6.31849e-19	0.751591	1.76369e-16	0.6618	7.18475e-12	0.740176	8.63743e-16	0.953404	1.9433e-44
Solyc09g074910.1.1	ME10	0	Peripheral-type benzodiazepine receptor (AHRD V3.3 *** Q6A151_SOLTU)	AT2G47770.1	45.21	9e-52	169	TSPO(outer membrane tryptophan-rich sensory protein)-related	Encodes a membrane-bound protein designated AtTSPO (Arabidopsis thaliana TSPO-related). AtTSPO is related to the bacterial outer membrane tryptophan-rich sensory protein (TspO) and the mammalian mitochondrial 18 kDa Translocator Protein (18 kDa TSPO), members of the TspO/MBR domain-containing membrane proteins. Mainly detected in dry seeds, but can be induced in vegetative tissues by osmotic or s…	TSPO(outer membrane tryptophan-rich sensory protein)-related (TSPO); CONTAINS InterPro DOMAIN/s: TspO/MBR-related protein (InterPro:IPR004307); Has 567 Blast hits to 567 proteins in 188 species: Archae - 24; Bacteria - 226; Metazoa - 151; Fungi - 6; Plants - 53; Viruses - 0; Other Eukaryotes - 107 (source: NCBI BLink).	0.87652	9.17097e-28	0.649673	2.29569e-11	0.521754	3.59066e-07	0.64284	4.31857e-11	0.952563	3.98026e-44
Solyc06g065050.2.1	ME10	1	Late embryogenesis abundant domain-containing protein / LEA domain-containing protein (AHRD V3.3 *** Q9C7H3_ARATH)	AT1G72100.1	31.2	3e-64	218	late embryogenesis abundant domain-containing protein / LEA domain-containing protein	0	late embryogenesis abundant domain-containing protein / LEA domain-containing protein; INVOLVED IN: embryo development ending in seed dormancy; LOCATED IN: endomembrane system; EXPRESSED IN: sperm cell; CONTAINS InterPro DOMAIN/s: Late embryogenesis abundant protein, group 4 (InterPro:IPR004238); BEST Arabidopsis thaliana protein match is: Late embryogenesis abundant protein (LEA) family protein …	0.756124	9.16238e-17	0.545869	7.86497e-08	0.464315	8.63064e-06	0.544326	8.69849e-08	0.95248	4.27042e-44
Solyc10g009170.2.1	ME10	1	Lysine ketoglutarate reductase trans-splicing-like protein (DUF707) (AHRD V3.3 *** A0A1P8AQH7_ARATH)	AT1G11170.7	61.13	4e-174	498	NA	NA	NA	0.746766	3.48772e-16	0.582496	6.15167e-09	0.494557	1.73909e-06	0.576501	9.53821e-09	0.95129	1.14924e-43
Solyc10g083380.2.1	ME10	1	Basic-leucine zipper (BZIP) transcription factor family protein (AHRD V3.3 *-* Q8L5Y2_ARATH)	NA	NA	NA	NA	NA	NA	NA	0.921133	2.38292e-35	0.815695	3.44673e-21	0.705422	6.80002e-14	0.804443	3.07431e-20	0.951151	1.2884e-43
Solyc04g049960.3.1	ME10	1	Low temperature and salt responsive protein family (AHRD V3.3 *** A0A2U1QNE0_ARTAN)	AT2G38905.1	94.44	9e-29	99.8	Low temperature and salt responsive protein family	0	Low temperature and salt responsive protein family; INVOLVED IN: response to cold, hyperosmotic salinity response; LOCATED IN: endomembrane system, integral to membrane; EXPRESSED IN: 10 plant structures; EXPRESSED DURING: M germinated pollen stage, 4 anthesis, petal differentiation and expansion stage; CONTAINS InterPro DOMAIN/s: Uncharacterised protein family UPF0057 (InterPro:IPR000612); BEST …	0.75637	8.83937e-17	0.586453	4.58297e-09	0.487157	2.6106e-06	0.574375	1.11204e-08	0.950346	2.47805e-43
Solyc08g082260.2.1	ME10	1	Protein phosphatase 2C (AHRD V3.3 *** A0A2U1KYU0_ARTAN)	AT1G07430.1	39.82	3e-75	244	highly ABA-induced PP2C gene 2	0	highly ABA-induced PP2C gene 2 (HAI2); FUNCTIONS IN: protein serine/threonine phosphatase activity, catalytic activity; INVOLVED IN: protein amino acid dephosphorylation; LOCATED IN: protein serine/threonine phosphatase complex; EXPRESSED IN: 17 plant structures; EXPRESSED DURING: 9 growth stages; CONTAINS InterPro DOMAIN/s: Protein phosphatase 2C, manganese/magnesium aspartate binding site (Inte…	0.9206	3.10651e-35	0.776456	4.03491e-18	0.683986	7.42686e-13	0.768688	1.38127e-17	0.949963	3.36997e-43
Solyc04g072470.4.1	ME10	1	defensin Tk-AMP-D6-like (AHRD V3.3 *** A0A1U8GDD3_CAPAN)	NA	NA	NA	NA	NA	NA	NA	0.868291	1.08862e-26	0.564392	2.25316e-08	0.463838	8.84096e-06	0.56307	2.46964e-08	0.949874	3.61606e-43
Solyc09g075600.3.1	ME10	1	GATA transcription factor-like protein (AHRD V3.3 *-* AT1G02700.1)	NA	NA	NA	NA	NA	NA	NA	0.75225	1.60488e-16	0.48668	2.67893e-06	0.374842	0.000443048	0.480122	3.80781e-06	0.949868	3.63325e-43
Solyc05g006160.4.1	ME1	0	Gibberellin regulated protein (AHRD V3.3 *** A0A200QLE0_9MAGN)	NA	NA	NA	NA	NA	NA	NA	0.841554	1.214e-23	0.752952	1.45113e-16	0.635557	8.32408e-11	0.742318	6.45208e-16	0.949857	3.66589e-43
Solyc04g078450.4.1	ME10	1	Unknown protein	NA	NA	NA	NA	NA	NA	NA	0.888338	1.89282e-29	0.641955	4.68128e-11	0.504081	1.01648e-06	0.633676	9.83351e-11	0.949736	4.03654e-43
Solyc01g098860.3.1	ME10	1	Glycoprotein membrane GPI-anchored (AHRD V3.3 *** A0A2U1LIH4_ARTAN)	AT1G54860.1	49.07	4e-48	159	Glycoprotein membrane precursor GPI-anchored	0	Glycoprotein membrane precursor GPI-anchored; BEST Arabidopsis thaliana protein match is: Glycoprotein membrane precursor GPI-anchored (TAIR:AT3G06035.1); Has 83 Blast hits to 82 proteins in 14 species: Archae - 0; Bacteria - 0; Metazoa - 0; Fungi - 0; Plants - 83; Viruses - 0; Other Eukaryotes - 0 (source: NCBI BLink).	0.755237	1.04271e-16	0.471547	5.96561e-06	0.369223	0.000547742	0.465749	8.02676e-06	0.949476	4.96422e-43
Solyc05g015890.4.1	ME10	1	transmembrane protein (AHRD V3.3 *** AT1G27990.1)	AT1G27990.1	63.14	7e-115	335	0	0	unknown protein; BEST Arabidopsis thaliana protein match is: unknown protein (TAIR:AT5G52420.1); Has 86 Blast hits to 86 proteins in 15 species: Archae - 0; Bacteria - 0; Metazoa - 0; Fungi - 0; Plants - 84; Viruses - 0; Other Eukaryotes - 2 (source: NCBI BLink).	0.745625	4.08895e-16	0.568245	1.72035e-08	0.48106	3.62263e-06	0.561881	2.68125e-08	0.949329	5.57311e-43
Solyc04g007920.1.1	ME10	1	B-cell receptor-associated-like protein (AHRD V3.3 *** Q9FFJ0_ARATH)	AT5G17190.1	75.57	6e-72	215	0	0	FUNCTIONS IN: molecular_function unknown; INVOLVED IN: intracellular protein transport; LOCATED IN: endomembrane system, integral to membrane, endoplasmic reticulum; EXPRESSED IN: 23 plant structures; EXPRESSED DURING: 13 growth stages; CONTAINS InterPro DOMAIN/s: B-cell receptor-associated 31-like (InterPro:IPR008417); BEST Arabidopsis thaliana protein match is: unknown protein (TAIR:AT3G03160.1…	0.795027	1.72509e-19	0.539262	1.20644e-07	0.404604	0.000134929	0.526524	2.68394e-07	0.949114	6.60114e-43
Solyc03g005290.2.1	ME10	1	swi5-dependent recombination D repair protein 1 homolog isoform X1 (AHRD V3.3 *-* XP_010317398.1)	NA	NA	NA	NA	NA	NA	NA	0.750674	2.0102e-16	0.688408	4.61218e-13	0.600454	1.5657e-09	0.6765	1.63274e-12	0.948848	8.13246e-43
Solyc05g012770.3.1	ME10	1	WRKY transcription factor 4	AT1G13960.1	54.13	4e-161	472	WRKY DNA-binding protein 4	Encodes WRKY DNA-binding protein 4 (WRKY4).	WRKY DNA-binding protein 4 (WRKY4); FUNCTIONS IN: DNA binding, sequence-specific DNA binding transcription factor activity; INVOLVED IN: regulation of transcription, DNA-dependent; LOCATED IN: chloroplast; EXPRESSED IN: 22 plant structures; EXPRESSED DURING: 10 growth stages; CONTAINS InterPro DOMAIN/s: DNA-binding WRKY (InterPro:IPR003657); BEST Arabidopsis thaliana protein match is: WRKY DNA-bi…	0.903351	6.91837e-32	0.652019	1.84125e-11	0.554219	4.5189e-08	0.658759	9.66241e-12	0.948163	1.38368e-42
Solyc02g067350.3.1	ME2	1	DUF1666 domain-containing protein (AHRD V3.3 *-* A0A1Q3AQV7_CEPFO)	AT5G39785.5	50.52	2e-134	414	NA	NA	NA	0.895589	1.40089e-30	0.775518	4.69371e-18	0.653903	1.54006e-11	0.765839	2.14339e-17	0.94741	2.46214e-42
Solyc06g068540.3.1	ME10	1	ATP-dependent D helicase (AHRD V3.3 *** Q9ZUI1_ARATH)	AT2G24100.1	45.81	2e-128	387	0	0	unknown protein; BEST Arabidopsis thaliana protein match is: unknown protein (TAIR:AT4G30780.1); Has 101 Blast hits to 101 proteins in 16 species: Archae - 0; Bacteria - 0; Metazoa - 0; Fungi - 0; Plants - 95; Viruses - 0; Other Eukaryotes - 6 (source: NCBI BLink).	0.78554	8.97782e-19	0.711624	3.27058e-14	0.613938	5.29324e-10	0.697012	1.78116e-13	0.946934	3.52879e-42
Solyc11g045350.2.1	ME10	1	Plant regulator RWP-RK family protein (AHRD V3.3 *** G7IS09_MEDTR)	AT2G43500.9	49.39	0	843	NA	NA	NA	0.879812	3.24231e-28	0.787789	6.11872e-19	0.678504	1.32532e-12	0.78144	1.78475e-18	0.945903	7.6073e-42
Solyc10g083370.1.1	ME10	1	Unknown protein	NA	NA	NA	NA	NA	NA	NA	0.898374	4.89566e-31	0.80763	1.67853e-20	0.696446	1.89806e-13	0.795442	1.60209e-19	0.945687	8.91922e-42
Solyc02g071770.3.1	ME10	1	oil body-associated protein 2A-like (AHRD V3.3 *** A0A2I4FEE8_9ROSI)	AT5G45690.1	63.71	6e-114	331	Protein of unknown function (DUF1264)	0	Protein of unknown function (DUF1264); FUNCTIONS IN: molecular_function unknown; INVOLVED IN: biological_process unknown; LOCATED IN: cellular_component unknown; EXPRESSED IN: seed, leaf; EXPRESSED DURING: seedling growth; CONTAINS InterPro DOMAIN/s: Protein of unknown function DUF1264 (InterPro:IPR010686); BEST Arabidopsis thaliana protein match is: Protein of unknown function (DUF1264) (TAIR:AT…	0.732791	2.31142e-15	0.558556	3.36836e-08	0.468378	7.02096e-06	0.550268	5.88482e-08	0.945002	1.47049e-41
Solyc01g087180.4.1	ME10	1	Expressed protein (AHRD V3.3 *-* AT1G07985.1)	NA	NA	NA	NA	NA	NA	NA	0.947416	2.45058e-42	0.785977	8.33632e-19	0.677354	1.49417e-12	0.785594	8.89485e-19	0.942675	7.6754e-41
Solyc01g100830.2.1	ME10	0	galactinol synthase 1	AT2G47180.1	62.11	5e-141	407	galactinol synthase 1	0	galactinol synthase 1 (GolS1); FUNCTIONS IN: transferase activity, transferring hexosyl groups, transferase activity, transferring glycosyl groups; INVOLVED IN: response to high light intensity, carbohydrate biosynthetic process, response to hydrogen peroxide, response to heat; LOCATED IN: cellular_component unknown; EXPRESSED IN: 19 plant structures; EXPRESSED DURING: 11 growth stages; CONTAINS …	0.816041	3.21451e-21	0.506735	8.72695e-07	0.40258	0.000146823	0.505937	9.13774e-07	0.942201	1.06577e-40
Solyc08g067270.3.1	ME10	1	hydroxyproline-rich glycoprotein family protein (AHRD V3.3 *-* AT5G21280.1)	NA	NA	NA	NA	NA	NA	NA	0.876917	8.10262e-28	0.700893	1.14686e-13	0.594505	2.48665e-09	0.699335	1.36963e-13	0.940944	2.51054e-40
Solyc10g017540.4.1	ME10	1	Remorin (AHRD V3.3 *** A0A1U8DSP8_CAPAN)	AT5G23750.3	60.32	7e-46	154	NA	NA	NA	0.940084	4.46318e-40	0.762837	3.38269e-17	0.647711	2.75703e-11	0.754711	1.1254e-16	0.940375	3.67752e-40
Solyc07g063320.3.1	ME10	1	LanC-like protein GCR2 (AHRD V3.3 *** A0A2G3C294_CAPCH)	AT1G52920.1	60.68	4e-177	505	G protein coupled receptor	Encodes a plasma membranelocalized ABA receptor, which interacts with the G&#945;&#946;&#947; complex. It has been postulated that the binding of ABA to GCR2 results in the release of the G protein and dissociation of the heterotrimeric complex into G&#945; and the G&#946;&#947; dimer to activate downstream ABA effectors and to trigger the ABA responses.	G protein coupled receptor (GPCR); CONTAINS InterPro DOMAIN/s: LanC-like protein, eukaryotic (InterPro:IPR020464), Six-hairpin glycosidase-like (InterPro:IPR008928), Lanthionine synthetase C-like (InterPro:IPR007822); BEST Arabidopsis thaliana protein match is: GCR2-like 2 (TAIR:AT2G20770.1); Has 681 Blast hits to 670 proteins in 211 species: Archae - 0; Bacteria - 184; Metazoa - 280; Fungi - 66;…	0.933599	2.64893e-38	0.789555	4.51298e-19	0.678046	1.39024e-12	0.784804	1.01675e-18	0.940342	3.75892e-40
Solyc06g050520.3.1	ME1	1	dehydration responsive element binding protein 1	AT2G40340.3	44.71	4e-58	192	NA	NA	NA	0.820949	1.17818e-21	0.79064	3.7381e-19	0.716288	1.8622e-14	0.782385	1.52534e-18	0.939695	5.77508e-40
Solyc02g077970.4.1	ME10	1	Late embryogenesis abundant protein (AHRD V3.3 *** A0A200PQ87_9MAGN)	AT5G44310.2	30.75	3e-28	112	Late embryogenesis abundant protein (LEA) family protein	0	Late embryogenesis abundant protein (LEA) family protein; INVOLVED IN: embryo development ending in seed dormancy; EXPRESSED IN: cotyledon; BEST Arabidopsis thaliana protein match is: Late embryogenesis abundant protein (LEA) family protein (TAIR:AT4G21020.1); Has 48356 Blast hits to 24924 proteins in 2440 species: Archae - 556; Bacteria - 15482; Metazoa - 11997; Fungi - 3418; Plants - 3641; Viru…	0.736422	1.43048e-15	0.52981	2.19058e-07	0.438841	2.97122e-05	0.52135	3.67959e-07	0.939647	5.96172e-40
Solyc03g078240.3.1	ME2	1	Glycosyltransferase (AHRD V3.3 *** A0A1Q3CU17_CEPFO)	AT5G49690.1	34.05	6e-72	238	UDP-Glycosyltransferase superfamily protein	0	UDP-Glycosyltransferase superfamily protein; FUNCTIONS IN: transferase activity, transferring glycosyl groups; INVOLVED IN: metabolic process; CONTAINS InterPro DOMAIN/s: UDP-glucuronosyl/UDP-glucosyltransferase (InterPro:IPR002213); BEST Arabidopsis thaliana protein match is: UDP-Glycosyltransferase superfamily protein (TAIR:AT5G65550.1); Has 1807 Blast hits to 1807 proteins in 277 species: Arch…	0.89276	3.95542e-30	0.797676	1.07175e-19	0.69036	3.72735e-13	0.793947	2.09056e-19	0.93941	6.96569e-40
Solyc02g077530.2.1	ME10	0	O-methyltransferase (AHRD V3.3 *** A0A2S1PVB3_CAMAC)	AT4G35160.1	35.75	5e-64	212	O-methyltransferase family protein	0	O-methyltransferase family protein; FUNCTIONS IN: methyltransferase activity, O-methyltransferase activity, protein dimerization activity; LOCATED IN: cytosol; CONTAINS InterPro DOMAIN/s: Winged helix-turn-helix transcription repressor DNA-binding (InterPro:IPR011991), Plant methyltransferase dimerisation (InterPro:IPR012967), O-methyltransferase, family 2 (InterPro:IPR001077), O-methyltransferas…	0.916422	2.33677e-34	0.745115	4.38891e-16	0.642664	4.38837e-11	0.738083	1.14552e-15	0.939284	7.56991e-40
Solyc07g063930.4.1	ME2	0	Organic cation/carnitine transporter 4 (AHRD V3.3 *-* A0A2G2WG88_CAPBA)	AT3G20660.1	70.61	4e-113	344	organic cation/carnitine transporter4	0	organic cation/carnitine transporter4 (4-Oct); FUNCTIONS IN: carbohydrate transmembrane transporter activity, sugar:hydrogen symporter activity; INVOLVED IN: transport, transmembrane transport; LOCATED IN: chloroplast thylakoid membrane, membrane; EXPRESSED IN: 13 plant structures; EXPRESSED DURING: 6 growth stages; CONTAINS InterPro DOMAIN/s: Sugar transporter, conserved site (InterPro:IPR005829…	0.885153	5.61649e-29	0.825782	4.25257e-22	0.723407	7.71103e-15	0.822069	9.32886e-22	0.93897	9.29118e-40
Solyc09g014750.1.1	ME10	1	Late embryogenesis abundant protein (AHRD V3.3 *** W0FHP9_9CARY)	AT3G51810.2	77.27	3e-41	135	NA	NA	NA	0.778938	2.69519e-18	0.640048	5.56513e-11	0.545289	8.16864e-08	0.631086	1.23477e-10	0.938877	9.86929e-40
Solyc03g111100.1.1	ME10	1	At3g48510 (AHRD V3.3 *** Q9SMP6_ARATH)	AT5G50360.1	43.64	7e-66	212	0	0	unknown protein; BEST Arabidopsis thaliana protein match is: unknown protein (TAIR:AT3G48510.1); Has 1807 Blast hits to 1807 proteins in 277 species: Archae - 0; Bacteria - 0; Metazoa - 736; Fungi - 347; Plants - 385; Viruses - 0; Other Eukaryotes - 339 (source: NCBI BLink).	0.712883	2.81233e-14	0.535225	1.55998e-07	0.441662	2.60356e-05	0.526217	2.73504e-07	0.938287	1.44675e-39
Solyc03g123710.3.1	ME1	0	Unknown protein	NA	NA	NA	NA	NA	NA	NA	0.735089	1.70761e-15	0.499843	1.29349e-06	0.378064	0.000391643	0.490927	2.12512e-06	0.937599	2.2473e-39
Solyc01g088010.1.1	ME10	1	Lactoylglutathione lyase (AHRD V3.3 *** B6UH06_MAIZE)	AT2G28420.1	70.35	7e-84	252	Lactoylglutathione lyase / glyoxalase I family protein	0	Lactoylglutathione lyase / glyoxalase I family protein; CONTAINS InterPro DOMAIN/s: Glyoxalase/bleomycin resistance protein/dioxygenase (InterPro:IPR004360); BEST Arabidopsis thaliana protein match is: Lactoylglutathione lyase / glyoxalase I family protein (TAIR:AT1G80160.1); Has 1054 Blast hits to 1054 proteins in 326 species: Archae - 2; Bacteria - 538; Metazoa - 105; Fungi - 6; Plants - 229; V…	0.754965	1.08476e-16	0.556669	3.82978e-08	0.467034	7.51931e-06	0.549743	6.09319e-08	0.936913	3.47129e-39
Solyc08g076880.3.1	ME10	1	Succinate dehydrogenase [ubiquinone] iron-sulfur subunit, mitochondrial (AHRD V3.3 *-* A0A2G2XLC0_CAPBA)	NA	NA	NA	NA	NA	NA	NA	0.807712	1.65223e-20	0.531465	1.97584e-07	0.404931	0.000133097	0.523607	3.20862e-07	0.93684	3.63366e-39
Solyc08g063035.1.1	ME10	1	DDT domain-containing protein DDB_G0282237 (AHRD V3.3 --* XP_010321301.1)	NA	NA	NA	NA	NA	NA	NA	0.812079	7.07451e-21	0.730883	2.96513e-15	0.611684	6.36757e-10	0.720924	1.05194e-14	0.936695	3.97963e-39
Solyc11g022530.3.1	ME10	1	Late embryogenesis abundant domain-containing protein / LEA domain-containing protein (AHRD V3.3 *-* Q9C7H3_ARATH)	AT1G22600.1	33.51	5e-62	208	Late embryogenesis abundant protein (LEA) family protein	0	Late embryogenesis abundant protein (LEA) family protein; FUNCTIONS IN: molecular_function unknown; INVOLVED IN: biological_process unknown; LOCATED IN: endomembrane system; EXPRESSED IN: stem, embryo, sperm cell, hypocotyl, flower; EXPRESSED DURING: petal differentiation and expansion stage, D bilateral stage; BEST Arabidopsis thaliana protein match is: late embryogenesis abundant domain-contain…	0.843526	7.57323e-24	0.599721	1.65834e-09	0.522976	3.33405e-07	0.606566	9.63676e-10	0.935518	8.26939e-39
Solyc06g076560.2.1	ME1	0	Class I heat shock protein (AHRD V3.3 *** A0A2K3M3P7_TRIPR)	AT1G07400.1	74.52	3e-79	236	HSP20-like chaperones superfamily protein	0	HSP20-like chaperones superfamily protein; CONTAINS InterPro DOMAIN/s: Heat shock protein Hsp20 (InterPro:IPR002068), HSP20-like chaperone (InterPro:IPR008978); BEST Arabidopsis thaliana protein match is: HSP20-like chaperones superfamily protein (TAIR:AT1G59860.1); Has 7238 Blast hits to 7237 proteins in 1623 species: Archae - 225; Bacteria - 4290; Metazoa - 129; Fungi - 318; Plants - 1626; Viru…	0.755378	1.02152e-16	0.522537	3.42428e-07	0.417173	7.88897e-05	0.519682	4.0691e-07	0.934641	1.41433e-38
Solyc07g026930.3.1	ME2	1	Unknown protein	NA	NA	NA	NA	NA	NA	NA	0.930966	1.23701e-37	0.799936	7.09944e-20	0.695678	2.06866e-13	0.797265	1.15449e-19	0.93439	1.64601e-38
Solyc09g090800.2.1	ME10	1	AWPM-19-like family protein (AHRD V3.3 *** O23029_ARATH)	AT1G04560.1	67.72	1e-89	265	AWPM-19-like family protein	0	AWPM-19-like family protein; FUNCTIONS IN: molecular_function unknown; INVOLVED IN: biological_process unknown; LOCATED IN: endomembrane system; CONTAINS InterPro DOMAIN/s: AWPM-19-like (InterPro:IPR008390); BEST Arabidopsis thaliana protein match is: AWPM-19-like family protein (TAIR:AT5G46530.1); Has 177 Blast hits to 177 proteins in 19 species: Archae - 0; Bacteria - 0; Metazoa - 0; Fungi - 0;…	0.821457	1.05988e-21	0.506059	9.07375e-07	0.401867	0.00015124	0.506694	8.74754e-07	0.932972	3.8439e-38
Solyc06g065073.1.1	ME10	1	Proteinase inhibitor type-2 (AHRD V3.3 *-* A0A2G2XU31_CAPAN)	NA	NA	NA	NA	NA	NA	NA	0.890721	8.2095e-30	0.616695	4.21355e-10	0.492464	1.95276e-06	0.615603	4.61318e-10	0.932902	4.0075e-38
Solyc03g082730.1.1	ME1	1	Unknown protein	NA	NA	NA	NA	NA	NA	NA	0.772419	7.69496e-18	0.694901	2.25626e-13	0.582816	6.00769e-09	0.676867	1.5717e-12	0.932834	4.17224e-38
Solyc11g067250.3.1	ME10	1	Poly [ADP-ribose] polymerase (AHRD V3.3 *** A0A2G2Y1R0_CAPAN)	AT5G22470.1	63.65	0	1109	NAD+ ADP-ribosyltransferases;NAD+ ADP-ribosyltransferases	0	NAD+ ADP-ribosyltransferases;NAD+ ADP-ribosyltransferases; FUNCTIONS IN: NAD+ ADP-ribosyltransferase activity; INVOLVED IN: protein amino acid ADP-ribosylation; LOCATED IN: intracellular, nucleus; CONTAINS InterPro DOMAIN/s: WGR (InterPro:IPR008893), Poly(ADP-ribose) polymerase, regulatory domain (InterPro:IPR004102), PADR1 (InterPro:IPR012982), Poly(ADP-ribose) polymerase, catalytic domain (Inte…	0.818424	1.98192e-21	0.680435	1.08223e-12	0.594224	2.54101e-09	0.675534	1.80439e-12	0.932119	6.34483e-38
Solyc06g075520.3.1	ME10	1	Glutathione S-transferase (AHRD V3.3 *** A0A200PZB1_9MAGN)	AT1G75270.1	65.79	2e-29	108	dehydroascorbate reductase 2	0	dehydroascorbate reductase 2 (DHAR2); FUNCTIONS IN: glutathione binding, glutathione dehydrogenase (ascorbate) activity; INVOLVED IN: protein amino acid glutathionylation; LOCATED IN: plasma membrane; EXPRESSED IN: 25 plant structures; EXPRESSED DURING: 16 growth stages; CONTAINS InterPro DOMAIN/s: Thioredoxin fold (InterPro:IPR012335), Glutathione S-transferase, C-terminal-like (InterPro:IPR0109…	0.806588	2.04826e-20	0.611454	6.48865e-10	0.493411	1.85319e-06	0.599228	1.72364e-09	0.931959	6.96575e-38
Solyc10g082064.1.1	ME10	1	furry (AHRD V3.3 *** AT5G08060.1)	AT5G08060.1	60.16	7e-54	170	0	0	unknown protein; FUNCTIONS IN: molecular_function unknown; INVOLVED IN: biological_process unknown; LOCATED IN: mitochondrion; EXPRESSED IN: 24 plant structures; EXPRESSED DURING: 16 growth stages; Has 42 Blast hits to 42 proteins in 17 species: Archae - 0; Bacteria - 0; Metazoa - 0; Fungi - 0; Plants - 41; Viruses - 0; Other Eukaryotes - 1 (source: NCBI BLink).	0.853185	6.80715e-25	0.68825	4.69232e-13	0.572681	1.2557e-08	0.677238	1.51225e-12	0.931909	7.17082e-38
Solyc09g059670.4.1	ME10	1	Alpha/beta hydrolase family protein (AHRD V3.3 *** Q8RX69_ARATH)	AT1G15060.3	61.76	0	674	NA	NA	NA	0.80324	3.85214e-20	0.650296	2.16559e-11	0.552501	5.07094e-08	0.641277	4.97907e-11	0.931524	8.96845e-38
Solyc03g045110.3.1	ME1	1	Ribosomal protein S5 (AHRD V3.3 *-* A8J2I5_CHLRE)	NA	NA	NA	NA	NA	NA	NA	0.748785	2.62703e-16	0.716213	1.87929e-14	0.615442	4.67503e-10	0.703891	8.12335e-14	0.931442	9.40289e-38
Solyc04g016420.3.1	ME1	1	hypothetical protein (AHRD V3.3 *-* AT5G04000.2)	AT5G04000.1	60.29	2e-24	92.8	0	0	unknown protein; Has 1807 Blast hits to 1807 proteins in 277 species: Archae - 0; Bacteria - 0; Metazoa - 736; Fungi - 347; Plants - 385; Viruses - 0; Other Eukaryotes - 339 (source: NCBI BLink).	0.77209	8.10655e-18	0.651313	1.96806e-11	0.554629	4.39598e-08	0.638352	6.48406e-11	0.931218	1.07026e-37
Solyc11g006750.1.1	ME10	0	F1F0-ATPase inhibitor protein (AHRD V3.3 --* AT5G04750.1)	NA	NA	NA	NA	NA	NA	NA	0.824169	5.99618e-22	0.561327	2.78553e-08	0.42143	6.54603e-05	0.548936	6.42749e-08	0.93067	1.46483e-37
Solyc09g098120.3.1	ME10	1	DUF1264 domain-containing protein (AHRD V3.3 *** A0A1Q3BQQ5_CEPFO)	AT1G05510.1	69.87	3e-128	367	Protein of unknown function (DUF1264)	Protein is tyrosine-phosphorylated and its phosphorylation state is modulated in response to ABA in Arabidopsis thaliana seeds.	FUNCTIONS IN: molecular_function unknown; INVOLVED IN: response to abscisic acid stimulus; LOCATED IN: cellular_component unknown; EXPRESSED IN: seed; EXPRESSED DURING: seedling growth, seed development stages; CONTAINS InterPro DOMAIN/s: Protein of unknown function DUF1264 (InterPro:IPR010686); BEST Arabidopsis thaliana protein match is: Protein of unknown function (DUF1264) (TAIR:AT2G31985.1); …	0.747147	3.3065e-16	0.566318	1.96971e-08	0.470715	6.22708e-06	0.558509	3.37916e-08	0.930632	1.49711e-37
Solyc04g064710.3.1	ME10	1	Alcohol dehydrogenase (AHRD V3.3 *** Q42953_TOBAC)	AT1G77120.1	84.92	0	684	alcohol dehydrogenase 1	Catalyzes the reduction of acetaldehyde using NADH as reductant. Requires zinc for activity. Dimer. Anaerobic response polypeptide (ANP). Fermentation. The protein undergoes thiolation following treatment with the oxidant tert-butylhydroperoxide.	alcohol dehydrogenase 1 (ADH1); FUNCTIONS IN: alcohol dehydrogenase (NAD) activity; INVOLVED IN: response to cadmium ion, cellular respiration, response to salt stress, response to hypoxia, response to osmotic stress; LOCATED IN: cytosol, plasma membrane; EXPRESSED IN: 24 plant structures; EXPRESSED DURING: 12 growth stages; CONTAINS InterPro DOMAIN/s: GroES-like (InterPro:IPR011032), Alcohol deh…	0.720624	1.09203e-14	0.406446	0.000124891	0.295889	0.00628154	0.399189	0.000168934	0.930208	1.90582e-37
Solyc04g081230.3.1	ME10	0	TLD-domain containing nucleolar protein (AHRD V3.3 *** A0A2U1P606_ARTAN)	AT5G39590.1	53.59	0	598	TLD-domain containing nucleolar protein	0	TLD-domain containing nucleolar protein; FUNCTIONS IN: molecular_function unknown; INVOLVED IN: N-terminal protein myristoylation; LOCATED IN: cellular_component unknown; EXPRESSED IN: 24 plant structures; EXPRESSED DURING: 15 growth stages; CONTAINS InterPro DOMAIN/s: TLDc (InterPro:IPR006571); Has 191 Blast hits to 191 proteins in 77 species: Archae - 0; Bacteria - 0; Metazoa - 80; Fungi - 11; …	0.696152	1.96174e-13	0.501867	1.15333e-06	0.401249	0.000155165	0.492921	1.90404e-06	0.928271	5.631e-37
Solyc02g150141.1.1	ME1	1	Cytochrome c oxidase subunit 5C (AHRD V3.3 *** A0A2G3ABW9_CAPAN)	AT5G40382.2	78.95	3e-26	95.9	NA	NA	NA	0.774936	5.15332e-18	0.65171	1.89567e-11	0.543702	9.05887e-08	0.643979	3.89116e-11	0.928101	6.1833e-37
Solyc09g075950.1.1	ME1	0	Heat shock protein 70 kDa (AHRD V3.3 *** A0A2K3P5L8_TRIPR)	AT2G32120.2	71.5	0	863	heat-shock protein 70T-2	0	heat-shock protein 70T-2 (HSP70T-2); FUNCTIONS IN: ATP binding; INVOLVED IN: protein folding, response to high light intensity, response to hydrogen peroxide, response to heat; LOCATED IN: cellular_component unknown; EXPRESSED IN: 23 plant structures; EXPRESSED DURING: 12 growth stages; CONTAINS InterPro DOMAIN/s: Heat shock protein 70, conserved site (InterPro:IPR018181), Heat shock protein Hsp7…	0.74761	3.09925e-16	0.580128	7.32299e-09	0.480343	3.76339e-06	0.578028	8.53707e-09	0.927737	7.5508e-37
Solyc06g072670.3.1	ME10	1	Hydroxysteroid dehydrogenase (AHRD V3.3 *** Q2R3W3_ORYSJ)	AT5G50700.1	63.61	2e-160	457	hydroxysteroid dehydrogenase 1	Encodes a hydroxysteroid dehydrogenase HSD1. Two copies of HSD1 (At5g50600 and At5g50700) exist in the Arabidopsis genome as a result of an exact 33-kb duplication on chromosome 5 encompassing seven genes. There are five homologs of HSD1 in Arabidopsis (HSD2-At3g47350, HSD3-At3g47360, HSD4-At5g50590, HSD4-At5g50690 and HSD6-At5g50770; HSD4 has two copies due to the same gene duplication event occ…	hydroxysteroid dehydrogenase 1 (HSD1); FUNCTIONS IN: oxidoreductase activity, binding, catalytic activity; INVOLVED IN: oxidation reduction, metabolic process; LOCATED IN: endomembrane system; EXPRESSED IN: seed; CONTAINS InterPro DOMAIN/s: Short-chain dehydrogenase/reductase, conserved site (InterPro:IPR020904), NAD(P)-binding domain (InterPro:IPR016040), Glucose/ribitol dehydrogenase (InterPro:…	0.706625	5.90885e-14	0.52238	3.45705e-07	0.430568	4.34774e-05	0.516465	4.93295e-07	0.925898	2.03788e-36
Solyc07g026920.1.1	ME2	1	Major facilitator superfamily protein (AHRD V3.3 *-* F4K1G9_ARATH)	NA	NA	NA	NA	NA	NA	NA	0.884974	5.96298e-29	0.800439	6.47396e-20	0.695529	2.10355e-13	0.792821	2.55096e-19	0.925845	2.09711e-36
Solyc03g118050.3.1	ME10	1	NFU1 iron-sulfur cluster protein (AHRD V3.3 *** AT5G07330.1)	AT5G07330.1	43.59	2e-39	134	0	0	unknown protein; FUNCTIONS IN: molecular_function unknown; INVOLVED IN: biological_process unknown; LOCATED IN: mitochondrion; BEST Arabidopsis thaliana protein match is: unknown protein (TAIR:AT1G63060.1); Has 1807 Blast hits to 1807 proteins in 277 species: Archae - 0; Bacteria - 0; Metazoa - 736; Fungi - 347; Plants - 385; Viruses - 0; Other Eukaryotes - 339 (source: NCBI BLink).	0.689037	4.30704e-13	0.457025	1.24195e-05	0.377979	0.000392922	0.451383	1.63667e-05	0.923661	6.59535e-36
Solyc03g112280.3.1	ME1	0	C2 and GRAM domain-containing protein (AHRD V3.3 *** A0A1U8G6Q0_CAPAN)	AT5G50170.1	53.8	0	1138	C2 calcium/lipid-binding and GRAM domain containing protein	0	C2 calcium/lipid-binding and GRAM domain containing protein; CONTAINS InterPro DOMAIN/s: C2 membrane targeting protein (InterPro:IPR018029), C2 calcium/lipid-binding domain, CaLB (InterPro:IPR008973), GRAM (InterPro:IPR004182), C2 calcium-dependent membrane targeting (InterPro:IPR000008); BEST Arabidopsis thaliana protein match is: C2 calcium/lipid-binding and GRAM domain containing protein (TAIR…	0.713579	2.58633e-14	0.529683	2.20793e-07	0.414069	9.02498e-05	0.521749	3.59184e-07	0.923628	6.70927e-36
Solyc07g064860.2.1	ME10	0	Unknown protein	NA	NA	NA	NA	NA	NA	NA	0.843431	7.74785e-24	0.661616	7.31599e-12	0.535788	1.50539e-07	0.655212	1.35932e-11	0.923104	8.78428e-36
Solyc09g064247.1.1	ME1	1	UBN2_3 domain-containing protein (AHRD V3.3 *-* A0A1Q3AW65_CEPFO)	NA	NA	NA	NA	NA	NA	NA	0.756965	8.10117e-17	0.597091	2.03597e-09	0.485975	2.78308e-06	0.576418	9.59616e-09	0.923057	9.00108e-36
Solyc09g057607.1.1	ME1	1	Unknown protein	NA	NA	NA	NA	NA	NA	NA	0.747245	3.2617e-16	0.722771	8.35234e-15	0.627523	1.68325e-10	0.706956	5.68377e-14	0.922229	1.37212e-35
Solyc09g015450.3.1	ME10	1	hypothetical protein (AHRD V3.3 --* AT3G51750.3)	NA	NA	NA	NA	NA	NA	NA	0.719926	1.19077e-14	0.595143	2.3673e-09	0.474246	5.18619e-06	0.571206	1.39497e-08	0.921528	1.95531e-35
Solyc07g065450.3.1	ME1	1	Two pore potassium channel a (AHRD V3.3 *** A0A1U8EC70_CAPAN)	AT5G55630.2	59.28	1e-141	410	Outward rectifying potassium channel protein	Encodes AtTPK1 (KCO1), a member of the Arabidopsis thaliana K+ channel family of AtTPK/KCO proteins. AtTPK1 is targeted to the vacuolar membrane. Forms homomeric ion channels in vivo. Voltage-independent and Ca2+-activated K+ channel. Activated by 14-3-3 proteins.	TWO PORE K CHANNEL (KCO1); CONTAINS InterPro DOMAIN/s: Potassium channel, two pore-domain (InterPro:IPR003280), EF-Hand 1, calcium-binding site (InterPro:IPR018247), Ion transport 2 (InterPro:IPR013099); BEST Arabidopsis thaliana protein match is: Ca2+ activated outward rectifying K+ channel 5 (TAIR:AT4G01840.1); Has 1807 Blast hits to 1807 proteins in 277 species: Archae - 0; Bacteria - 0; Metaz…	0.754575	1.14791e-16	0.644987	3.54678e-11	0.553696	4.68048e-08	0.637112	7.24617e-11	0.921283	2.20987e-35
Solyc06g034410.3.1	ME10	1	DUF1442 domain-containing protein (AHRD V3.3 *** A0A1Q3BAQ3_CEPFO)	AT5G62280.1	47.44	7e-49	163	Protein of unknown function (DUF1442)	0	Protein of unknown function (DUF1442); CONTAINS InterPro DOMAIN/s: Protein of unknown function DUF1442 (InterPro:IPR009902); BEST Arabidopsis thaliana protein match is: Protein of unknown function (DUF1442) (TAIR:AT2G45360.1); Has 92 Blast hits to 92 proteins in 12 species: Archae - 0; Bacteria - 0; Metazoa - 0; Fungi - 0; Plants - 92; Viruses - 0; Other Eukaryotes - 0 (source: NCBI BLink).	0.767824	1.57919e-17	0.51758	4.61558e-07	0.41318	9.37732e-05	0.506807	8.69059e-07	0.920015	4.14674e-35
Solyc08g042070.2.1	ME1	1	Long chain base biosynthesis protein 2d (AHRD V3.3 *-* A0A2G2X885_CAPBA)	NA	NA	NA	NA	NA	NA	NA	0.819501	1.58913e-21	0.799667	7.4586e-20	0.693365	2.67679e-13	0.778777	2.76695e-18	0.919694	4.85547e-35
Solyc01g010700.3.1	ME1	0	SNF1-related protein kinase regulatory subunit gamma-1-like (AHRD V3.3 *** A0A2G3DFN0_CAPCH)	AT1G69800.2	69.43	0	546	Cystathionine beta-synthase (CBS) protein	0	Cystathionine beta-synthase (CBS) protein; INVOLVED IN: biological_process unknown; LOCATED IN: cellular_component unknown; EXPRESSED IN: 24 plant structures; EXPRESSED DURING: 14 growth stages; CONTAINS InterPro DOMAIN/s: Cystathionine beta-synthase, core (InterPro:IPR000644); BEST Arabidopsis thaliana protein match is: SNF1-related protein kinase regulatory subunit gamma 1 (TAIR:AT3G48530.1); H…	0.8147	4.20711e-21	0.797358	1.13525e-19	0.705199	6.97854e-14	0.789069	4.90846e-19	0.919644	4.97589e-35
Solyc02g072570.2.1	ME3	0	Transcription factor TGA like domain (AHRD V3.3 *** A0A200Q9U0_9MAGN)	AT4G18690.1	37.5	2e-50	170	0	0	unknown protein; BEST Arabidopsis thaliana protein match is: unknown protein (TAIR:AT4G18680.1); Has 522 Blast hits to 522 proteins in 39 species: Archae - 0; Bacteria - 0; Metazoa - 9; Fungi - 0; Plants - 513; Viruses - 0; Other Eukaryotes - 0 (source: NCBI BLink).	0.877765	6.20971e-28	0.824399	5.71115e-22	0.717304	1.64474e-14	0.814543	4.34178e-21	0.919359	5.72123e-35
Solyc05g016380.4.1	ME2	0	Rhomboid-like protein 14 (AHRD V3.3 *** A0A2K3N0Y0_TRIPR)	AT3G17611.1	41.71	4e-82	258	RHOMBOID-like protein 14	0	RHOMBOID-like protein 14 (RBL14); FUNCTIONS IN: zinc ion binding; INVOLVED IN: biological_process unknown; LOCATED IN: intracellular; EXPRESSED IN: 23 plant structures; EXPRESSED DURING: 13 growth stages; CONTAINS InterPro DOMAIN/s: Zinc finger, RanBP2-type (InterPro:IPR001876); BEST Arabidopsis thaliana protein match is: RHOMBOID-like protein 15 (TAIR:AT3G58460.1); Has 871 Blast hits to 869 prot…	0.893011	3.6117e-30	0.814103	4.73938e-21	0.700382	1.21577e-13	0.804321	3.14517e-20	0.919032	6.70821e-35
Solyc11g007560.2.1	ME10	0	Bifunctional TE-E protein (AHRD V3.3 *** A0A2G3B0Y9_CAPCH)	AT3G16990.1	47.69	2e-66	208	Haem oxygenase-like, multi-helical	0	Haem oxygenase-like, multi-helical; CONTAINS InterPro DOMAIN/s: Haem oxygenase-like, multi-helical (InterPro:IPR016084), TENA/THI-4 protein/Coenzyme PQQ biosynthesis protein C (InterPro:IPR004305); Has 259 Blast hits to 259 proteins in 88 species: Archae - 23; Bacteria - 94; Metazoa - 0; Fungi - 34; Plants - 38; Viruses - 0; Other Eukaryotes - 70 (source: NCBI BLink).	0.794254	1.97985e-19	0.511269	6.70465e-07	0.398089	0.000176748	0.506043	9.08209e-07	0.918696	7.89773e-35
Solyc07g065670.1.1	ME10	0	Cellulose synthase-like protein E1 (AHRD V3.3 *-* A0A2G3C2E8_CAPCH)	NA	NA	NA	NA	NA	NA	NA	0.822052	9.36225e-22	0.669606	3.30539e-12	0.555831	4.05341e-08	0.659906	8.64429e-12	0.918257	9.76223e-35
Solyc07g006870.4.1	ME10	0	Xyloglucan endotransglucosylase/hydrolase (AHRD V3.3 *** A0A1U8HGQ4_CAPAN)	AT5G57550.1	64.75	5e-140	401	xyloglucan endotransglucosylase/hydrolase 25	xyloglucan endotransglycosylase-related protein (XTR3)	xyloglucan endotransglucosylase/hydrolase 25 (XTH25); FUNCTIONS IN: hydrolase activity, acting on glycosyl bonds, xyloglucan:xyloglucosyl transferase activity; INVOLVED IN: plant-type cell wall biogenesis; LOCATED IN: endomembrane system, cell wall, apoplast; EXPRESSED IN: 9 plant structures; EXPRESSED DURING: 8 growth stages; CONTAINS InterPro DOMAIN/s: Xyloglucan endotransglucosylase/hydrolase …	0.870708	5.35669e-27	0.721007	1.04123e-14	0.636399	7.72266e-11	0.716826	1.74383e-14	0.917867	1.17693e-34
Solyc03g006120.4.1	ME10	1	Transcription factor TGA like domain (AHRD V3.3 *** A0A200Q9U0_9MAGN)	AT4G18690.1	39.15	1e-59	193	0	0	unknown protein; BEST Arabidopsis thaliana protein match is: unknown protein (TAIR:AT4G18680.1); Has 522 Blast hits to 522 proteins in 39 species: Archae - 0; Bacteria - 0; Metazoa - 9; Fungi - 0; Plants - 513; Viruses - 0; Other Eukaryotes - 0 (source: NCBI BLink).	0.88482	6.27984e-29	0.704141	7.89125e-14	0.574615	1.09302e-08	0.694251	2.42583e-13	0.917787	1.22256e-34
Solyc01g106300.3.1	ME10	1	Unknown protein	NA	NA	NA	NA	NA	NA	NA	0.817958	2.17995e-21	0.488129	2.47627e-06	0.375143	0.000437996	0.479231	3.992e-06	0.917478	1.41749e-34
Solyc02g083550.2.1	ME2	1	Heavy metal-associated isoprenylated plant protein (AHRD V3.3 *** A0A2R6RBQ1_ACTCH)	AT4G38580.2	66.67	1e-73	222	NA	NA	NA	0.892453	4.41996e-30	0.832599	9.5698e-23	0.722358	8.79659e-15	0.825685	4.34235e-22	0.916983	1.79326e-34
Solyc09g009760.1.1	ME1	0	Basic-leucine zipper domain (AHRD V3.3 *-* A0A200Q667_9MAGN)	AT1G19490.1	31.82	4e-24	105	Basic-leucine zipper (bZIP) transcription factor family protein	0	Basic-leucine zipper (bZIP) transcription factor family protein; FUNCTIONS IN: DNA binding, sequence-specific DNA binding transcription factor activity; INVOLVED IN: regulation of transcription, DNA-dependent; LOCATED IN: chloroplast; CONTAINS InterPro DOMAIN/s: Basic-leucine zipper (bZIP) transcription factor (InterPro:IPR004827), bZIP transcription factor, bZIP-1 (InterPro:IPR011616); BEST Arab…	0.845587	4.59314e-24	0.852419	8.29206e-25	0.761505	4.13304e-17	0.843206	8.1805e-24	0.916695	2.05409e-34
Solyc03g111140.3.1	ME10	1	Malate synthase (AHRD V3.3 *** A0A1U8FXE5_CAPAN)	AT5G03860.2	83.58	0	971	malate synthase	Encodes a protein with malate synthase activity.	malate synthase (MLS); FUNCTIONS IN: malate synthase activity; INVOLVED IN: glyoxylate cycle; CONTAINS InterPro DOMAIN/s: Malate synthase-like (InterPro:IPR011076), Malate synthase, conserved site (InterPro:IPR019830), Malate synthase A (InterPro:IPR006252), Malate synthase (InterPro:IPR001465).	0.863781	3.94004e-26	0.726573	5.1642e-15	0.617322	3.9995e-10	0.72382	7.32095e-15	0.916333	2.43586e-34
Solyc11g008720.3.1	ME10	1	Beta-glucosidase (AHRD V3.3 *** A0A2G2VEH4_CAPBA)	AT5G36890.1	64.59	0	662	beta glucosidase 42	0	beta glucosidase 42 (BGLU42); FUNCTIONS IN: cation binding, beta-glucosidase activity, hydrolase activity, hydrolyzing O-glycosyl compounds, catalytic activity; INVOLVED IN: cellulose catabolic process, carbohydrate metabolic process; EXPRESSED IN: 23 plant structures; EXPRESSED DURING: 13 growth stages; CONTAINS InterPro DOMAIN/s: Glycoside hydrolase, family 1, beta-glucosidase (InterPro:IPR0177…	0.841213	1.31648e-23	0.568604	1.6774e-08	0.461496	9.94472e-06	0.561615	2.73088e-08	0.915297	3.95001e-34
Solyc03g096040.3.1	ME10	1	1-Cys peroxiredoxin (AHRD V3.3 *** A0A2I4FQD8_9ROSI)	AT1G48130.1	71.95	9e-116	333	1-cysteine peroxiredoxin 1	encodes a protein similar to the 1-cysteine (1-Cys) peroxiredoxin family of antioxidants. Expression is limited to seed (aleurone and embryo) and is not induced by ABA or drought.	1-cysteine peroxiredoxin 1 (PER1); FUNCTIONS IN: thioredoxin peroxidase activity, antioxidant activity; INVOLVED IN: maintenance of seed dormancy, response to desiccation; LOCATED IN: cellular_component unknown; EXPRESSED IN: embryo, aleurone layer, seed; EXPRESSED DURING: seed development stages; CONTAINS InterPro DOMAIN/s: Peroxiredoxin, C-terminal (InterPro:IPR019479), Thioredoxin fold (InterP…	0.726906	4.94935e-15	0.552055	5.22442e-08	0.459142	1.11834e-05	0.544904	8.377e-08	0.914724	5.14875e-34
Solyc04g082810.4.1	ME10	0	AT-hook motif nuclear-localized protein (AHRD V3.3 *** A0A2G3CFM3_CAPCH)	AT1G76500.1	56.3	1e-69	221	Predicted AT-hook DNA-binding family protein	Encodes an AT hook domain containing protein. Identified in a screen of activation tagged lines that suppress the long-hypocotyl phenotype of a weak phyB allele. Affects cell elongation in the hypocotyl and leaves.Acts redundantly with ESC to modulate hypocotyl growth inhibition in response to light	SUPPRESSOR OF PHYB-4#3 (SOB3); FUNCTIONS IN: DNA binding; INVOLVED IN: photomorphogenesis; LOCATED IN: cellular_component unknown; EXPRESSED IN: 10 plant structures; EXPRESSED DURING: 6 growth stages; CONTAINS InterPro DOMAIN/s: Protein of unknown function DUF296 (InterPro:IPR005175), AT hook, DNA-binding motif (InterPro:IPR017956), Predicted AT-hook DNA-binding (InterPro:IPR014476); BEST Arabido…	0.821808	9.85237e-22	0.750995	1.92039e-16	0.641004	5.1036e-11	0.74758	3.11205e-16	0.914309	6.22945e-34
Solyc08g081740.3.1	ME1	1	P-loop containing nucleoside triphosphate hydrolases superfamily protein (AHRD V3.3 *** A0A2U1Q760_ARTAN)	AT1G64110.5	71.09	0	1167	NA	NA	NA	0.871326	4.45863e-27	0.869383	7.91416e-27	0.800553	6.33946e-20	0.8653	2.56818e-26	0.914254	6.38704e-34
Solyc05g008490.2.1	ME10	1	Unknown protein	NA	NA	NA	NA	NA	NA	NA	0.805377	2.57724e-20	0.656255	1.23012e-11	0.537862	1.31942e-07	0.648854	2.47837e-11	0.913821	7.78465e-34
Solyc06g076310.1.1	ME1	0	Cyclin-dependent protein kinase inhibitor SMR5 (AHRD V3.3 -** SMR5_ARATH)	NA	NA	NA	NA	NA	NA	NA	0.807073	1.86715e-20	0.624094	2.25937e-10	0.532232	1.8833e-07	0.617736	3.8637e-10	0.913197	1.0331e-33
Solyc02g086370.4.1	ME1	1	Lipid phosphate phosphatase (AHRD V3.3 *** A0A2R6PA01_ACTCH)	AT3G02600.1	59.84	6e-158	453	lipid phosphate phosphatase 3	Encodes phosphatidic acid phosphatase. Expressed during germination.	lipid phosphate phosphatase 3 (LPP3); FUNCTIONS IN: phosphatidate phosphatase activity; INVOLVED IN: phospholipid metabolic process; LOCATED IN: plasma membrane, integral to plasma membrane; EXPRESSED IN: 24 plant structures; EXPRESSED DURING: 14 growth stages; CONTAINS InterPro DOMAIN/s: Phosphatidic acid phosphatase/chloroperoxidase, N-terminal (InterPro:IPR016118), Phosphatidic acid phosphatas…	0.719187	1.30472e-14	0.708205	4.9077e-14	0.610865	6.80779e-10	0.688139	4.74921e-13	0.912687	1.3002e-33
Solyc06g050880.3.1	ME10	0	serine-rich adhesin for platelets-like isoform X1 (AHRD V3.3 --* XP_021625239.1)	NA	NA	NA	NA	NA	NA	NA	0.794965	1.74433e-19	0.584055	5.48052e-09	0.474206	5.19692e-06	0.579612	7.6049e-09	0.911798	1.93427e-33
Solyc06g009000.1.1	ME2	1	DUF581 domain-containing protein (AHRD V3.3 *** A0A1Q3D4G2_CEPFO)	NA	NA	NA	NA	NA	NA	NA	0.912924	1.16883e-33	0.841379	1.26555e-23	0.727093	4.83273e-15	0.836875	3.62601e-23	0.91157	2.14014e-33
Solyc02g066800.3.1	ME10	1	Unknown protein	NA	NA	NA	NA	NA	NA	NA	0.843348	7.90599e-24	0.727444	4.62039e-15	0.605989	1.00937e-09	0.71022	3.86622e-14	0.910748	3.07595e-33
Solyc04g050750.2.1	ME1	0	Ethylene-responsive transcription factor (AHRD V3.3 *-* A0A1U8HMX9_CAPAN)	AT5G18450.1	84	3e-40	140	Integrase-type DNA-binding superfamily protein	encodes a member of the DREB subfamily A-2 of ERF/AP2 transcription factor family. The protein contains one AP2 domain. There are eight members in this subfamily including DREB2A AND DREB2B that are involved in response to drought.	Integrase-type DNA-binding superfamily protein; FUNCTIONS IN: DNA binding, sequence-specific DNA binding transcription factor activity; INVOLVED IN: regulation of transcription, DNA-dependent; LOCATED IN: nucleus; EXPRESSED IN: stem, fruit, root, seed; CONTAINS InterPro DOMAIN/s: DNA-binding, integrase-type (InterPro:IPR016177), Pathogenesis-related transcriptional factor/ERF, DNA-binding (InterP…	0.76919	1.27748e-17	0.567772	1.7787e-08	0.474789	5.04152e-06	0.564962	2.16537e-08	0.910623	3.24846e-33
Solyc12g011310.2.1	ME10	0	Glutathione S-transferase-like protein (AHRD V3.3 *** A0A2K3N2T5_TRIPR)	AT1G78380.1	65.89	3e-107	312	glutathione S-transferase TAU 19	Encodes a glutathione transferase that is a member of Tau GST gene family. Expression is induced by drought stress, oxidative stress, and high doses of auxin and cytokinin. naming convention according to Wagner et al. (2002) The expression of this gene is upregulated by herbicide safeners such as benoxacor and fenclorim.	glutathione S-transferase TAU 19 (GSTU19); FUNCTIONS IN: glutathione transferase activity, glutathione binding; INVOLVED IN: response to oxidative stress, response to cadmium ion, response to cyclopentenone, toxin catabolic process, cellular response to water deprivation; LOCATED IN: chloroplast, plasma membrane, chloroplast stroma, cytoplasm; EXPRESSED IN: 26 plant structures; EXPRESSED DURING: …	0.870032	6.54016e-27	0.691894	3.14946e-13	0.574294	1.11854e-08	0.686908	5.42629e-13	0.909787	4.67942e-33
Solyc03g082420.3.1	ME10	1	Small heat shock protein, chloroplastic (AHRD V3.3 *** HS21C_SOLLC)	AT4G27670.1	59.15	1e-79	243	heat shock protein 21	chloroplast located small heat shock protein.	heat shock protein 21 (HSP21); CONTAINS InterPro DOMAIN/s: Heat shock protein Hsp20 (InterPro:IPR002068), HSP20-like chaperone (InterPro:IPR008978); BEST Arabidopsis thaliana protein match is: HSP20-like chaperones superfamily protein (TAIR:AT5G51440.1); Has 6158 Blast hits to 6158 proteins in 1414 species: Archae - 225; Bacteria - 3528; Metazoa - 23; Fungi - 170; Plants - 1466; Viruses - 0; Othe…	0.831039	1.35422e-22	0.691138	3.42244e-13	0.573576	1.17768e-08	0.68665	5.57951e-13	0.909683	4.89349e-33
Solyc09g015140.2.1	ME1	1	ATP-dependent D helicase (AHRD V3.3 *** A0A2G3C774_CAPCH)	NA	NA	NA	NA	NA	NA	NA	0.778435	2.92628e-18	0.790817	3.62467e-19	0.676426	1.64523e-12	0.76626	2.00931e-17	0.908886	6.90402e-33
Solyc06g011380.2.1	ME10	0	Chaperone protein ClpB (AHRD V3.3 *-* B2IUM0_NOSP7)	AT2G25140.1	93.06	3e-108	335	casein lytic proteinase B4	Encodes ClpB4, which belongs to the Casein lytic proteinase/heat shock protein 100 (Clp/Hsp100) family. Targeted to the mitochondrion, also referred to as ClpB-m. Transcripts of ClpB4 accumulate dramatically at high temperatures, suggesting that it may be involved in response to heat stress.	casein lytic proteinase B4 (CLPB4); FUNCTIONS IN: nucleoside-triphosphatase activity, ATPase activity, nucleotide binding, ATP binding; INVOLVED IN: response to heat; LOCATED IN: mitochondrion, chloroplast; EXPRESSED IN: 22 plant structures; EXPRESSED DURING: 13 growth stages; CONTAINS InterPro DOMAIN/s: Clp ATPase, C-terminal (InterPro:IPR019489), ATPase, AAA+ type, core (InterPro:IPR003593), AT…	0.870915	5.03706e-27	0.70511	7.05174e-14	0.564738	2.19953e-08	0.690419	3.70334e-13	0.908163	9.40672e-33
Solyc05g014280.4.1	ME10	1	small heat shock protein 1	AT4G27670.1	47.88	1e-43	149	heat shock protein 21	chloroplast located small heat shock protein.	heat shock protein 21 (HSP21); CONTAINS InterPro DOMAIN/s: Heat shock protein Hsp20 (InterPro:IPR002068), HSP20-like chaperone (InterPro:IPR008978); BEST Arabidopsis thaliana protein match is: HSP20-like chaperones superfamily protein (TAIR:AT5G51440.1); Has 6158 Blast hits to 6158 proteins in 1414 species: Archae - 225; Bacteria - 3528; Metazoa - 23; Fungi - 170; Plants - 1466; Viruses - 0; Othe…	0.82216	9.15384e-22	0.697107	1.76209e-13	0.58582	4.80528e-09	0.691819	3.17531e-13	0.907187	1.42212e-32
Solyc10g008040.4.1	ME10	1	Seed biotin-containing protein SBP65 (AHRD V3.3 *-* SBP65_PEA)	NA	NA	NA	NA	NA	NA	NA	0.754914	1.09283e-16	0.519751	4.0523e-07	0.440613	2.73496e-05	0.512814	6.12313e-07	0.907112	1.46793e-32
Solyc01g091130.4.1	ME10	0	Nitroreductase family protein (AHRD V3.3 *** A0A2K3NXL4_TRIPR)	AT1G02020.1	66.5	0	793	nitroreductase family protein	0	nitroreductase family protein; FUNCTIONS IN: oxidoreductase activity, acting on NADH or NADPH, nitrogenous group as acceptor, oxidoreductase activity; INVOLVED IN: metabolic process; LOCATED IN: chloroplast; EXPRESSED IN: 23 plant structures; EXPRESSED DURING: 13 growth stages; CONTAINS InterPro DOMAIN/s: Nitroreductase-like (InterPro:IPR000415); Has 762 Blast hits to 681 proteins in 314 species:…	0.819173	1.70012e-21	0.623587	2.35917e-10	0.559195	3.22433e-08	0.641402	4.92275e-11	0.906898	1.60611e-32
Solyc03g113930.3.1	ME3	1	22.0 kDa class IV heat shock protein (AHRD V3.3 *** A0A2G3ATG3_CAPCH)	AT4G10250.1	60.28	6e-50	164	HSP20-like chaperones superfamily protein	Columbia endomembrane-localized small heat shock protein	ATHSP22.0; FUNCTIONS IN: molecular_function unknown; INVOLVED IN: response to heat; LOCATED IN: endomembrane system; EXPRESSED IN: 8 plant structures; EXPRESSED DURING: M germinated pollen stage, 4 anthesis, C globular stage, petal differentiation and expansion stage; CONTAINS InterPro DOMAIN/s: Heat shock protein Hsp20 (InterPro:IPR002068), HSP20-like chaperone (InterPro:IPR008978); BEST Arabido…	0.851578	1.02837e-24	0.763749	2.94682e-17	0.647379	2.84334e-11	0.754613	1.14154e-16	0.906673	1.76501e-32
Solyc04g076220.3.1	ME1	1	AT-hook motif nuclear-localized protein (AHRD V3.3 *** A0A1U8GD78_CAPAN)	AT5G49700.1	59.75	9e-94	284	Predicted AT-hook DNA-binding family protein	0	Predicted AT-hook DNA-binding family protein; CONTAINS InterPro DOMAIN/s: Protein of unknown function DUF296 (InterPro:IPR005175), Predicted AT-hook DNA-binding (InterPro:IPR014476); BEST Arabidopsis thaliana protein match is: Predicted AT-hook DNA-binding family protein (TAIR:AT1G14490.1); Has 1807 Blast hits to 1807 proteins in 277 species: Archae - 0; Bacteria - 0; Metazoa - 736; Fungi - 347; …	0.719667	1.22963e-14	0.714473	2.3216e-14	0.635202	8.59069e-11	0.711486	3.32479e-14	0.904422	4.47893e-32
Solyc06g076470.3.1	ME1	0	Plant/T7H20-70 protein (AHRD V3.3 *** G7L5L0_MEDTR)	NA	NA	NA	NA	NA	NA	NA	0.811846	7.40618e-21	0.732987	2.25255e-15	0.613719	5.38963e-10	0.721467	9.83149e-15	0.904208	4.88709e-32
Solyc10g081800.2.1	ME10	1	MD-2-related lipid recognition domain-containing protein / ML domain-containing protein (AHRD V3.3 *** A0A2U1NF61_ARTAN)	AT3G11780.1	53.57	8e-51	163	MD-2-related lipid recognition domain-containing protein / ML domain-containing protein	0	MD-2-related lipid recognition domain-containing protein / ML domain-containing protein; FUNCTIONS IN: molecular_function unknown; INVOLVED IN: biological_process unknown; LOCATED IN: vacuole; EXPRESSED IN: 23 plant structures; EXPRESSED DURING: 13 growth stages; CONTAINS InterPro DOMAIN/s: Immunoglobulin E-set (InterPro:IPR014756), MD-2-related lipid-recognition (InterPro:IPR003172); BEST Arabid…	0.661849	7.1507e-12	0.498737	1.37671e-06	0.40145	0.000153874	0.488241	2.46129e-06	0.90409	5.12861e-32
Solyc02g092860.3.1	ME10	1	Cytochrome P450 (AHRD V3.3 *** Q9XFX1_CICAR)	AT4G37370.1	56.68	0	575	cytochrome P450, family 81, subfamily D, polypeptide 8	member of CYP81D	cytochrome P450, family 81, subfamily D, polypeptide 8 (CYP81D8); FUNCTIONS IN: electron carrier activity, monooxygenase activity, iron ion binding, oxygen binding, heme binding; INVOLVED IN: response to karrikin; LOCATED IN: endoplasmic reticulum, plasma membrane; EXPRESSED IN: 20 plant structures; EXPRESSED DURING: 13 growth stages; CONTAINS InterPro DOMAIN/s: Cytochrome P450 (InterPro:IPR00112…	0.877222	7.36476e-28	0.595583	2.28835e-09	0.497658	1.46274e-06	0.603388	1.2419e-09	0.903743	5.90509e-32
Solyc01g150111.1.1	ME3	0	Unknown protein	NA	NA	NA	NA	NA	NA	NA	0.798818	8.71032e-20	0.727461	4.61043e-15	0.619399	3.3616e-10	0.709726	4.09984e-14	0.903176	7.42571e-32
Solyc12g042830.3.1	ME10	0	Class I heat shock protein (AHRD V3.3 *-* A0A2U1P7Z6_ARTAN)	AT1G52560.2	65.82	5e-29	105	HSP20-like chaperones superfamily protein	0	HSP20-like chaperones superfamily protein; FUNCTIONS IN: molecular_function unknown; INVOLVED IN: response to high light intensity, response to hydrogen peroxide, response to heat; LOCATED IN: mitochondrion; EXPRESSED IN: 6 plant structures; EXPRESSED DURING: 4 anthesis, petal differentiation and expansion stage; CONTAINS InterPro DOMAIN/s: Heat shock protein Hsp20 (InterPro:IPR002068), HSP20-lik…	0.745558	4.12682e-16	0.387439	0.000271555	0.287918	0.007913	0.39673	0.000186852	0.903101	7.6544e-32
Solyc07g053750.1.1	ME10	1	Zinc finger transcription factor 50	AT1G03790.1	45.96	2e-88	278	Zinc finger C-x8-C-x5-C-x3-H type family protein	Encodes SOMNUS (SOM), a nucleus-localized CCCH-type zinc finger protein. SOM negatively regulates light-dependent seed germination downstream of PIL5 (AT2G20180).	SOMNUS (SOM); CONTAINS InterPro DOMAIN/s: Zinc finger, CCCH-type (InterPro:IPR000571); BEST Arabidopsis thaliana protein match is: Zinc finger C-x8-C-x5-C-x3-H type family protein (TAIR:AT5G44260.1); Has 3270 Blast hits to 1059 proteins in 150 species: Archae - 0; Bacteria - 0; Metazoa - 444; Fungi - 30; Plants - 421; Viruses - 3; Other Eukaryotes - 2372 (source: NCBI BLink).	0.683196	8.07897e-13	0.596795	2.08331e-09	0.511269	6.70437e-07	0.583783	5.59237e-09	0.901823	1.27579e-31
Solyc06g011370.4.1	ME10	0	Chaperone protein ClpB (AHRD V3.3 *-* B2IUM0_NOSP7)	AT2G25140.1	67.98	2e-104	330	casein lytic proteinase B4	Encodes ClpB4, which belongs to the Casein lytic proteinase/heat shock protein 100 (Clp/Hsp100) family. Targeted to the mitochondrion, also referred to as ClpB-m. Transcripts of ClpB4 accumulate dramatically at high temperatures, suggesting that it may be involved in response to heat stress.	casein lytic proteinase B4 (CLPB4); FUNCTIONS IN: nucleoside-triphosphatase activity, ATPase activity, nucleotide binding, ATP binding; INVOLVED IN: response to heat; LOCATED IN: mitochondrion, chloroplast; EXPRESSED IN: 22 plant structures; EXPRESSED DURING: 13 growth stages; CONTAINS InterPro DOMAIN/s: Clp ATPase, C-terminal (InterPro:IPR019489), ATPase, AAA+ type, core (InterPro:IPR003593), AT…	0.856667	2.73717e-25	0.689455	4.11507e-13	0.556003	4.00644e-08	0.675633	1.78595e-12	0.901462	1.4718e-31
Solyc04g025610.2.1	ME1	0	Unknown protein	NA	NA	NA	NA	NA	NA	NA	0.740112	8.71203e-16	0.575265	1.04301e-08	0.480603	3.71174e-06	0.568118	1.73591e-08	0.901087	1.707e-31
Solyc05g016370.2.1	ME10	0	Unknown protein	NA	NA	NA	NA	NA	NA	NA	0.674763	1.95373e-12	0.532778	1.81993e-07	0.419192	7.22317e-05	0.512019	6.41588e-07	0.900737	1.95875e-31
Solyc03g025430.1.1	ME1	0	Transmembrane protein (AHRD V3.3 *** Q9FHB8_ARATH)	AT5G52420.1	49.58	2e-76	235	0	0	unknown protein; FUNCTIONS IN: molecular_function unknown; INVOLVED IN: biological_process unknown; LOCATED IN: endoplasmic reticulum; EXPRESSED IN: 24 plant structures; EXPRESSED DURING: 13 growth stages; BEST Arabidopsis thaliana protein match is: unknown protein (TAIR:AT5G23920.1); Has 30201 Blast hits to 17322 proteins in 780 species: Archae - 12; Bacteria - 1396; Metazoa - 17338; Fungi - 342…	0.65566	1.30238e-11	0.527633	2.50674e-07	0.422192	6.32903e-05	0.508547	7.85765e-07	0.899872	2.74675e-31
Solyc12g005600.1.1	ME2	1	Wound-responsive family protein (AHRD V3.3 *** AT4G28240.1)	NA	NA	NA	NA	NA	NA	NA	0.895257	1.58517e-30	0.857611	2.12962e-25	0.738651	1.06131e-15	0.849528	1.72879e-24	0.898747	4.24423e-31
Solyc08g081455.1.1	ME10	0	Unknown protein	NA	NA	NA	NA	NA	NA	NA	0.919235	6.07886e-35	0.685926	6.03245e-13	0.518315	4.41697e-07	0.668077	3.8554e-12	0.898083	5.47247e-31
Solyc05g009350.4.1	ME1	0	Zinc finger transcription factor 37	AT5G56930.1	45.55	2e-52	189	CCCH-type zinc finger family protein	0	embryo defective 1789 (emb1789); FUNCTIONS IN: zinc ion binding, nucleic acid binding; INVOLVED IN: embryo development ending in seed dormancy; CONTAINS InterPro DOMAIN/s: Zinc finger, CCCH-type (InterPro:IPR000571); Has 4013 Blast hits to 1845 proteins in 273 species: Archae - 0; Bacteria - 114; Metazoa - 1017; Fungi - 647; Plants - 283; Viruses - 3; Other Eukaryotes - 1949 (source: NCBI BLink).	0.836146	4.28671e-23	0.861395	7.63819e-26	0.773915	6.06723e-18	0.848925	2.01115e-24	0.897972	5.71039e-31
Solyc03g019820.3.1	ME10	1	tonoplast intrinsic protein 3.2	AT1G17810.1	70.04	2e-121	351	beta-tonoplast intrinsic protein	beta-tonoplast intrinsic protein (beta-TIP) mRNA, complete	beta-tonoplast intrinsic protein (BETA-TIP); FUNCTIONS IN: water channel activity; INVOLVED IN: transport, transmembrane transport; LOCATED IN: integral to membrane, membrane; EXPRESSED DURING: seedling growth; CONTAINS InterPro DOMAIN/s: Major intrinsic protein, conserved site (InterPro:IPR022357), Aquaporin (InterPro:IPR012269), Major intrinsic protein (InterPro:IPR000425); BEST Arabidopsis tha…	0.659311	9.15905e-12	0.411983	9.87154e-05	0.319605	0.0030418	0.406786	0.000123116	0.897618	6.53217e-31
Solyc02g085590.4.1	ME10	1	vicilin-like seed storage protein At2g18540 (AHRD V3.3 *-* A0A2I4F3W3_9ROSI)	AT2G18540.2	50.63	1e-121	383	NA	NA	NA	0.680238	1.10496e-12	0.537969	1.31043e-07	0.457516	1.21215e-05	0.532901	1.80595e-07	0.897608	6.55799e-31
Solyc08g077490.2.1	ME10	0	Vacuolar protein sorting 13 (AHRD V3.3 *-* J7FHV5_MESCR)	AT4G17140.2	70.41	0	905	pleckstrin homology (PH) domain-containing protein	0	pleckstrin homology (PH) domain-containing protein; FUNCTIONS IN: molecular_function unknown; INVOLVED IN: biological_process unknown; EXPRESSED IN: 23 plant structures; EXPRESSED DURING: 13 growth stages; CONTAINS InterPro DOMAIN/s: Protein of unknown function DUF946 (InterPro:IPR009291), Pleckstrin homology (InterPro:IPR001849); BEST Arabidopsis thaliana protein match is: calcium-dependent lipi…	0.84112	1.3458e-23	0.817027	2.63413e-21	0.723993	7.16261e-15	0.812762	6.18326e-21	0.897346	7.24321e-31
Solyc04g051150.3.1	ME2	0	Sterol 3-beta-glucosyltransferase (AHRD V3.3 *** A0A2K3NV48_TRIPR)	AT3G07020.1	70.9	0	785	UDP-Glycosyltransferase superfamily protein	0	UDP-Glycosyltransferase superfamily protein; FUNCTIONS IN: transferase activity, transferring glycosyl groups; INVOLVED IN: lipid glycosylation, carbohydrate metabolic process, metabolic process; LOCATED IN: plasma membrane, membrane; EXPRESSED IN: 25 plant structures; EXPRESSED DURING: 15 growth stages; CONTAINS InterPro DOMAIN/s: Glycosyl transferase, family 28 (InterPro:IPR004276), UDP-glucuro…	0.902896	8.30992e-32	0.866188	1.99484e-26	0.761036	4.43328e-17	0.85934	1.33777e-25	0.896945	8.42992e-31
Solyc06g076580.1.1	ME1	1	Unknown protein	NA	NA	NA	NA	NA	NA	NA	0.728866	3.84919e-15	0.560238	3.00207e-08	0.415827	8.36425e-05	0.540478	1.11587e-07	0.895882	1.25613e-30
Solyc07g008400.3.1	ME1	1	MAP kinase kinase kinase 45	AT3G04690.1	54.55	0	970	Malectin/receptor-like protein kinase family protein	Receptor-like kinase required for maintenance of pollen tube growth. Display polar localization at the plasma membrane of the pollen tube tip.	ANXUR1 (ANX1); FUNCTIONS IN: protein serine/threonine kinase activity, protein kinase activity, kinase activity, ATP binding; INVOLVED IN: pollen tube growth; LOCATED IN: apical plasma membrane; EXPRESSED IN: 8 plant structures; EXPRESSED DURING: L mature pollen stage, M germinated pollen stage, 4 anthesis, petal differentiation and expansion stage; CONTAINS InterPro DOMAIN/s: Protein kinase, ATP…	0.78673	7.33294e-19	0.679543	1.18864e-12	0.610671	6.91624e-10	0.682833	8.39765e-13	0.895845	1.27341e-30
Solyc07g007710.4.1	ME10	1	Defensin protein (AHRD V3.3 *** B1N680_SOLLC),Pfam:PF00304	AT2G02100.1	62.82	2e-27	98.2	low-molecular-weight cysteine-rich 69	Predicted to encode a PR (pathogenesis-related) protein. Belongs to the plant defensin (PDF) family with the following members: At1g75830/PDF1.1, At5g44420/PDF1.2a, At2g26020/PDF1.2b, At5g44430/PDF1.2c, At2g26010/PDF1.3, At1g19610/PDF1.4, At1g55010/PDF1.5, At2g02120/PDF2.1, At2g02100/PDF2.2, At2g02130/PDF2.3, At1g61070/PDF2.4, At5g63660/PDF2.5, At2g02140/PDF2.6, At5g38330/PDF3.1 and At4g30070/PDF…	low-molecular-weight cysteine-rich 69 (LCR69); FUNCTIONS IN: peptidase inhibitor activity; INVOLVED IN: defense response; LOCATED IN: plasma membrane, plant-type cell wall; EXPRESSED IN: 23 plant structures; EXPRESSED DURING: 13 growth stages; CONTAINS InterPro DOMAIN/s: Gamma thionin (InterPro:IPR008176), Knottin (InterPro:IPR003614), Gamma Purothionin (InterPro:IPR008177); BEST Arabidopsis thal…	0.661368	7.49544e-12	0.348719	0.00115056	0.270723	0.0127477	0.354105	0.000951241	0.895831	1.28028e-30
Solyc07g064280.3.1	ME10	0	Tryptophan synthase beta chain (AHRD V3.3 *** B2J8R2_NOSP7)	AT5G54810.1	83.37	0	771	tryptophan synthase beta-subunit 1	A.thaliana tryptophan synthase beta subunit (trpB)	tryptophan synthase beta-subunit 1 (TSB1); FUNCTIONS IN: tryptophan synthase activity; INVOLVED IN: response to oxidative stress, tryptophan biosynthetic process, response to salt stress, indoleacetic acid biosynthetic process; LOCATED IN: chloroplast stroma, chloroplast; EXPRESSED IN: guard cell, root; CONTAINS InterPro DOMAIN/s: Tryptophan synthase, beta chain (InterPro:IPR006654), Tryptophan s…	0.704815	7.29761e-14	0.516076	5.0486e-07	0.425075	5.56811e-05	0.511681	6.54451e-07	0.895526	1.43424e-30
Solyc05g053530.1.1	ME1	1	9-cis-epoxycarotenoid dioxygenase (AHRD V3.3 *** A0A1C9ZU82_9LILI)	AT3G24220.1	59.55	0	708	nine-cis-epoxycarotenoid dioxygenase 6	A member of gene NCED-related gene family, encodes 9-cis-epoxycarotenoid dioxygenase, a key enzyme in the biosynthesis of abscisic acid. The expression of this gene declines during the first 12h of imbibition.	nine-cis-epoxycarotenoid dioxygenase 6 (NCED6); CONTAINS InterPro DOMAIN/s: Carotenoid oxygenase (InterPro:IPR004294); BEST Arabidopsis thaliana protein match is: nine-cis-epoxycarotenoid dioxygenase 9 (TAIR:AT1G78390.1); Has 2907 Blast hits to 2870 proteins in 485 species: Archae - 16; Bacteria - 803; Metazoa - 275; Fungi - 199; Plants - 893; Viruses - 0; Other Eukaryotes - 721 (source: NCBI BLi…	0.833549	7.73116e-23	0.77578	4.50001e-18	0.674044	2.10369e-12	0.770131	1.10294e-17	0.895136	1.65758e-30
Solyc03g006360.3.1	ME2	0	Auxin-repressed protein (AHRD V3.3 *** A9YSI8_TOBAC)	AT1G28330.4	58.33	2e-42	140	dormancy-associated protein-like 1	dormancy-associated protein (DRM1)	dormancy-associated protein-like 1; FUNCTIONS IN: molecular_function unknown; INVOLVED IN: response to fructose stimulus, response to sucrose stimulus, response to glucose stimulus; LOCATED IN: cellular_component unknown; EXPRESSED IN: 22 plant structures; EXPRESSED DURING: 13 growth stages; CONTAINS InterPro DOMAIN/s: Dormancyauxin associated (InterPro:IPR008406); BEST Arabidopsis thaliana prote…	0.909677	4.90701e-33	0.885626	4.78764e-29	0.781628	1.73016e-18	0.876289	9.85115e-28	0.894515	2.08504e-30
Solyc03g119820.1.1	ME1	1	Oleosin (AHRD V3.3 *** A0A200Q8I2_9MAGN)	AT3G18570.1	56.63	8e-51	164	Oleosin family protein	0	Oleosin family protein; FUNCTIONS IN: molecular_function unknown; INVOLVED IN: lipid storage; LOCATED IN: monolayer-surrounded lipid storage body, integral to membrane, membrane; EXPRESSED IN: petal, leaf whorl, male gametophyte, flower; EXPRESSED DURING: L mature pollen stage, M germinated pollen stage, 4 anthesis, petal differentiation and expansion stage; CONTAINS InterPro DOMAIN/s: Oleosin (I…	0.75122	1.8597e-16	0.747715	3.05357e-16	0.685692	6.18589e-13	0.744906	4.51766e-16	0.894484	2.10853e-30
Solyc04g014480.3.1	ME10	1	15.7 kDa heat shock protein, peroxisomal (AHRD V3.3 *** A0A1U8GLK8_CAPAN)	AT5G37670.1	61.38	4e-53	168	HSP20-like chaperones superfamily protein	0	HSP20-like chaperones superfamily protein; CONTAINS InterPro DOMAIN/s: Heat shock protein Hsp20 (InterPro:IPR002068), HSP20-like chaperone (InterPro:IPR008978); BEST Arabidopsis thaliana protein match is: HSP20-like chaperones superfamily protein (TAIR:AT1G59860.1); Has 1807 Blast hits to 1807 proteins in 277 species: Archae - 0; Bacteria - 0; Metazoa - 736; Fungi - 347; Plants - 385; Viruses - 0…	0.855347	3.87753e-25	0.677289	1.5043e-12	0.544871	8.39469e-08	0.677274	1.5066e-12	0.8934	3.13588e-30
Solyc06g068270.3.1	ME3	0	2-oxoglutarate (2OG) and Fe(II)-dependent oxygenase superfamily protein (AHRD V3.3 *** Q9XIA5_ARATH)	AT1G49390.1	50.14	4e-116	345	2-oxoglutarate (2OG) and Fe(II)-dependent oxygenase superfamily protein	0	2-oxoglutarate (2OG) and Fe(II)-dependent oxygenase superfamily protein; FUNCTIONS IN: oxidoreductase activity, acting on paired donors, with incorporation or reduction of molecular oxygen, 2-oxoglutarate as one donor, and incorporation of one atom each of oxygen into both donors, oxidoreductase activity; INVOLVED IN: flavonoid biosynthetic process; LOCATED IN: cellular_component unknown; EXPRESS…	0.881357	1.96917e-28	0.880794	2.36365e-28	0.780776	1.99213e-18	0.871106	4.75921e-27	0.89234	4.60365e-30
Solyc08g062437.1.1	ME1	1	17.9 kDa class II heat shock protein (AHRD V3.3 *** A0A2G3CY92_CAPCH)	AT5G12020.1	68.46	6e-57	181	17.6 kDa class II heat shock protein	0	17.6 kDa class II heat shock protein (HSP17.6II); CONTAINS InterPro DOMAIN/s: Heat shock protein Hsp20 (InterPro:IPR002068), HSP20-like chaperone (InterPro:IPR008978); BEST Arabidopsis thaliana protein match is: heat shock protein 17.6A (TAIR:AT5G12030.1); Has 1807 Blast hits to 1807 proteins in 277 species: Archae - 0; Bacteria - 0; Metazoa - 736; Fungi - 347; Plants - 385; Viruses - 0; Other Eu…	0.757281	7.73485e-17	0.660774	7.94354e-12	0.555119	4.25299e-08	0.654319	1.48029e-11	0.892294	4.67959e-30
Solyc07g062060.3.1	ME10	1	Peptide methionine sulfoxide reductase MsrB (AHRD V3.3 *** A0A2Z5A926_9PSED)	AT1G53670.1	65.98	9e-85	253	methionine sulfoxide reductase B 1	0	methionine sulfoxide reductase B 1 (MSRB1); FUNCTIONS IN: peptide-methionine-(S)-S-oxide reductase activity; INVOLVED IN: response to oxidative stress, N-terminal protein myristoylation; LOCATED IN: chloroplast stroma, chloroplast; EXPRESSED IN: 23 plant structures; EXPRESSED DURING: 13 growth stages; CONTAINS InterPro DOMAIN/s: Methionine sulphoxide reductase B (InterPro:IPR002579), Mss4-like (I…	0.854688	4.60782e-25	0.760837	4.56718e-17	0.622198	2.65477e-10	0.742865	5.98554e-16	0.892267	4.72498e-30
Solyc12g042570.2.1	ME10	1	Protein phosphatase 2C family protein (AHRD V3.3 *** A0A2U1P9P3_ARTAN)	AT4G31860.1	67.05	2e-172	489	Protein phosphatase 2C family protein	0	Protein phosphatase 2C family protein; FUNCTIONS IN: protein serine/threonine phosphatase activity, catalytic activity; INVOLVED IN: protein amino acid dephosphorylation, N-terminal protein myristoylation; LOCATED IN: plasma membrane; EXPRESSED IN: 24 plant structures; EXPRESSED DURING: 15 growth stages; CONTAINS InterPro DOMAIN/s: Protein phosphatase 2C, manganese/magnesium aspartate binding sit…	0.895091	1.68568e-30	0.695569	2.09404e-13	0.58677	4.47549e-09	0.688096	4.77125e-13	0.89192	5.35336e-30
Solyc08g079055.1.1	ME10	1	Unknown protein	NA	NA	NA	NA	NA	NA	NA	0.810775	9.1359e-21	0.694578	2.33911e-13	0.606048	1.00455e-09	0.702414	9.63217e-14	0.89179	5.60894e-30
Solyc03g112570.2.1	ME1	0	ribonucleoside-diphosphate reductase subunit beta (AHRD V3.3 *** AT5G50410.1)	AT5G50410.1	58.11	2e-47	157	0	0	unknown protein; Has 1807 Blast hits to 1807 proteins in 277 species: Archae - 0; Bacteria - 0; Metazoa - 736; Fungi - 347; Plants - 385; Viruses - 0; Other Eukaryotes - 339 (source: NCBI BLink).	0.803477	3.68472e-20	0.788927	5.03092e-19	0.677248	1.51063e-12	0.77316	6.84234e-18	0.891772	5.64518e-30
Solyc03g044790.3.1	ME1	1	methylesterase AY455313	AT2G23610.1	46.62	1e-75	234	methyl esterase 3	Encodes a protein shown to have carboxylesterase activity, methyl IAA esterase activity, and methyl jasmonate esterase activity in vitro. This protein does not act on methyl salicylate, MeGA4, or MEGA9 in vitro.	methyl esterase 3 (MES3); CONTAINS InterPro DOMAIN/s: Alpha/beta hydrolase fold-1 (InterPro:IPR000073); BEST Arabidopsis thaliana protein match is: methyl esterase 4 (TAIR:AT2G23580.1); Has 1894 Blast hits to 1892 proteins in 428 species: Archae - 2; Bacteria - 1086; Metazoa - 0; Fungi - 17; Plants - 628; Viruses - 0; Other Eukaryotes - 161 (source: NCBI BLink).	0.79955	7.61998e-20	0.7094	4.26174e-14	0.560614	2.9256e-08	0.685843	6.08659e-13	0.891136	7.08428e-30
Solyc12g009870.2.1	ME2	1	F-box/LRR-repeat protein 14-like (AHRD V3.3 *** A0A2I4G8X3_9ROSI)	AT1G15740.1	56.23	0	561	Leucine-rich repeat family protein	0	Leucine-rich repeat family protein; BEST Arabidopsis thaliana protein match is: Leucine-rich repeat (LRR) family protein (TAIR:AT4G23840.1); Has 38052 Blast hits to 19856 proteins in 856 species: Archae - 6; Bacteria - 8624; Metazoa - 11681; Fungi - 680; Plants - 12072; Viruses - 79; Other Eukaryotes - 4910 (source: NCBI BLink).	0.895323	1.54642e-30	0.823815	6.46222e-22	0.700547	1.19308e-13	0.816178	3.12719e-21	0.891094	7.19241e-30
Solyc05g047710.3.1	ME1	0	Calcium-dependent lipid-binding (CaLB domain) family protein (AHRD V3.3 *** A0A2U1PBS7_ARTAN)	AT3G61050.2	72.71	0	719	Calcium-dependent lipid-binding (CaLB domain) family protein	0	NTMC2T4; FUNCTIONS IN: lipid binding; INVOLVED IN: biological_process unknown; LOCATED IN: plasma membrane; EXPRESSED IN: male gametophyte, cultured cell, callus, pollen tube; EXPRESSED DURING: M germinated pollen stage; CONTAINS InterPro DOMAIN/s: C2 membrane targeting protein (InterPro:IPR018029), C2 calcium/lipid-binding domain, CaLB (InterPro:IPR008973), C2 region (InterPro:IPR020477), C2 cal…	0.728839	3.86261e-15	0.402164	0.000149386	0.299159	0.00570343	0.398497	0.000173808	0.890673	8.3504e-30
Solyc09g065470.3.1	ME10	1	Vicilin-like antimicrobial peptides 2-1 (AHRD V3.3 *** AMP21_MACIN)	AT3G22640.1	32.41	1e-70	233	cupin family protein	0	PAP85; FUNCTIONS IN: nutrient reservoir activity; INVOLVED IN: biological_process unknown; LOCATED IN: plant-type cell wall; EXPRESSED IN: stem, seed; EXPRESSED DURING: seedling growth, seed development stages; CONTAINS InterPro DOMAIN/s: Cupin, RmlC-type (InterPro:IPR011051), Cupin 1 (InterPro:IPR006045), RmlC-like jelly roll fold (InterPro:IPR014710); BEST Arabidopsis thaliana protein match is:…	0.678731	1.2942e-12	0.469604	6.59325e-06	0.372529	0.000483695	0.463103	9.17464e-06	0.890589	8.60303e-30
Solyc08g083230.3.1	ME1	0	Growth-regulating factor 6 (AHRD V3.3 *** A0A2G3DAB8_CAPCH)	AT4G24150.3	33.73	9e-38	143	NA	NA	NA	0.820395	1.32142e-21	0.830037	1.68938e-22	0.726942	4.92692e-15	0.817303	2.49056e-21	0.888874	1.57139e-29
Solyc06g071560.3.1	ME2	0	Serine/threonine-protein phosphatase 2A 55 kDa regulatory subunit B (AHRD V3.3 *** A0A2G2V6E5_CAPBA)	AT1G17720.1	54.66	0	548	Protein phosphatase 2A, regulatory subunit PR55	type 2A protein serine/threonine phosphatase 55 kDa B	ATB BETA; CONTAINS InterPro DOMAIN/s: WD40 repeat-like-containing domain (InterPro:IPR011046), Protein phosphatase 2A, regulatory subunit PR55 (InterPro:IPR000009), Protein phosphatase 2A, regulatory subunit PR55, conserved site (InterPro:IPR018067), WD40 repeat, conserved site (InterPro:IPR019775), WD40/YVTN repeat-like-containing domain (InterPro:IPR015943), WD40 repeat (InterPro:IPR001680), WD…	0.866396	1.87946e-26	0.833721	7.43818e-23	0.705703	6.58101e-14	0.81594	3.28066e-21	0.888558	1.75386e-29
Solyc07g026605.1.1	ME2	0	Unknown protein	NA	NA	NA	NA	NA	NA	NA	0.861518	7.38409e-26	0.815733	3.42018e-21	0.681024	1.01709e-12	0.799584	7.57238e-20	0.888157	2.01535e-29
Solyc05g015555.1.1	ME1	1	Unknown protein	NA	NA	NA	NA	NA	NA	NA	0.687622	5.02274e-13	0.547914	6.87614e-08	0.427648	4.96134e-05	0.529835	2.18714e-07	0.887647	2.40351e-29
Solyc08g150129.1.1	ME3	0	Syntaxin (AHRD V3.3 *-* B7X6S8_TOBAC)	NA	NA	NA	NA	NA	NA	NA	0.779902	2.30096e-18	0.686624	5.59504e-13	0.565946	2.02172e-08	0.673232	2.28626e-12	0.886878	3.12885e-29
Solyc02g079260.2.1	ME1	0	Pentatricopeptide repeat-containing protein (AHRD V3.3 *** A0A2G2XF25_CAPBA)	AT4G13650.1	58.02	0	1179	Pentatricopeptide repeat (PPR) superfamily protein	0	Pentatricopeptide repeat (PPR) superfamily protein; CONTAINS InterPro DOMAIN/s: Pentatricopeptide repeat (InterPro:IPR002885); BEST Arabidopsis thaliana protein match is: Tetratricopeptide repeat (TPR)-like superfamily protein (TAIR:AT1G16480.1); Has 61118 Blast hits to 14026 proteins in 284 species: Archae - 2; Bacteria - 18; Metazoa - 154; Fungi - 167; Plants - 59907; Viruses - 0; Other Eukaryo…	0.771168	9.37417e-18	0.795723	1.5235e-19	0.690125	3.82463e-13	0.782164	1.5826e-18	0.886746	3.273e-29
Solyc10g008850.2.1	ME10	0	transmembrane protein (AHRD V3.3 *-* AT1G28540.1)	AT1G28540.1	59.34	1e-30	108	0	0	unknown protein; Has 25 Blast hits to 25 proteins in 10 species: Archae - 0; Bacteria - 0; Metazoa - 0; Fungi - 0; Plants - 25; Viruses - 0; Other Eukaryotes - 0 (source: NCBI BLink).	0.774285	5.7199e-18	0.703583	8.41767e-14	0.60953	7.58775e-10	0.693829	2.54223e-13	0.886048	4.15e-29
Solyc04g082740.4.1	ME1	1	Alpha-crystallin domain-containing protein 22.3 (AHRD V3.3 *** A0A2G3CFM7_CAPCH)	AT1G20870.2	45.03	9e-48	165	NA	NA	NA	0.774676	5.37267e-18	0.733443	2.12172e-15	0.619375	3.36846e-10	0.714481	2.31939e-14	0.88592	4.33405e-29
Solyc03g006960.4.1	ME2	0	Protein phosphatase 2C (AHRD V3.3 *** A0A2U1PQC9_ARTAN)	AT5G51760.2	55	1e-102	310	NA	NA	NA	0.865559	2.38615e-26	0.817454	2.41543e-21	0.698718	1.46897e-13	0.801725	5.1059e-20	0.885879	4.3955e-29
Solyc08g079060.4.1	ME3	1	Trehalose 6-phosphate phosphatase (AHRD V3.3 *** A0A2G3DBS1_CAPCH)	AT4G22590.1	65.8	3e-179	508	Haloacid dehalogenase-like hydrolase (HAD) superfamily protein	0	Haloacid dehalogenase-like hydrolase (HAD) superfamily protein; FUNCTIONS IN: catalytic activity, trehalose-phosphatase activity; INVOLVED IN: trehalose biosynthetic process, metabolic process; LOCATED IN: chloroplast; EXPRESSED IN: sperm cell, male gametophyte, pollen tube; EXPRESSED DURING: L mature pollen stage, M germinated pollen stage; CONTAINS InterPro DOMAIN/s: HAD-superfamily hydrolase, …	0.796537	1.31625e-19	0.736385	1.43743e-15	0.637526	6.98248e-11	0.738494	1.08389e-15	0.884547	6.88033e-29
Solyc04g064470.2.1	ME1	1	Glutathione S-transferase (AHRD V3.3 *-* A0A200PZB1_9MAGN)	AT1G75270.1	57.89	5e-21	87.8	dehydroascorbate reductase 2	0	dehydroascorbate reductase 2 (DHAR2); FUNCTIONS IN: glutathione binding, glutathione dehydrogenase (ascorbate) activity; INVOLVED IN: protein amino acid glutathionylation; LOCATED IN: plasma membrane; EXPRESSED IN: 25 plant structures; EXPRESSED DURING: 16 growth stages; CONTAINS InterPro DOMAIN/s: Thioredoxin fold (InterPro:IPR012335), Glutathione S-transferase, C-terminal-like (InterPro:IPR0109…	0.758051	6.90565e-17	0.782279	1.55253e-18	0.682706	8.51117e-13	0.761073	4.40941e-17	0.883959	8.37195e-29
Solyc07g008410.4.1	ME1	1	Protein DETOXIFICATION (AHRD V3.3 *** A0A1Q3CW99_CEPFO)	AT3G26590.1	60.38	0	577	MATE efflux family protein	0	MATE efflux family protein; FUNCTIONS IN: antiporter activity, drug transmembrane transporter activity, transporter activity; INVOLVED IN: drug transmembrane transport, transmembrane transport; LOCATED IN: plasma membrane, vacuole, membrane; EXPRESSED IN: 22 plant structures; EXPRESSED DURING: 13 growth stages; CONTAINS InterPro DOMAIN/s: Multi antimicrobial extrusion protein MatE (InterPro:IPR00…	0.719796	1.2101e-14	0.617033	4.0968e-10	0.537852	1.32023e-07	0.611962	6.22473e-10	0.883907	8.51923e-29
Solyc12g096080.2.1	ME10	1	Glycosyltransferase (AHRD V3.3 *** A0A2U1QCQ5_ARTAN)	AT4G34131.1	25.88	4e-45	167	UDP-glucosyl transferase 73B3	0	UDP-glucosyl transferase 73B3 (UGT73B3); FUNCTIONS IN: transferase activity, transferring hexosyl groups, quercetin 3-O-glucosyltransferase activity, UDP-glycosyltransferase activity, UDP-glucosyltransferase activity; INVOLVED IN: response to cyclopentenone, response to other organism; LOCATED IN: endomembrane system; CONTAINS InterPro DOMAIN/s: UDP-glucuronosyl/UDP-glucosyltransferase (InterPro:…	0.635238	8.5638e-11	0.464389	8.59861e-06	0.395705	0.000194827	0.460402	1.05036e-05	0.882195	1.49862e-28
Solyc06g060700.1.1	ME1	1	Inactive serine/threonine-protein kinase (AHRD V3.3 *-* A0A2G3AY55_CAPCH)	NA	NA	NA	NA	NA	NA	NA	0.601652	1.42471e-09	0.515941	5.08921e-07	0.429068	4.65357e-05	0.501002	1.21136e-06	0.88219	1.50096e-28
Solyc11g066510.3.1	ME1	0	RING/U-box superfamily protein (AHRD V3.3 *-* A0A2U1KVX7_ARTAN)	AT2G27940.1	50.4	4e-32	116	RING/U-box superfamily protein	0	RING/U-box superfamily protein; FUNCTIONS IN: zinc ion binding; EXPRESSED IN: leaf apex, root, carpel, leaf; EXPRESSED DURING: LP.04 four leaves visible, 4 anthesis; CONTAINS InterPro DOMAIN/s: Zinc finger, RING-type (InterPro:IPR001841), Zinc finger, C3HC4 RING-type (InterPro:IPR018957); BEST Arabidopsis thaliana protein match is: RING/U-box superfamily protein (TAIR:AT3G05200.1); Has 9623 Blast…	0.782576	1.47748e-18	0.799062	8.33097e-20	0.683914	7.48442e-13	0.779814	2.33451e-18	0.880123	2.93427e-28
Solyc07g052480.3.1	ME10	1	isocitrate lyase LEU18678	AT3G21720.1	81.42	0	1022	isocitrate lyase	Encodes a glyoxylate cycle enzyme isocitrate lyase (ICL).	isocitrate lyase (ICL); FUNCTIONS IN: isocitrate lyase activity, catalytic activity; INVOLVED IN: carboxylic acid metabolic process, metabolic process; LOCATED IN: cellular_component unknown; EXPRESSED IN: leaf whorl, seed, leaf; CONTAINS InterPro DOMAIN/s: Isocitrate lyase/phosphorylmutase, conserved site (InterPro:IPR018523), Pyruvate/Phosphoenolpyruvate kinase, catalytic core (InterPro:IPR0158…	0.840473	1.56807e-23	0.718264	1.46199e-14	0.63434	9.27331e-11	0.722285	8.87648e-15	0.879646	3.41924e-28
Solyc08g079160.3.1	ME10	1	Vacuolar-processing enzyme (AHRD V3.3 *** A0A2G2XLA7_CAPBA)	AT1G62710.1	70.35	0	678	beta vacuolar processing enzyme	Encodes a vacuolar processing enzyme belonging to a novel group of cysteine proteases that is expressed specifically in seeds and is essential for the proper processing of storage proteins.	beta vacuolar processing enzyme (BETA-VPE); FUNCTIONS IN: cysteine-type endopeptidase activity; INVOLVED IN: proteolysis, response to salt stress, vacuolar protein processing; LOCATED IN: endomembrane system; EXPRESSED IN: 23 plant structures; EXPRESSED DURING: 13 growth stages; CONTAINS InterPro DOMAIN/s: Peptidase C13, legumain (InterPro:IPR001096); BEST Arabidopsis thaliana protein match is: g…	0.628446	1.55405e-10	0.584733	5.21123e-09	0.521384	3.67207e-07	0.579239	7.81558e-09	0.879306	3.81114e-28
Solyc06g067980.3.1	ME10	1	repressed By RIM101 protein 1 (AHRD V3.3 --* XP_011091441.1)	NA	NA	NA	NA	NA	NA	NA	0.721498	9.79407e-15	0.384906	0.000300119	0.294597	0.00652393	0.390847	0.000237059	0.879184	3.96198e-28
Solyc12g019645.1.1	ME1	1	Unknown protein	NA	NA	NA	NA	NA	NA	NA	0.656268	1.22856e-11	0.591921	3.03118e-09	0.534094	1.67546e-07	0.587919	4.10538e-09	0.878488	4.94337e-28
Solyc02g090370.4.1	ME10	1	Reticulon-like protein (AHRD V3.3 *** A0A2G3ABJ1_CAPAN)	AT2G23640.1	39.6	2e-29	110	Reticulan like protein B13	0	Reticulan like protein B13 (RTNLB13); CONTAINS InterPro DOMAIN/s: Reticulon (InterPro:IPR003388); BEST Arabidopsis thaliana protein match is: Reticulon family protein (TAIR:AT3G10915.3); Has 751 Blast hits to 751 proteins in 54 species: Archae - 0; Bacteria - 0; Metazoa - 324; Fungi - 0; Plants - 418; Viruses - 0; Other Eukaryotes - 9 (source: NCBI BLink).	0.641033	5.09022e-11	0.576803	9.33197e-09	0.472242	5.75489e-06	0.560006	3.05036e-08	0.878107	5.57665e-28
Solyc10g018813.1.1	ME1	1	Unknown protein	NA	NA	NA	NA	NA	NA	NA	0.735763	1.56146e-15	0.760698	4.66335e-17	0.648746	2.5035e-11	0.741907	6.8247e-16	0.877299	7.18931e-28
Solyc01g014270.3.1	ME1	1	Unknown protein	NA	NA	NA	NA	NA	NA	NA	0.593443	2.6981e-09	0.507304	8.44447e-07	0.408937	0.000112409	0.492369	1.96297e-06	0.877186	7.44804e-28
Solyc08g062340.3.1	ME10	0	17.9 kDa class II heat shock protein (AHRD V3.3 *** A0A2G3A1B9_CAPAN)	AT5G12020.1	65.16	2e-56	177	17.6 kDa class II heat shock protein	0	17.6 kDa class II heat shock protein (HSP17.6II); CONTAINS InterPro DOMAIN/s: Heat shock protein Hsp20 (InterPro:IPR002068), HSP20-like chaperone (InterPro:IPR008978); BEST Arabidopsis thaliana protein match is: heat shock protein 17.6A (TAIR:AT5G12030.1); Has 1807 Blast hits to 1807 proteins in 277 species: Archae - 0; Bacteria - 0; Metazoa - 736; Fungi - 347; Plants - 385; Viruses - 0; Other Eu…	0.707909	5.082e-14	0.449664	1.7785e-05	0.344093	0.00135118	0.454275	1.42163e-05	0.876243	9.99464e-28
Solyc02g086090.4.1	ME1	0	Mannose-6-phosphate isomerase (AHRD V3.3 *-* A0A2G3AAT7_CAPAN)	AT1G67070.2	77.78	1e-29	110	NA	NA	NA	0.805593	2.4743e-20	0.827459	2.96481e-22	0.771259	9.24149e-18	0.824496	5.59371e-22	0.876163	1.02465e-27
Solyc04g007290.4.1	ME1	0	DUF639 domain-containing protein (AHRD V3.3 *** A0A1Q3DGQ0_CEPFO)	AT2G21720.1	58.23	0	581	Plant protein of unknown function (DUF639)	0	Plant protein of unknown function (DUF639); CONTAINS InterPro DOMAIN/s: Protein of unknown function DUF639 (InterPro:IPR006927); BEST Arabidopsis thaliana protein match is: Plant protein of unknown function (DUF639) (TAIR:AT5G23390.1); Has 146 Blast hits to 143 proteins in 14 species: Archae - 0; Bacteria - 4; Metazoa - 0; Fungi - 0; Plants - 142; Viruses - 0; Other Eukaryotes - 0 (source: NCBI B…	0.849532	1.72705e-24	0.879616	3.45248e-28	0.773462	6.52138e-18	0.868478	1.03084e-26	0.87418	1.88616e-27
Solyc01g099660.4.1	ME1	0	Heat shock protein 70 family (AHRD V3.3 *** A0A200QCN5_9MAGN)	AT5G42020.1	75.72	0	1044	Heat shock protein 70 (Hsp 70) family protein	Luminal binding protein (BiP2) involved in polar nuclei fusion during proliferation of endosperm nuclei.	BIP2; FUNCTIONS IN: ATP binding; INVOLVED IN: protein folding, response to cadmium ion, response to heat, polar nucleus fusion, response to endoplasmic reticulum stress; LOCATED IN: in 8 components; EXPRESSED IN: 8 plant structures; EXPRESSED DURING: seedling growth, seed development stages; CONTAINS InterPro DOMAIN/s: Heat shock protein 70, conserved site (InterPro:IPR018181), Heat shock protein…	0.6601	8.48258e-12	0.38727	0.000273376	0.315026	0.00351487	0.394149	0.000207525	0.873982	2.00321e-27
Solyc12g009040.3.1	ME1	0	Long chain acyl-CoA synthetase (AHRD V3.3 *** Q5W6W7_ORYSJ)	AT2G04350.2	68.46	0	580	AMP-dependent synthetase and ligase family protein	0	long-chain acyl-CoA synthetase 8 (LACS8); FUNCTIONS IN: long-chain fatty acid-CoA ligase activity, catalytic activity; INVOLVED IN: fatty acid biosynthetic process, metabolic process; LOCATED IN: endoplasmic reticulum; EXPRESSED IN: 23 plant structures; EXPRESSED DURING: 13 growth stages; CONTAINS InterPro DOMAIN/s: AMP-binding, conserved site (InterPro:IPR020845), AMP-dependent synthetase/ligase…	0.8153	3.73107e-21	0.828956	2.141e-22	0.72964	3.4832e-15	0.81713	2.57936e-21	0.87337	2.41234e-27
Solyc01g109610.4.1	ME1	1	Erythronate-4-phosphate dehydrogenase family protein (AHRD V3.3 *** Q8VYC6_ARATH)	AT1G19400.3	58.22	1e-106	318	NA	NA	NA	0.724838	6.43727e-15	0.809654	1.13624e-20	0.719594	1.24079e-14	0.788308	5.59699e-19	0.873279	2.48022e-27
Solyc11g011350.3.1	ME1	0	Disease resistance protein (TIR-NBS-LRR class) (AHRD V3.3 *** A0A2K3MNP1_TRIPR)	AT5G17680.1	35.13	0	584	disease resistance protein (TIR-NBS-LRR class), putative	0	disease resistance protein (TIR-NBS-LRR class), putative; FUNCTIONS IN: transmembrane receptor activity, ATP binding; INVOLVED IN: signal transduction, defense response, apoptosis, innate immune response; LOCATED IN: intrinsic to membrane; EXPRESSED IN: 14 plant structures; EXPRESSED DURING: 6 growth stages; CONTAINS InterPro DOMAIN/s: Leucine-rich repeat, typical subtype (InterPro:IPR003591), NB…	0.82118	1.12282e-21	0.859544	1.26587e-25	0.760241	4.99233e-17	0.844776	5.59706e-24	0.872712	2.9435e-27
Solyc03g093340.4.1	ME1	0	Uncharacterized conserved protein (UCP012943) (AHRD V3.3 *** AT4G25170.1)	AT4G25170.1	35.71	2e-51	177	Uncharacterised conserved protein (UCP012943)	0	Uncharacterised conserved protein (UCP012943); CONTAINS InterPro DOMAIN/s: Uncharacterised conserved protein UCP012943 (InterPro:IPR016606); BEST Arabidopsis thaliana protein match is: Uncharacterised conserved protein (UCP012943) (TAIR:AT5G61490.1); Has 30201 Blast hits to 17322 proteins in 780 species: Archae - 12; Bacteria - 1396; Metazoa - 17338; Fungi - 3422; Plants - 5037; Viruses - 0; Othe…	0.789208	4.79208e-19	0.835199	5.32196e-23	0.736563	1.4037e-15	0.823693	6.63182e-22	0.872219	3.4137e-27
Solyc02g070760.4.1	ME10	0	D(P)-binding Rossmann-fold superfamily protein (AHRD V3.3 *** A0A2U1NQA9_ARTAN)	AT2G34460.1	68.7	1e-127	369	NAD(P)-binding Rossmann-fold superfamily protein	0	NAD(P)-binding Rossmann-fold superfamily protein; FUNCTIONS IN: binding, catalytic activity; INVOLVED IN: metabolic process; LOCATED IN: chloroplast thylakoid membrane, chloroplast, plastoglobule, chloroplast envelope; EXPRESSED IN: 21 plant structures; EXPRESSED DURING: 13 growth stages; CONTAINS InterPro DOMAIN/s: NAD(P)-binding domain (InterPro:IPR016040), NmrA-like (InterPro:IPR008030); BEST …	0.691964	3.12521e-13	0.519182	4.19329e-07	0.414332	8.92316e-05	0.51527	5.29625e-07	0.870247	6.13961e-27
Solyc06g008870.2.1	ME3	0	Gibberellin receptor (AHRD V3.3 *** E3VJP7_9FABA)	AT3G63010.1	79.24	0	577	alpha/beta-Hydrolases superfamily protein	Encodes a gibberellin (GA) receptor ortholog of the rice GA receptor gene (OsGID1). Has GA-binding activity, showing higher affinity to GA4. Interacts with DELLA proteins in vivo in the presence of GA4.	GA INSENSITIVE DWARF1B (GID1B); FUNCTIONS IN: hydrolase activity; INVOLVED IN: floral organ morphogenesis, raffinose family oligosaccharide biosynthetic process, positive regulation of gibberellic acid mediated signaling pathway, response to gibberellin stimulus, gibberellin mediated signaling pathway; LOCATED IN: cellular_component unknown; EXPRESSED IN: 21 plant structures; EXPRESSED DURING: 10…	0.84465	5.77071e-24	0.810867	8.97165e-21	0.695071	2.21403e-13	0.799629	7.51034e-20	0.869715	7.18106e-27
Solyc08g079310.4.1	ME3	0	Cytochrome P450 (AHRD V3.3 *** A0A1U9X605_THAGA)	AT4G12320.1	56.54	0	603	cytochrome P450, family 706, subfamily A, polypeptide 6	member of CYP706A	cytochrome P450, family 706, subfamily A, polypeptide 6 (CYP706A6); FUNCTIONS IN: electron carrier activity, monooxygenase activity, iron ion binding, oxygen binding, heme binding; INVOLVED IN: oxidation reduction; LOCATED IN: endomembrane system; CONTAINS InterPro DOMAIN/s: Cytochrome P450 (InterPro:IPR001128), Cytochrome P450, conserved site (InterPro:IPR017972), Cytochrome P450, E-class, group…	0.800817	6.0382e-20	0.805519	2.50925e-20	0.699689	1.31559e-13	0.79136	3.29668e-19	0.868778	9.44672e-27
Solyc01g100510.4.1	ME3	0	knotted 4	AT1G70510.1	54.55	6e-83	258	KNOTTED-like from Arabidopsis thaliana 2	A member of class I knotted1-like homeobox gene family (together with KNAT1). Similar to the knotted1 (kn1) homeobox gene of maize. KNAT2 acts synergistically with cytokinins and antagonistically with ethylene based on ectopic expression studies in different mutant backgrounds and hormone treatments. In addition, KNAT2 is negatively regulated by AS and YABBY genes. KNAT2 is strongly expressed in …	KNOTTED-like from Arabidopsis thaliana 2 (KNAT2); FUNCTIONS IN: sequence-specific DNA binding transcription factor activity; INVOLVED IN: response to ethylene stimulus, cytokinin mediated signaling pathway, specification of carpel identity; LOCATED IN: nucleus; EXPRESSED IN: 16 plant structures; EXPRESSED DURING: 6 growth stages; CONTAINS InterPro DOMAIN/s: KNOX2 (InterPro:IPR005541), ELK (InterP…	0.683637	7.70829e-13	0.556104	3.97909e-08	0.455808	1.31863e-05	0.548242	6.729e-08	0.868095	1.15215e-26
Solyc06g084380.4.1	ME1	1	2-oxoglutarate (2OG) and Fe(II)-dependent oxygenase-like protein (AHRD V3.3 *** G5DX62_SILLA)	AT4G02940.1	51.95	2e-168	493	oxidoreductase, 2OG-Fe(II) oxygenase family protein	0	oxidoreductase, 2OG-Fe(II) oxygenase family protein; FUNCTIONS IN: oxidoreductase activity; INVOLVED IN: response to karrikin; EXPRESSED IN: 22 plant structures; EXPRESSED DURING: 13 growth stages; CONTAINS InterPro DOMAIN/s: Oxoglutarate/iron-dependent oxygenase (InterPro:IPR005123); BEST Arabidopsis thaliana protein match is: oxidoreductase, 2OG-Fe(II) oxygenase family protein (TAIR:AT2G48080.1…	0.729974	3.33606e-15	0.735705	1.57362e-15	0.657132	1.13068e-11	0.715672	2.0074e-14	0.867233	1.47816e-26
Solyc01g150172.1.1	ME1	1	D mismatch repair protein MLH3 (AHRD V3.3 *-* A0A2G2XFY3_CAPBA)	NA	NA	NA	NA	NA	NA	NA	0.737317	1.26927e-15	0.807914	1.58948e-20	0.733921	1.99248e-15	0.796949	1.22217e-19	0.866172	2.00388e-26
Solyc06g074680.4.1	ME1	0	Phospholipid:diacylglycerol acyltransferase 1 (AHRD V3.3 *** A0A2G2ZDG4_CAPAN)	AT3G44830.1	65.37	0	883	Lecithin:cholesterol acyltransferase family protein	0	Lecithin:cholesterol acyltransferase family protein; FUNCTIONS IN: phosphatidylcholine-sterol O-acyltransferase activity; INVOLVED IN: lipid metabolic process; LOCATED IN: cellular_component unknown; CONTAINS InterPro DOMAIN/s: Lecithin:cholesterol acyltransferase (InterPro:IPR003386); BEST Arabidopsis thaliana protein match is: phospholipid:diacylglycerol acyltransferase (TAIR:AT5G13640.1); Has …	0.581883	6.4364e-09	0.47369	5.33841e-06	0.389649	0.000248695	0.4655	8.12868e-06	0.86612	2.03377e-26
Solyc01g095330.2.1	ME3	0	Unknown protein	NA	NA	NA	NA	NA	NA	NA	0.790711	3.69248e-19	0.620733	3.00492e-10	0.481917	3.46086e-06	0.599538	1.68227e-09	0.86586	2.19013e-26
Solyc06g051525.1.1	ME1	0	Unknown protein	NA	NA	NA	NA	NA	NA	NA	0.763126	3.23801e-17	0.80194	4.90635e-20	0.700634	1.18127e-13	0.780751	2.00047e-18	0.865741	2.26554e-26
Solyc12g042120.3.1	ME1	1	transmembrane protein (AHRD V3.3 *-* AT5G67550.1)	NA	NA	NA	NA	NA	NA	NA	0.593446	2.69741e-09	0.454114	1.43286e-05	0.346501	0.00124314	0.435563	3.45901e-05	0.86562	2.34503e-26
Solyc01g110686.1.1	ME1	1	D mismatch repair protein MLH3 (AHRD V3.3 *-* A0A2G2XFY3_CAPBA)	NA	NA	NA	NA	NA	NA	NA	0.702446	9.59707e-14	0.716644	1.78299e-14	0.643858	3.93454e-11	0.709593	4.16503e-14	0.865008	2.78909e-26
Solyc09g059950.3.1	ME1	0	amino acid-ligase (AHRD V3.3 *** AT3G07150.1)	AT3G07150.1	39.04	3e-35	127	0	0	unknown protein; Has 19 Blast hits to 19 proteins in 8 species: Archae - 0; Bacteria - 0; Metazoa - 0; Fungi - 0; Plants - 19; Viruses - 0; Other Eukaryotes - 0 (source: NCBI BLink).	0.833348	8.08972e-23	0.789947	4.21654e-19	0.658141	1.02587e-11	0.772335	7.79881e-18	0.864628	3.10561e-26
Solyc02g085320.1.1	ME2	0	Unknown protein	NA	NA	NA	NA	NA	NA	NA	0.88911	1.44715e-29	0.811101	8.57078e-21	0.715795	1.97753e-14	0.811968	7.23088e-21	0.864501	3.21901e-26
Solyc02g021150.1.1	ME10	1	Unknown protein	NA	NA	NA	NA	NA	NA	NA	0.699428	1.35532e-13	0.61344	5.51435e-10	0.501043	1.20855e-06	0.602103	1.37494e-09	0.863965	3.74174e-26
Solyc12g099370.2.1	ME1	0	GATA transcription factor 23 (AHRD V3.3 *** A0A2G2VJP8_CAPBA)	AT5G49300.1	44.05	9e-34	119	GATA transcription factor 16	Encodes a member of the GATA factor family of zinc finger transcription factors.	GATA transcription factor 16 (GATA16); FUNCTIONS IN: sequence-specific DNA binding transcription factor activity; INVOLVED IN: regulation of transcription, DNA-dependent; CONTAINS InterPro DOMAIN/s: Zinc finger, NHR/GATA-type (InterPro:IPR013088), Zinc finger, GATA-type (InterPro:IPR000679); BEST Arabidopsis thaliana protein match is: GATA transcription factor 15 (TAIR:AT3G06740.1); Has 1807 Blas…	0.746019	3.8708e-16	0.712012	3.12229e-14	0.620318	3.11192e-10	0.705517	6.72505e-14	0.863018	4.87591e-26
Solyc01g095700.3.1	ME2	1	Abscisic acid receptor PYL10 (AHRD V3.3 *** A0A2G3BTC1_CAPCH)	AT5G53160.2	79.64	5e-98	286	regulatory components of ABA receptor 3	Encodes RCAR3, a regulatory component of ABA receptor. Interacts with protein phosphatase 2Cs ABI1 and ABI2. Stimulates ABA signaling.	regulatory components of ABA receptor 3 (RCAR3); CONTAINS InterPro DOMAIN/s: Polyketide cyclase/dehydrase (InterPro:IPR019587); BEST Arabidopsis thaliana protein match is: regulatory component of ABA receptor 1 (TAIR:AT1G01360.1); Has 1807 Blast hits to 1807 proteins in 277 species: Archae - 0; Bacteria - 0; Metazoa - 736; Fungi - 347; Plants - 385; Viruses - 0; Other Eukaryotes - 339 (source: NC…	0.840984	1.38966e-23	0.719345	1.27956e-14	0.601695	1.41987e-09	0.70774	5.18363e-14	0.862983	4.92322e-26
Solyc07g008030.3.1	ME1	0	Beta-1,4-N-acetylglucosaminyltransferase family protein (AHRD V3.3 *** Q9SKF0_ARATH)	AT2G13290.2	72.21	0	526	beta-1,4-N-acetylglucosaminyltransferase family protein	0	beta-1,4-N-acetylglucosaminyltransferase family protein; FUNCTIONS IN: transferase activity, transferring glycosyl groups, acetylglucosaminyltransferase activity; INVOLVED IN: protein amino acid N-linked glycosylation; LOCATED IN: endomembrane system, membrane; EXPRESSED IN: 14 plant structures; EXPRESSED DURING: 9 growth stages; CONTAINS InterPro DOMAIN/s: Glycosyl transferase, family 17 (InterP…	0.765386	2.29711e-17	0.802811	4.17264e-20	0.700091	1.25681e-13	0.781621	1.73193e-18	0.862662	5.38243e-26
Solyc01g110640.2.1	ME1	1	D mismatch repair protein MLH3 (AHRD V3.3 *-* A0A2G3A9Q9_CAPAN)	NA	NA	NA	NA	NA	NA	NA	0.686664	5.57112e-13	0.731816	2.62568e-15	0.650696	2.08564e-11	0.721401	9.91371e-15	0.862397	5.79328e-26
Solyc10g078775.1.1	ME3	0	Unknown protein	NA	NA	NA	NA	NA	NA	NA	0.81062	9.4163e-21	0.648283	2.61397e-11	0.533595	1.72886e-07	0.640493	5.34546e-11	0.862286	5.97526e-26
Solyc03g121760.3.1	ME1	0	SUN-like protein 11	AT1G72670.1	45.84	4e-101	311	IQ-domain 8	0	IQ-domain 8 (iqd8); CONTAINS InterPro DOMAIN/s: IQ calmodulin-binding region (InterPro:IPR000048); BEST Arabidopsis thaliana protein match is: IQ-domain 7 (TAIR:AT1G17480.1); Has 845 Blast hits to 839 proteins in 45 species: Archae - 0; Bacteria - 0; Metazoa - 33; Fungi - 13; Plants - 782; Viruses - 0; Other Eukaryotes - 17 (source: NCBI BLink).	0.735392	1.64027e-15	0.779401	2.49834e-18	0.656652	1.18411e-11	0.751756	1.72255e-16	0.862192	6.13175e-26
Solyc10g011765.1.1	ME1	0	Unknown protein	NA	NA	NA	NA	NA	NA	NA	0.636424	7.70521e-11	0.413593	9.2121e-05	0.299662	0.00561878	0.399715	0.000165316	0.861769	6.89222e-26
Solyc07g063310.3.1	ME2	1	LanC-like protein GCR2 (AHRD V3.3 *** A0A2G3C2B6_CAPCH)	AT1G52920.1	64.88	0	555	G protein coupled receptor	Encodes a plasma membranelocalized ABA receptor, which interacts with the G&#945;&#946;&#947; complex. It has been postulated that the binding of ABA to GCR2 results in the release of the G protein and dissociation of the heterotrimeric complex into G&#945; and the G&#946;&#947; dimer to activate downstream ABA effectors and to trigger the ABA responses.	G protein coupled receptor (GPCR); CONTAINS InterPro DOMAIN/s: LanC-like protein, eukaryotic (InterPro:IPR020464), Six-hairpin glycosidase-like (InterPro:IPR008928), Lanthionine synthetase C-like (InterPro:IPR007822); BEST Arabidopsis thaliana protein match is: GCR2-like 2 (TAIR:AT2G20770.1); Has 681 Blast hits to 670 proteins in 211 species: Archae - 0; Bacteria - 184; Metazoa - 280; Fungi - 66;…	0.921635	1.85275e-35	0.852921	7.28708e-25	0.743471	5.50782e-16	0.844217	6.4097e-24	0.860859	8.84871e-26
Solyc02g072560.1.1	ME1	0	Delay of germination 1 (AHRD V3.3 *-* A0A2H1ZE87_ARATH)	NA	NA	NA	NA	NA	NA	NA	0.841069	1.36199e-23	0.849893	1.57711e-24	0.746342	3.70053e-16	0.829994	1.70544e-22	0.860333	1.0218e-25
Solyc12g038800.1.1	ME1	0	Unknown protein	NA	NA	NA	NA	NA	NA	NA	0.593552	2.67568e-09	0.368702	0.000558507	0.282252	0.0092887	0.357955	0.000828595	0.859747	1.19812e-25
Solyc10g085190.2.1	ME2	1	2-oxoglutarate (2OG) and Fe(II)-dependent oxygenase superfamily protein (AHRD V3.3 *** F4J670_ARATH)	AT3G11180.1	58.5	8e-150	433	2-oxoglutarate (2OG) and Fe(II)-dependent oxygenase superfamily protein	0	2-oxoglutarate (2OG) and Fe(II)-dependent oxygenase superfamily protein; FUNCTIONS IN: oxidoreductase activity, iron ion binding; INVOLVED IN: oxidation reduction; LOCATED IN: cellular_component unknown; EXPRESSED IN: inflorescence meristem, male gametophyte, flower, pollen tube; EXPRESSED DURING: L mature pollen stage, M germinated pollen stage, 4 anthesis, petal differentiation and expansion st…	0.845776	4.38504e-24	0.779098	2.62565e-18	0.637735	6.85296e-11	0.772942	7.08319e-18	0.859715	1.20882e-25
Solyc06g011275.1.1	ME3	0	Retrovirus-related Pol polyprotein from transposon TNT 1-94 (AHRD V3.3 *-* A0A2K3JUZ2_TRIPR)	NA	NA	NA	NA	NA	NA	NA	0.750856	1.95875e-16	0.565447	2.09344e-08	0.427869	4.91227e-05	0.552798	4.97117e-08	0.859317	1.34631e-25
Solyc11g008020.2.1	ME1	0	Ras-related protein RABC2a (AHRD V3.3 *** A0A1U8EYM4_CAPAN)	AT5G03530.2	68.98	3e-107	311	NA	NA	NA	0.803065	3.97991e-20	0.864197	3.50607e-26	0.766271	2.00615e-17	0.853404	6.43251e-25	0.858987	1.47172e-25
Solyc04g078640.3.1	ME3	0	Ethylene-responsive transcription factor RAP2-1 (AHRD V3.3 *** A0A1U8GBU2_CAPAN)	AT5G67190.1	53.66	6e-53	169	DREB and EAR motif protein 2	encodes a member of the DREB subfamily A-5 of ERF/AP2 transcription factor family. The protein contains one AP2 domain. There are 16 members in this subfamily including RAP2.1, RAP2.9 and RAP2.10.	DREB and EAR motif protein 2 (DEAR2); FUNCTIONS IN: DNA binding, sequence-specific DNA binding transcription factor activity; INVOLVED IN: regulation of transcription, DNA-dependent; LOCATED IN: nucleus; EXPRESSED IN: sepal, male gametophyte, carpel; EXPRESSED DURING: 4 anthesis; CONTAINS InterPro DOMAIN/s: DNA-binding, integrase-type (InterPro:IPR016177), Pathogenesis-related transcriptional fac…	0.859871	1.15841e-25	0.569553	1.56861e-08	0.465133	8.2811e-06	0.581018	6.85994e-09	0.858795	1.55005e-25
Solyc03g071590.3.1	ME1	0	chloroplast malate dehydrogenase	AT5G58330.1	78.52	0	700	lactate/malate dehydrogenase family protein	0	lactate/malate dehydrogenase family protein; FUNCTIONS IN: oxidoreductase activity, binding, malate dehydrogenase activity, catalytic activity, malate dehydrogenase (NADP+) activity; INVOLVED IN: oxidation reduction, malate metabolic process, carbohydrate metabolic process, metabolic process; LOCATED IN: in 6 components; EXPRESSED IN: 23 plant structures; EXPRESSED DURING: 14 growth stages; CONTA…	0.865221	2.62632e-26	0.879067	4.11325e-28	0.79426	1.97774e-19	0.873472	2.33949e-27	0.858563	1.64982e-25
Solyc03g097440.3.1	ME10	0	11-beta-hydroxysteroid dehydrogenase 1A (AHRD V3.3 *** A0A2G3A0G7_CAPAN)	AT5G50700.1	59.94	8e-151	433	hydroxysteroid dehydrogenase 1	Encodes a hydroxysteroid dehydrogenase HSD1. Two copies of HSD1 (At5g50600 and At5g50700) exist in the Arabidopsis genome as a result of an exact 33-kb duplication on chromosome 5 encompassing seven genes. There are five homologs of HSD1 in Arabidopsis (HSD2-At3g47350, HSD3-At3g47360, HSD4-At5g50590, HSD4-At5g50690 and HSD6-At5g50770; HSD4 has two copies due to the same gene duplication event occ…	hydroxysteroid dehydrogenase 1 (HSD1); FUNCTIONS IN: oxidoreductase activity, binding, catalytic activity; INVOLVED IN: oxidation reduction, metabolic process; LOCATED IN: endomembrane system; EXPRESSED IN: seed; CONTAINS InterPro DOMAIN/s: Short-chain dehydrogenase/reductase, conserved site (InterPro:IPR020904), NAD(P)-binding domain (InterPro:IPR016040), Glucose/ribitol dehydrogenase (InterPro:…	0.595123	2.37095e-09	0.322541	0.00276927	0.233131	0.0328293	0.316652	0.00333984	0.857452	2.22195e-25
Solyc07g040855.1.1	ME2	0	Unknown protein	NA	NA	NA	NA	NA	NA	NA	0.814684	4.22078e-21	0.813183	5.69001e-21	0.695931	2.01089e-13	0.805237	2.64658e-20	0.857412	2.24546e-25
Solyc01g087460.3.1	ME10	1	Protein phosphatase 2C (AHRD V3.3 *** A0A2U1L3D8_ARTAN)	AT2G34740.1	63.39	5e-111	332	Protein phosphatase 2C family protein	0	Protein phosphatase 2C family protein; FUNCTIONS IN: protein serine/threonine phosphatase activity, catalytic activity; INVOLVED IN: biological_process unknown; LOCATED IN: cellular_component unknown; CONTAINS InterPro DOMAIN/s: Protein phosphatase 2C-related (InterPro:IPR001932), Protein phosphatase 2C, N-terminal (InterPro:IPR014045), Protein phosphatase 2C (InterPro:IPR015655); BEST Arabidopsi…	0.74871	2.6548e-16	0.335564	0.00180592	0.215471	0.04902	0.330994	0.00210265	0.857361	2.27651e-25
Solyc11g027840.2.1	ME2	1	Alpha/beta-Hydrolases superfamily protein (AHRD V3.3 *** Q9C8P5_ARATH)	AT1G35420.1	60.09	1e-101	305	alpha/beta-Hydrolases superfamily protein	0	alpha/beta-Hydrolases superfamily protein; FUNCTIONS IN: hydrolase activity; INVOLVED IN: biological_process unknown; LOCATED IN: chloroplast, chloroplast stroma; EXPRESSED IN: 22 plant structures; EXPRESSED DURING: 13 growth stages; CONTAINS InterPro DOMAIN/s: Dienelactone hydrolase (InterPro:IPR002925); BEST Arabidopsis thaliana protein match is: alpha/beta-Hydrolases superfamily protein (TAIR:…	0.83276	9.23081e-23	0.765908	2.12067e-17	0.646516	3.08023e-11	0.767433	1.67748e-17	0.857211	2.36911e-25
Solyc05g050810.4.1	ME1	1	DnaJ protein (AHRD V3.3 *-* Q9ZSZ6_HEVBR)	AT5G22060.1	70.13	2e-56	185	DNAJ homologue 2	Co-chaperonin similar to E. coli DnaJ	DNAJ homologue 2 (J2); FUNCTIONS IN: unfolded protein binding, heat shock protein binding, ATP binding; INVOLVED IN: protein folding, response to salt stress; LOCATED IN: plasma membrane; EXPRESSED IN: 24 plant structures; EXPRESSED DURING: 15 growth stages; CONTAINS InterPro DOMAIN/s: Molecular chaperone, heat shock protein, Hsp40, DnaJ (InterPro:IPR015609), HSP40/DnaJ peptide-binding (InterPro:…	0.783415	1.28415e-18	0.715383	2.07911e-14	0.599686	1.66296e-09	0.69342	2.66047e-13	0.857148	2.40904e-25
Solyc01g073710.2.1	ME10	0	Calcium-binding EF-hand family protein (AHRD V3.3 *** O64866_ARATH)	AT2G44310.1	69.34	9e-63	192	Calcium-binding EF-hand family protein	0	Calcium-binding EF-hand family protein; FUNCTIONS IN: calcium ion binding; INVOLVED IN: biological_process unknown; LOCATED IN: cellular_component unknown; EXPRESSED IN: 23 plant structures; EXPRESSED DURING: 14 growth stages; CONTAINS InterPro DOMAIN/s: EF-Hand 1, calcium-binding site (InterPro:IPR018247), EF-HAND 2 (InterPro:IPR018249), EF-hand-like domain (InterPro:IPR011992), Calcium-binding …	0.702075	1.00152e-13	0.330514	0.00213625	0.21125	0.0537364	0.326555	0.0024322	0.857133	2.41854e-25
Solyc09g090760.4.1	ME1	0	Major facilitator superfamily protein (AHRD V3.3 *** A0A2U1PVI2_ARTAN)	AT2G33280.1	61.1	0	536	Major facilitator superfamily protein	0	Major facilitator superfamily protein; FUNCTIONS IN: transporter activity; INVOLVED IN: transport; LOCATED IN: endomembrane system, membrane; CONTAINS InterPro DOMAIN/s: Major facilitator superfamily, general substrate transporter (InterPro:IPR016196), Biopterin transport-related protein BT1 (InterPro:IPR004324); BEST Arabidopsis thaliana protein match is: Major facilitator superfamily protein (T…	0.77461	5.42937e-18	0.810035	1.05514e-20	0.721187	1.01806e-14	0.803646	3.56988e-20	0.857117	2.42876e-25
Solyc01g056940.4.1	ME2	0	Ubiquitin (AHRD V3.3 *** B1P770_LOLTE)	AT2G47110.2	94.81	7e-87	257	ubiquitin 6	polyubiquitin gene	ubiquitin 6 (UBQ6); FUNCTIONS IN: structural constituent of ribosome; INVOLVED IN: protein ubiquitination involved in ubiquitin-dependent protein catabolic process, ubiquitin-dependent protein catabolic process; LOCATED IN: cytosolic small ribosomal subunit, intracellular; EXPRESSED IN: whole plant, male gametophyte, guard cell, pollen tube; EXPRESSED DURING: L mature pollen stage, M germinated p…	0.868862	9.21871e-27	0.861471	7.48067e-26	0.760779	4.60712e-17	0.848805	2.07253e-24	0.856961	2.5322e-25
Solyc12g013620.2.1	ME1	0	jasmonic acid 2	AT4G27410.2	65.85	3e-126	369	NAC (No Apical Meristem) domain transcriptional regulator superfamily protein	Encodes a NAC transcription factor induced in response to dessication. It is localized to the nucleus and acts as a transcriptional activator in ABA-mediated dehydration response.	RESPONSIVE TO DESICCATION 26 (RD26); CONTAINS InterPro DOMAIN/s: No apical meristem (NAM) protein (InterPro:IPR003441); BEST Arabidopsis thaliana protein match is: NAC domain containing protein 19 (TAIR:AT1G52890.1); Has 30201 Blast hits to 17322 proteins in 780 species: Archae - 12; Bacteria - 1396; Metazoa - 17338; Fungi - 3422; Plants - 5037; Viruses - 0; Other Eukaryotes - 2996 (source: NCBI …	0.827387	3.01105e-22	0.476854	4.52472e-06	0.355506	0.000904838	0.470799	6.20031e-06	0.856633	2.76224e-25
Solyc02g084850.3.1	ME10	0	Abscisic acid and environmental stress-inducible protein TAS14 (AHRD V3.3 --* TAS14_SOLLC)	NA	NA	NA	NA	NA	NA	NA	0.809662	1.13433e-20	0.723074	8.04062e-15	0.611909	6.25198e-10	0.720642	1.08954e-14	0.856035	3.23547e-25
Solyc01g150174.1.1	ME1	1	D mismatch repair protein MLH3 (AHRD V3.3 *-* A0A2G3A9Q9_CAPAN)	NA	NA	NA	NA	NA	NA	NA	0.645289	3.4497e-11	0.69153	3.27798e-13	0.621455	2.82725e-10	0.680882	1.03243e-12	0.855757	3.48123e-25
Solyc03g117130.3.1	ME2	0	Ethylene-responsive transcription factor (AHRD V3.3 *** A0A1U8G8S1_CAPAN)	AT5G25190.1	56	3e-60	188	Integrase-type DNA-binding superfamily protein	encodes a member of the ERF (ethylene response factor) subfamily B-6 of ERF/AP2 transcription factor family. The protein contains one AP2 domain. There are 12 members in this subfamily including RAP2.11.	Integrase-type DNA-binding superfamily protein; CONTAINS InterPro DOMAIN/s: DNA-binding, integrase-type (InterPro:IPR016177), Pathogenesis-related transcriptional factor/ERF, DNA-binding (InterPro:IPR001471); BEST Arabidopsis thaliana protein match is: Integrase-type DNA-binding superfamily protein (TAIR:AT1G15360.1); Has 1807 Blast hits to 1807 proteins in 277 species: Archae - 0; Bacteria - 0; …	0.854634	4.67326e-25	0.906857	1.63385e-32	0.795629	1.54927e-19	0.890146	1.00597e-29	0.855403	3.82062e-25
Solyc01g106700.3.1	ME1	0	MADS-box transcription factor 23 (AHRD V3.3 *** A0A2G2Y5S9_CAPAN)	AT5G60440.1	38.5	2e-38	137	AGAMOUS-like 62	AGL62 encodes a Type I MADS domain protein that likely functions as a transcription factor. It is expressed AGL62 is expressed exclusively in the endosperm. AGL62 supresses suppresses cellularization during the syncytial phase of endosperm development.	AGAMOUS-like 62 (AGL62); FUNCTIONS IN: DNA binding, sequence-specific DNA binding transcription factor activity; INVOLVED IN: cellularization of endosperm, endosperm development; LOCATED IN: nucleus; EXPRESSED IN: 15 plant structures; EXPRESSED DURING: 7 growth stages; CONTAINS InterPro DOMAIN/s: Transcription factor, MADS-box (InterPro:IPR002100); BEST Arabidopsis thaliana protein match is: MADS…	0.788553	5.36578e-19	0.732984	2.25372e-15	0.645109	3.50724e-11	0.742854	5.99447e-16	0.854673	4.62615e-25
Solyc09g065360.4.1	ME3	0	Late embryogenesis abundant protein D-34 (AHRD V3.3 *** A0A2G3BKZ9_CAPCH)	AT3G22490.1	54.55	2e-39	137	Seed maturation protein	0	Seed maturation protein; CONTAINS InterPro DOMAIN/s: Seed maturation protein (InterPro:IPR007011); BEST Arabidopsis thaliana protein match is: Seed maturation protein (TAIR:AT3G22500.1); Has 198 Blast hits to 183 proteins in 40 species: Archae - 2; Bacteria - 41; Metazoa - 7; Fungi - 0; Plants - 144; Viruses - 3; Other Eukaryotes - 1 (source: NCBI BLink).	0.812938	5.97208e-21	0.736997	1.32486e-15	0.599783	1.65034e-09	0.723212	7.90255e-15	0.854341	5.04389e-25
Solyc03g006110.3.1	ME10	0	Non-specific serine/threonine protein kinase (AHRD V3.3 *** A0A2G2ZLG0_CAPAN)	AT5G45820.1	64.77	0	603	CBL-interacting protein kinase 20	Encodes a CBL-interacting serine/threonine protein kinase comprised of an N-terminal kinase catalytic domain similar to SNF1/AMPK and a unique C-terminal regulatory domain.	CBL-interacting protein kinase 20 (CIPK20); CONTAINS InterPro DOMAIN/s: Protein kinase, ATP binding site (InterPro:IPR017441), Serine/threonine-protein kinase domain (InterPro:IPR002290), NAF/FISL domain (InterPro:IPR018451), Serine/threonine-protein kinase-like domain (InterPro:IPR017442), Protein kinase-like domain (InterPro:IPR011009), Serine/threonine-protein kinase, active site (InterPro:IPR…	0.784377	1.09256e-18	0.610862	6.80956e-10	0.429546	4.55395e-05	0.580583	7.08276e-09	0.853999	5.51408e-25
Solyc12g041870.3.1	ME1	0	Glutamine synthetase (AHRD V3.3 *** O04999_MEDTR)	AT5G37600.1	75.56	0	576	glutamine synthase clone R1	encodes a cytosolic glutamine synthetase, the enzyme has high affinity with substrate ammonium	glutamine synthase clone R1 (GSR 1); FUNCTIONS IN: glutamate-ammonia ligase activity, copper ion binding; INVOLVED IN: nitrate assimilation, response to fructose stimulus, response to light stimulus, response to sucrose stimulus, response to glucose stimulus; LOCATED IN: cytosol, cytosolic ribosome, cell wall, plasma membrane; EXPRESSED IN: 24 plant structures; EXPRESSED DURING: 14 growth stages;…	0.726053	5.51765e-15	0.519176	4.19486e-07	0.436126	3.37033e-05	0.517289	4.69643e-07	0.853727	5.91651e-25
Solyc03g123600.4.1	ME1	0	Alanine aminotransferase (AHRD V3.3 *** Q9S768_ORYSA)	AT1G72330.1	77.37	0	794	alanine aminotransferase 2	Encodes for alanine aminotransferase ALAAT2.	alanine aminotransferase 2 (ALAAT2); FUNCTIONS IN: copper ion binding, L-alanine:2-oxoglutarate aminotransferase activity, ATP binding; INVOLVED IN: glycolysis, biosynthetic process, L-alanine biosynthetic process from pyruvate, L-alanine catabolic process, by transamination; LOCATED IN: mitochondrion; CONTAINS InterPro DOMAIN/s: 1-aminocyclopropane-1-carboxylate synthase (InterPro:IPR001176), Py…	0.632552	1.0858e-10	0.280325	0.0098021	0.188997	0.0851089	0.280199	0.00983654	0.853622	6.08013e-25
Solyc06g053210.4.1	ME1	0	ubiquitin-60S ribosomal protein L40 (AHRD V3.3 *-* A0A2I4GFW8_9ROSI)	NA	NA	NA	NA	NA	NA	NA	0.786257	7.94821e-19	0.850746	1.27085e-24	0.756675	8.4534e-17	0.836595	3.8673e-23	0.853313	6.58701e-25
Solyc06g060300.1.1	ME1	0	zinc-ribbon domain protein (AHRD V3.3 *** AT1G44414.1)	AT1G44414.1	70.48	8e-49	154	0	0	unknown protein; Has 29 Blast hits to 29 proteins in 12 species: Archae - 0; Bacteria - 4; Metazoa - 0; Fungi - 0; Plants - 25; Viruses - 0; Other Eukaryotes - 0 (source: NCBI BLink).	0.775039	5.06951e-18	0.775893	4.41912e-18	0.670823	2.92257e-12	0.766612	1.90357e-17	0.852997	7.14578e-25
Solyc02g032020.3.1	ME2	1	Unknown protein	NA	NA	NA	NA	NA	NA	NA	0.742343	6.43011e-16	0.676986	1.55231e-12	0.541789	1.02545e-07	0.656856	1.16112e-11	0.852088	9.02674e-25
Solyc06g075440.3.1	ME2	1	protein NRT1/ PTR FAMILY 2.7-like (AHRD V3.3 *** A0A2I4HW78_9ROSI)	AT3G45650.1	47.24	2e-174	508	nitrate excretion transporter1	Encodes a nitrate efflux transporter NAXT1 (for NITRATE EXCRETION TRANSPORTER1). Localized to the plasma membrane. NAXT1 belongs to a subclass of seven NAXT members from the large NITRATE TRANSPORTER1/PEPTIDE TRANSPORTER family and is mainly expressed in the cortex of mature roots.	nitrate excretion transporter1 (NAXT1); CONTAINS InterPro DOMAIN/s: Oligopeptide transporter (InterPro:IPR000109), Major facilitator superfamily, general substrate transporter (InterPro:IPR016196); BEST Arabidopsis thaliana protein match is: Major facilitator superfamily protein (TAIR:AT3G45660.1); Has 3186 Blast hits to 3120 proteins in 406 species: Archae - 0; Bacteria - 330; Metazoa - 443; Fun…	0.837695	3.00129e-23	0.780029	2.25332e-18	0.672691	2.41638e-12	0.770644	1.01783e-17	0.851657	1.00801e-24
Solyc09g059650.4.1	ME1	0	Unknown protein	NA	NA	NA	NA	NA	NA	NA	0.686908	5.42598e-13	0.624028	2.27222e-10	0.561229	2.80449e-08	0.625725	1.96501e-10	0.851584	1.02693e-24
Solyc11g065820.3.1	ME2	1	Protein DETOXIFICATION (AHRD V3.3 *** S6BP63_TOBAC)	AT1G51340.5	71.06	0	678	NA	NA	NA	0.937786	1.99407e-39	0.846233	3.92044e-24	0.729984	3.33194e-15	0.840449	1.57702e-23	0.851385	1.0804e-24
Solyc05g015070.4.1	ME10	1	RING-type E3 ubiquitin transferase (AHRD V3.3 *** A0A2G2VMV0_CAPBA)	AT1G24330.2	63.25	0	847	NA	NA	NA	0.893193	3.38038e-30	0.71967	1.22913e-14	0.617045	4.09279e-10	0.717264	1.65287e-14	0.851207	1.1305e-24
Solyc02g089330.3.1	ME2	0	D-directed R polymerase (AHRD V3.3 *-* A0A2G3ABW1_CAPAN)	AT5G15700.1	43.67	2e-59	207	DNA/RNA polymerases superfamily protein	Nucleus encoded plastid RNA polymerase. Localized in mitochondria and chloroplast.	DNA/RNA polymerases superfamily protein; FUNCTIONS IN: RNA polymerase activity, DNA-directed RNA polymerase activity, DNA binding; INVOLVED IN: transcription; LOCATED IN: mitochondrion, chloroplast, thylakoid membrane; EXPRESSED IN: stem; CONTAINS InterPro DOMAIN/s: DNA-directed RNA polymerase, bacteriophage type (InterPro:IPR002092); BEST Arabidopsis thaliana protein match is: male gametophyte d…	0.837306	3.283e-23	0.880385	2.69672e-28	0.795648	1.54405e-19	0.874281	1.82854e-27	0.851165	1.14271e-24
Solyc04g077240.4.1	ME1	0	SlBCAT6	AT1G10070.2	65.41	1e-72	229	branched-chain amino acid transaminase 2	Encodes a chloroplast branched-chain amino acid aminotransferase. Complements the yeast leu/iso-leu/val auxotrophy mutant.	branched-chain amino acid transaminase 2 (BCAT-2); FUNCTIONS IN: branched-chain-amino-acid transaminase activity, catalytic activity; INVOLVED IN: branched chain family amino acid metabolic process, metabolic process; LOCATED IN: chloroplast; EXPRESSED IN: 21 plant structures; EXPRESSED DURING: 14 growth stages; CONTAINS InterPro DOMAIN/s: Aminotransferase, class IV (InterPro:IPR001544), Aminotra…	0.783398	1.28781e-18	0.72647	5.2325e-15	0.578091	8.49809e-09	0.702208	9.86372e-14	0.85112	1.15575e-24
Solyc04g081690.2.1	ME1	0	Unknown protein	NA	NA	NA	NA	NA	NA	NA	0.768889	1.33869e-17	0.833819	7.27603e-23	0.770618	1.02194e-17	0.831729	1.16193e-22	0.85105	1.17642e-24
Solyc01g095320.4.1	ME3	0	Bag family molecular chaperone regulator 6-like protein (AHRD V3.3 *** A0A2K3PRI9_TRIPR)	AT2G46240.1	25.68	9e-32	135	BCL-2-associated athanogene 6	A member of Arabidopsis BAG (Bcl-2-associated athanogene) proteins, plant homologs of mammalian regulators of apoptosis. Expression of BAG6 in leaves was strongly induced by heat stress. Knockout mutants exhibited enhanced susceptibility to fungal pathogen Botrytis cinerea. Plant BAG proteins are multi-functional and remarkably similar to their animal counterparts, as they regulate apoptotic-like…	BCL-2-associated athanogene 6 (BAG6); CONTAINS InterPro DOMAIN/s: Apoptosis regulator, Bcl-2 protein, BAG (InterPro:IPR003103), IQ calmodulin-binding region (InterPro:IPR000048); BEST Arabidopsis thaliana protein match is: BCL-2-associated athanogene 5 (TAIR:AT1G12060.1); Has 21821 Blast hits to 15371 proteins in 1199 species: Archae - 184; Bacteria - 2603; Metazoa - 10110; Fungi - 2300; Plants -…	0.769208	1.27392e-17	0.597499	1.97245e-09	0.467789	7.2354e-06	0.578125	8.47752e-09	0.851032	1.18186e-24
Solyc09g007190.3.1	ME1	0	Thioredoxin-like protein AAED1, chloroplastic (AHRD V3.3 *** A0A1U8E5E4_CAPAN)	AT2G37240.1	61.8	3e-101	299	Thioredoxin superfamily protein	0	Thioredoxin superfamily protein; FUNCTIONS IN: oxidoreductase activity, antioxidant activity; INVOLVED IN: biological_process unknown; LOCATED IN: chloroplast; EXPRESSED IN: 21 plant structures; EXPRESSED DURING: 14 growth stages; CONTAINS InterPro DOMAIN/s: Thioredoxin fold (InterPro:IPR012335), Alkyl hydroperoxide reductase/ Thiol specific antioxidant/ Mal allergen (InterPro:IPR000866), Thiored…	0.760556	4.76333e-17	0.756032	9.28627e-17	0.623168	2.44493e-10	0.731046	2.90292e-15	0.850721	1.27916e-24
Solyc08g016415.1.1	ME2	0	hypothetical protein (AHRD V3.3 *** AT2G38465.1)	AT2G38465.1	64.91	2e-21	82	0	0	unknown protein; FUNCTIONS IN: molecular_function unknown; INVOLVED IN: biological_process unknown; LOCATED IN: plasma membrane; EXPRESSED IN: 21 plant structures; EXPRESSED DURING: 11 growth stages; Has 16 Blast hits to 16 proteins in 8 species: Archae - 0; Bacteria - 0; Metazoa - 0; Fungi - 0; Plants - 16; Viruses - 0; Other Eukaryotes - 0 (source: NCBI BLink).	0.800461	6.44696e-20	0.702991	9.01289e-14	0.584333	5.36843e-09	0.689232	4.2164e-13	0.850674	1.2944e-24
Solyc08g028970.3.1	ME2	0	Vacuolar iron transporter-like protein 3 (AHRD V3.3 *-* A0A2G3AWL9_CAPCH)	NA	NA	NA	NA	NA	NA	NA	0.846306	3.85107e-24	0.775732	4.53472e-18	0.698509	1.50413e-13	0.789351	4.67527e-19	0.850466	1.36459e-24
Solyc11g013110.2.1	ME1	0	2-oxoglutarate (2OG) and Fe(II)-dependent oxygenase superfamily protein (AHRD V3.3 *** AT1G49390.1)	AT5G08640.2	63.2	5e-155	443	flavonol synthase 1	Encodes a flavonol synthase that catalyzes formation of flavonols from dihydroflavonols.	flavonol synthase 1 (FLS1); CONTAINS InterPro DOMAIN/s: Oxoglutarate/iron-dependent oxygenase (InterPro:IPR005123); BEST Arabidopsis thaliana protein match is: flavonol synthase 3 (TAIR:AT5G63590.1).	0.742259	6.50387e-16	0.572279	1.29229e-08	0.478466	4.15664e-06	0.55483	4.3368e-08	0.850239	1.44496e-24
Solyc04g057860.3.1	ME1	0	60S ribosomal protein L27 (AHRD V3.3 *** A0A1U8H3W7_CAPAN)	AT4G15000.1	61.24	6e-47	153	Ribosomal L27e protein family	0	Ribosomal L27e protein family; FUNCTIONS IN: structural constituent of ribosome; INVOLVED IN: translation; LOCATED IN: cytosolic ribosome, ribosome, cytosolic large ribosomal subunit, intracellular; EXPRESSED IN: 23 plant structures; EXPRESSED DURING: 13 growth stages; CONTAINS InterPro DOMAIN/s: Ribosomal protein L27e, conserved site (InterPro:IPR018262), Ribosomal protein L27e (InterPro:IPR0011…	0.799116	8.24964e-20	0.744904	4.51906e-16	0.654573	1.44487e-11	0.734853	1.76175e-15	0.848366	2.31265e-24
Solyc04g005250.4.1	ME10	1	cytosine-5 D methyltransferase1	AT5G15380.1	54.15	0	574	domains rearranged methylase 1	Encodes methyltransferase involved in the de novo DNA methylation and maintenance of asymmetric methylation of DNA sequences.	domains rearranged methylase 1 (DRM1); CONTAINS InterPro DOMAIN/s: Ubiquitin-associated/translation elongation factor EF1B, N-terminal, eukaryote (InterPro:IPR015940), DNA methylase, C-5 cytosine-specific (InterPro:IPR001525); BEST Arabidopsis thaliana protein match is: domains rearranged methyltransferase 2 (TAIR:AT5G14620.1); Has 662 Blast hits to 554 proteins in 116 species: Archae - 0; Bacter…	0.607193	9.16353e-10	0.486027	2.7753e-06	0.405561	0.000129626	0.47462	5.08594e-06	0.848356	2.31868e-24
Solyc10g049600.3.1	ME3	0	3-oxo-Delta(4,5)-steroid 5-beta-reductase (AHRD V3.3 *** A0A2G3BY50_CAPCH)	AT4G24220.1	68.3	0	554	NAD(P)-binding Rossmann-fold superfamily protein	encodes a novel protein containing mammalian death domain involved in programmed cell death. Gene is expressed in vascular system and mutants carrying dominant mutation in the gene have defective vascular patterning. Gene expression is induced specifically by wounding.	VEIN PATTERNING 1 (VEP1); FUNCTIONS IN: binding, catalytic activity; INVOLVED IN: xylem and phloem pattern formation, response to wounding; LOCATED IN: cellular_component unknown; EXPRESSED IN: 25 plant structures; EXPRESSED DURING: 15 growth stages; CONTAINS InterPro DOMAIN/s: NAD(P)-binding domain (InterPro:IPR016040); BEST Arabidopsis thaliana protein match is: NAD(P)-binding Rossmann-fold sup…	0.809144	1.25408e-20	0.789485	4.56859e-19	0.666978	4.30413e-12	0.77367	6.30922e-18	0.84758	2.81161e-24
Solyc01g009470.2.1	ME1	0	Poly [ADP-ribose] polymerase (AHRD V3.3 *** A0A2G2XQ99_CAPBA)	AT5G22470.1	64.09	0	1085	NAD+ ADP-ribosyltransferases;NAD+ ADP-ribosyltransferases	0	NAD+ ADP-ribosyltransferases;NAD+ ADP-ribosyltransferases; FUNCTIONS IN: NAD+ ADP-ribosyltransferase activity; INVOLVED IN: protein amino acid ADP-ribosylation; LOCATED IN: intracellular, nucleus; CONTAINS InterPro DOMAIN/s: WGR (InterPro:IPR008893), Poly(ADP-ribose) polymerase, regulatory domain (InterPro:IPR004102), PADR1 (InterPro:IPR012982), Poly(ADP-ribose) polymerase, catalytic domain (Inte…	0.718394	1.43875e-14	0.617447	3.95807e-10	0.535626	1.52092e-07	0.609571	7.56295e-10	0.846954	3.28253e-24
Solyc02g090040.2.1	ME2	0	CTP synthase (AHRD V3.3 *-* A0A2G3A9D9_CAPAN)	NA	NA	NA	NA	NA	NA	NA	0.819262	1.66913e-21	0.853855	5.72409e-25	0.747775	3.028e-16	0.835118	5.42122e-23	0.846577	3.60227e-24
Solyc06g066270.1.1	ME10	1	Cytochrome P450 (AHRD V3.3 *-* A0A200PMQ1_9MAGN)	AT2G45550.1	45.36	2e-159	467	cytochrome P450, family 76, subfamily C, polypeptide 4	member of CYP76C	cytochrome P450, family 76, subfamily C, polypeptide 4 (CYP76C4); FUNCTIONS IN: electron carrier activity, monooxygenase activity, iron ion binding, oxygen binding, heme binding; INVOLVED IN: oxidation reduction; EXPRESSED IN: stem, root, carpel; EXPRESSED DURING: 4 anthesis; CONTAINS InterPro DOMAIN/s: Cytochrome P450 (InterPro:IPR001128), Cytochrome P450, E-class, group I (InterPro:IPR002401), …	0.808107	1.53145e-20	0.614726	4.96029e-10	0.490087	2.2253e-06	0.615409	4.68813e-10	0.846422	3.74221e-24
Solyc04g078300.3.1	ME3	0	MADS-box transcription factor (AHRD V3.3 *** A0A2K3PNN3_TRIPR)	AT1G22130.1	46.7	5e-51	176	AGAMOUS-like 104	Encodes a member of the MIKC (MADS box, Keratin binding domain, and C terminal domain containing )family of transcriptional regulators. AGL104 is expressed in pollen.It forms heterodimers with other MICK family members (AGL65 and AGL30). Involved in late stages of pollen development and pollen tube growth.	AGAMOUS-like 104 (AGL104); FUNCTIONS IN: DNA binding, sequence-specific DNA binding transcription factor activity; INVOLVED IN: pollen development; LOCATED IN: nucleus; EXPRESSED IN: 6 plant structures; EXPRESSED DURING: L mature pollen stage, M germinated pollen stage, 4 anthesis, petal differentiation and expansion stage; CONTAINS InterPro DOMAIN/s: Transcription factor, MADS-box (InterPro:IPR0…	0.735419	1.63447e-15	0.649484	2.33681e-11	0.556222	3.94753e-08	0.640904	5.15043e-11	0.846368	3.79242e-24
Solyc07g052270.3.1	ME1	0	11-beta-hydroxysteroid dehydrogenase-like 6 (AHRD V3.3 *** A0A2G2XQ02_CAPBA)	AT5G50700.1	50.43	3e-127	373	hydroxysteroid dehydrogenase 1	Encodes a hydroxysteroid dehydrogenase HSD1. Two copies of HSD1 (At5g50600 and At5g50700) exist in the Arabidopsis genome as a result of an exact 33-kb duplication on chromosome 5 encompassing seven genes. There are five homologs of HSD1 in Arabidopsis (HSD2-At3g47350, HSD3-At3g47360, HSD4-At5g50590, HSD4-At5g50690 and HSD6-At5g50770; HSD4 has two copies due to the same gene duplication event occ…	hydroxysteroid dehydrogenase 1 (HSD1); FUNCTIONS IN: oxidoreductase activity, binding, catalytic activity; INVOLVED IN: oxidation reduction, metabolic process; LOCATED IN: endomembrane system; EXPRESSED IN: seed; CONTAINS InterPro DOMAIN/s: Short-chain dehydrogenase/reductase, conserved site (InterPro:IPR020904), NAD(P)-binding domain (InterPro:IPR016040), Glucose/ribitol dehydrogenase (InterPro:…	0.525069	2.93447e-07	0.433914	3.73183e-05	0.345364	0.00129314	0.418051	7.59271e-05	0.846315	3.84224e-24
Solyc05g016180.3.1	ME1	0	Class I glutamine amidotransferase-like superfamily protein (AHRD V3.3 *-* A0A1R7T3G1_ARATH)	NA	NA	NA	NA	NA	NA	NA	0.749126	2.50367e-16	0.756662	8.46945e-17	0.679668	1.17315e-12	0.747071	3.34219e-16	0.846297	3.85893e-24
Solyc05g014580.3.1	ME1	0	Unknown protein	NA	NA	NA	NA	NA	NA	NA	0.756632	8.50685e-17	0.709926	4.00369e-14	0.574272	1.12029e-08	0.692895	2.81968e-13	0.844975	5.33231e-24
Solyc05g008310.4.1	ME3	0	S receptor kinase (AHRD V3.3 *** A4UWL9_BRA)	AT4G27290.2	43.84	0	674	NA	NA	NA	0.793492	2.2659e-19	0.58317	5.85254e-09	0.465368	8.18315e-06	0.585563	4.89847e-09	0.844801	5.56311e-24
Solyc03g082640.3.1	ME2	0	P-loop containing nucleoside triphosphate hydrolases superfamily protein (AHRD V3.3 *** A0A2U1NSJ9_ARTAN)	AT2G46620.1	56.96	0	521	P-loop containing nucleoside triphosphate hydrolases superfamily protein	0	P-loop containing nucleoside triphosphate hydrolases superfamily protein; FUNCTIONS IN: nucleoside-triphosphatase activity, ATPase activity, nucleotide binding, ATP binding; LOCATED IN: endomembrane system; EXPRESSED IN: 22 plant structures; EXPRESSED DURING: 13 growth stages; CONTAINS InterPro DOMAIN/s: ATPase, AAA+ type, core (InterPro:IPR003593), ATPase, AAA-type, core (InterPro:IPR003959); BE…	0.793111	2.42373e-19	0.808163	1.51521e-20	0.718256	1.46326e-14	0.800634	6.24579e-20	0.844615	5.81983e-24
Solyc05g050820.3.1	ME1	0	DnaJ homolog (AHRD V3.3 *** Q9ZWK3_SALGI)	AT5G22060.1	61.78	8e-95	288	DNAJ homologue 2	Co-chaperonin similar to E. coli DnaJ	DNAJ homologue 2 (J2); FUNCTIONS IN: unfolded protein binding, heat shock protein binding, ATP binding; INVOLVED IN: protein folding, response to salt stress; LOCATED IN: plasma membrane; EXPRESSED IN: 24 plant structures; EXPRESSED DURING: 15 growth stages; CONTAINS InterPro DOMAIN/s: Molecular chaperone, heat shock protein, Hsp40, DnaJ (InterPro:IPR015609), HSP40/DnaJ peptide-binding (InterPro:…	0.768002	1.5363e-17	0.725904	5.62336e-15	0.624587	2.16624e-10	0.704812	7.29977e-14	0.844474	6.02182e-24
Solyc10g006080.3.1	ME1	1	Sodium/hydrogen exchanger (AHRD V3.3 *** A0A328CZZ7_9ASTE)	AT5G55470.1	72.23	0	765	Na+/H+ (sodium hydrogen) exchanger 3	member of Sodium proton exchanger family	Na+/H+ (sodium hydrogen) exchanger 3 (NHX3); CONTAINS InterPro DOMAIN/s: Na+/H+ exchanger, subfamily (InterPro:IPR004709), Cation/H+ exchanger, conserved region (InterPro:IPR018422), Cation/H+ exchanger (InterPro:IPR006153), Na+/H+ exchanger, isoforms 1-4, conserved region (InterPro:IPR018407); BEST Arabidopsis thaliana protein match is: sodium hydrogen exchanger 2 (TAIR:AT3G05030.1); Has 1807 Bl…	0.528595	2.36206e-07	0.451709	1.61102e-05	0.382926	0.000324339	0.44121	2.65941e-05	0.842739	9.1491e-24
Solyc02g086360.3.1	ME2	0	Octicosapeptide/Phox/Bem1p family protein (AHRD V3.3 *-* A0A2K3L5A6_TRIPR)	AT2G01190.1	47.49	4e-47	176	Octicosapeptide/Phox/Bem1p family protein	0	Octicosapeptide/Phox/Bem1p family protein; LOCATED IN: cytosol, nucleus; EXPRESSED IN: 23 plant structures; EXPRESSED DURING: 13 growth stages; CONTAINS InterPro DOMAIN/s: Octicosapeptide/Phox/Bem1p (InterPro:IPR000270); BEST Arabidopsis thaliana protein match is: Octicosapeptide/Phox/Bem1p family protein (TAIR:AT3G18230.1); Has 5347 Blast hits to 4615 proteins in 344 species: Archae - 4; Bacteri…	0.878029	5.71531e-28	0.91663	2.11848e-34	0.837108	3.43698e-23	0.910734	3.09503e-33	0.842712	9.20827e-24
Solyc02g021167.1.1	ME1	1	Unknown protein	NA	NA	NA	NA	NA	NA	NA	0.714192	2.40172e-14	0.60443	1.14313e-09	0.488058	2.4859e-06	0.588661	3.88186e-09	0.842184	1.04473e-23
Solyc05g052410.3.1	ME2	0	Dehydration-responsive element-binding protein 2A (AHRD V3.3 *** A0A1U8GX89_CAPAN)	AT2G40340.1	34.98	7e-53	182	Integrase-type DNA-binding superfamily protein	Encodes a member of the DREB subfamily A-2 of ERF/AP2 transcription factor family. The protein contains one AP2 domain. There are eight members in this subfamily including DREB2A AND DREB2B that are involved in response to drought.	DREB2C; CONTAINS InterPro DOMAIN/s: DNA-binding, integrase-type (InterPro:IPR016177), Pathogenesis-related transcriptional factor/ERF, DNA-binding (InterPro:IPR001471); BEST Arabidopsis thaliana protein match is: Integrase-type DNA-binding superfamily protein (TAIR:AT2G40350.1); Has 5601 Blast hits to 5564 proteins in 248 species: Archae - 0; Bacteria - 0; Metazoa - 0; Fungi - 0; Plants - 5583; V…	0.74117	7.54671e-16	0.773421	6.56389e-18	0.681504	9.66802e-13	0.769266	1.26258e-17	0.841646	1.18761e-23
Solyc01g109615.1.1	ME1	0	Unknown protein	NA	NA	NA	NA	NA	NA	NA	0.728882	3.8413e-15	0.817269	2.50788e-21	0.723171	7.94323e-15	0.792841	2.54199e-19	0.841548	1.21565e-23
Solyc01g079120.3.1	ME1	0	Unknown protein	NA	NA	NA	NA	NA	NA	NA	0.829722	1.81044e-22	0.806962	1.90727e-20	0.731289	2.81237e-15	0.800937	5.90674e-20	0.841284	1.2943e-23
Solyc11g010300.2.1	ME2	0	3,4-dihydroxy-2-butanone 4-phosphate synthase (AHRD V3.3 *** A0A147KHG0_9ACTN)	AT5G64300.1	76.4	0	751	GTP cyclohydrolase II	encodes GTP cyclohydrolase II that can functionally complement E. coli mutant deficient in this gene. It also has 3,4-dihydroxy-2-butanone-4-phosphate synthase activity which makes it a bifunctional enzyme involved in the formation of the pyrimidine and of the carbohydrate from GTP and ribulose-5-phosphate, respectively	GTP cyclohydrolase II (GCH); FUNCTIONS IN: 3,4-dihydroxy-2-butanone-4-phosphate synthase activity, GTP cyclohydrolase II activity; INVOLVED IN: riboflavin biosynthetic process; LOCATED IN: chloroplast, membrane; EXPRESSED IN: 22 plant structures; EXPRESSED DURING: 13 growth stages; CONTAINS InterPro DOMAIN/s: GTP cyclohydrolase II (InterPro:IPR000926), DHBP synthase RibB (InterPro:IPR000422), DHB…	0.802692	4.26645e-20	0.789676	4.41979e-19	0.699739	1.30816e-13	0.788199	5.70269e-19	0.841187	1.32443e-23
Solyc12g042110.3.1	ME1	1	replication protein A 70 kDa D-binding subunit B-like isoform X1 (AHRD V3.3 *-* XP_025886291.1)	NA	NA	NA	NA	NA	NA	NA	0.60571	1.03208e-09	0.642886	4.30035e-11	0.561426	2.76665e-08	0.626549	1.83077e-10	0.840768	1.46252e-23
Solyc04g082745.1.1	ME1	1	Unknown protein	NA	NA	NA	NA	NA	NA	NA	0.736623	1.39257e-15	0.685063	6.61813e-13	0.563139	2.45791e-08	0.664289	5.62329e-12	0.840358	1.61107e-23
Solyc02g072550.1.1	ME2	0	Delay of germination 1 (AHRD V3.3 *-* C8CJG9_BRARP)	NA	NA	NA	NA	NA	NA	NA	0.840881	1.4242e-23	0.88408	8.04208e-29	0.780401	2.11946e-18	0.864612	3.11966e-26	0.840341	1.61763e-23
Solyc08g081810.3.1	ME1	0	Cation/H(+) antiporter 17 (AHRD V3.3 *** A0A2G2XJX1_CAPBA)	AT5G41610.3	67.04	0	1076	NA	NA	NA	0.56495	2.1672e-08	0.372508	0.000484085	0.282645	0.00918691	0.358996	0.000798019	0.840082	1.71921e-23
Solyc10g051010.3.1	ME10	0	Pentatricopeptide repeat-containing protein (AHRD V3.3 *** A0A1J3E260_NOCCA)	AT2G15980.1	47.78	2e-141	420	Tetratricopeptide repeat (TPR)-like superfamily protein	0	Tetratricopeptide repeat (TPR)-like superfamily protein; CONTAINS InterPro DOMAIN/s: Pentatricopeptide repeat (InterPro:IPR002885); BEST Arabidopsis thaliana protein match is: Tetratricopeptide repeat (TPR)-like superfamily protein (TAIR:AT5G39710.1); Has 28218 Blast hits to 10356 proteins in 245 species: Archae - 1; Bacteria - 15; Metazoa - 229; Fungi - 251; Plants - 27094; Viruses - 0; Other Eu…	0.785798	8.59273e-19	0.790331	3.94498e-19	0.679941	1.13995e-12	0.769363	1.2436e-17	0.839642	1.90657e-23
Solyc09g083330.3.1	ME2	0	Phosphatidate cytidylyltransferase (AHRD V3.3 *** A0A1U8G5A6_CAPAN),Pfam:PF01148	AT4G22340.1	76.83	0	677	cytidinediphosphate diacylglycerol synthase 2	0	cytidinediphosphate diacylglycerol synthase 2 (CDS2); FUNCTIONS IN: phosphatidate cytidylyltransferase activity; INVOLVED IN: phospholipid biosynthetic process; LOCATED IN: membrane; EXPRESSED IN: 22 plant structures; EXPRESSED DURING: 13 growth stages; CONTAINS InterPro DOMAIN/s: Phosphatidate cytidylyltransferase (InterPro:IPR000374), Phosphatidate cytidylyltransferase, eukaryota (InterPro:IPR0…	0.792424	2.73584e-19	0.768153	1.50068e-17	0.64967	2.29639e-11	0.759905	5.24791e-17	0.838852	2.29355e-23
Solyc02g021160.2.1	ME1	0	Unknown protein	NA	NA	NA	NA	NA	NA	NA	0.777379	3.47507e-18	0.868357	1.06792e-26	0.8071	1.85774e-20	0.861691	7.0418e-26	0.836712	3.76486e-23
Solyc05g006010.4.1	ME1	0	Protein NRT1/ PTR FAMILY 1.2 (AHRD V3.3 *-* A0A1J3FWJ0_NOCCA)	AT3G16180.1	48.7	4e-62	205	Major facilitator superfamily protein	0	Major facilitator superfamily protein; FUNCTIONS IN: transporter activity; INVOLVED IN: oligopeptide transport; LOCATED IN: plasma membrane, membrane; EXPRESSED IN: 22 plant structures; EXPRESSED DURING: 13 growth stages; CONTAINS InterPro DOMAIN/s: Oligopeptide transporter (InterPro:IPR000109), Major facilitator superfamily, general substrate transporter (InterPro:IPR016196); BEST Arabidopsis th…	0.581671	6.53789e-09	0.305632	0.00469602	0.22103	0.043333	0.301092	0.00538425	0.836572	3.88798e-23
Solyc04g071770.3.1	ME3	0	Ethylene-responsive transcription factor (AHRD V3.3 *** A0A1U8GDL3_CAPAN)	AT2G33710.1	55.26	9e-34	128	Integrase-type DNA-binding superfamily protein	encodes a member of the ERF (ethylene response factor) subfamily B-4 of ERF/AP2 transcription factor family. The protein contains one AP2 domain. There are 7 members in this subfamily.	Integrase-type DNA-binding superfamily protein; CONTAINS InterPro DOMAIN/s: DNA-binding, integrase-type (InterPro:IPR016177), Pathogenesis-related transcriptional factor/ERF, DNA-binding (InterPro:IPR001471); BEST Arabidopsis thaliana protein match is: Integrase-type DNA-binding superfamily protein (TAIR:AT5G61890.1); Has 6058 Blast hits to 5797 proteins in 256 species: Archae - 0; Bacteria - 2; …	0.8114	8.08479e-21	0.647287	2.86755e-11	0.536501	1.43885e-07	0.643035	4.24213e-11	0.836362	4.08007e-23
Solyc03g123700.4.1	ME1	0	muscle M-line assembly protein (AHRD V3.3 *** AT1G53800.3)	AT1G53800.1	45.73	4e-147	442	0	0	unknown protein; BEST Arabidopsis thaliana protein match is: unknown protein (TAIR:AT1G53250.1); Has 1136 Blast hits to 882 proteins in 242 species: Archae - 2; Bacteria - 216; Metazoa - 257; Fungi - 77; Plants - 87; Viruses - 4; Other Eukaryotes - 493 (source: NCBI BLink).	0.745462	4.18253e-16	0.753105	1.41937e-16	0.651832	1.87398e-11	0.745443	4.19358e-16	0.835693	4.75466e-23
Solyc07g063560.4.1	ME10	0	Cotton fiber (DUF761) (AHRD V3.3 *** F4HTI9_ARATH)	AT1G61260.1	39.04	7e-63	209	Protein of unknown function (DUF761)	0	Protein of unknown function (DUF761); FUNCTIONS IN: molecular_function unknown; INVOLVED IN: biological_process unknown; LOCATED IN: endomembrane system; EXPRESSED IN: 12 plant structures; EXPRESSED DURING: 7 growth stages; CONTAINS InterPro DOMAIN/s: Protein of unknown function DUF761, plant (InterPro:IPR008480); BEST Arabidopsis thaliana protein match is: Protein of unknown function (DUF761) (T…	0.738925	1.02277e-15	0.622105	2.67581e-10	0.51245	6.25574e-07	0.623771	2.32259e-10	0.835658	4.79337e-23
Solyc02g092070.3.1	ME1	1	Growth-regulating factor 8 (AHRD V3.3 *** A0A2G3AB32_CAPAN)	AT4G37740.1	41.99	2e-91	295	growth-regulating factor 2	Growth regulating factor encoding transcription activator. One of the nine members of a GRF gene family, containing nuclear targeting domain. Mutants result in smaller leaves indicating the role of the gene in leaf development. Expressed in root, shoot and flower	growth-regulating factor 2 (GRF2); CONTAINS InterPro DOMAIN/s: Glutamine-Leucine-Glutamine, QLQ (InterPro:IPR014978), WRC (InterPro:IPR014977); BEST Arabidopsis thaliana protein match is: growth-regulating factor 1 (TAIR:AT2G22840.1); Has 745 Blast hits to 714 proteins in 55 species: Archae - 0; Bacteria - 0; Metazoa - 33; Fungi - 24; Plants - 532; Viruses - 0; Other Eukaryotes - 156 (source: NCB…	0.689179	4.24103e-13	0.803437	3.71287e-20	0.720896	1.05569e-14	0.786427	7.72116e-19	0.83523	5.28393e-23
Solyc11g065700.2.1	ME2	0	Nuclear transcription factor Y subunit A-9 (AHRD V3.3 *** A0A2G2YFZ7_CAPAN)	AT5G12840.4	44.98	1e-54	182	nuclear factor Y, subunit A1	Encodes a subunit of CCAAT-binding complex, binds to CCAAT box motif present in some plant promoter sequences. One of three members of this class (HAP2A, HAP2B, HAP2C), it is expressed in vegetative and reproductive tissues.	nuclear factor Y, subunit A1 (NF-YA1); CONTAINS InterPro DOMAIN/s: CCAAT-binding transcription factor, subunit B (InterPro:IPR001289), CCAAT-binding factor, conserved site (InterPro:IPR018362); BEST Arabidopsis thaliana protein match is: nuclear factor Y, subunit A9 (TAIR:AT3G20910.1); Has 35333 Blast hits to 34131 proteins in 2444 species: Archae - 798; Bacteria - 22429; Metazoa - 974; Fungi - 9…	0.846864	3.35678e-24	0.936445	4.65485e-39	0.850374	1.39648e-24	0.930576	1.54566e-37	0.834617	6.07438e-23
Solyc08g075450.3.1	ME2	0	WAT1-related protein (AHRD V3.3 *** K4CMR2_SOLLC)	AT4G19185.1	60.96	1e-159	459	nodulin MtN21 /EamA-like transporter family protein	0	nodulin MtN21 /EamA-like transporter family protein; LOCATED IN: membrane; EXPRESSED IN: 22 plant structures; EXPRESSED DURING: 13 growth stages; CONTAINS InterPro DOMAIN/s: Protein of unknown function DUF6, transmembrane (InterPro:IPR000620); BEST Arabidopsis thaliana protein match is: nodulin MtN21 /EamA-like transporter family protein (TAIR:AT5G45370.2); Has 30201 Blast hits to 17322 proteins …	0.780181	2.19748e-18	0.838155	2.69756e-23	0.723587	7.53838e-15	0.824059	6.13798e-22	0.834552	6.16452e-23
Solyc06g060910.2.1	ME1	0	Glycerol-3-phosphate transporter 4-like protein (AHRD V3.3 *** A0A2K3PKE8_TRIPR)	AT4G17550.1	69.44	0	738	Major facilitator superfamily protein	0	Major facilitator superfamily protein; FUNCTIONS IN: sugar:hydrogen symporter activity; INVOLVED IN: carbohydrate transport, transmembrane transport; LOCATED IN: plasma membrane; EXPRESSED IN: 24 plant structures; EXPRESSED DURING: 14 growth stages; CONTAINS InterPro DOMAIN/s: Major facilitator superfamily (InterPro:IPR020846), Major facilitator superfamily MFS-1 (InterPro:IPR011701), Major facil…	0.641541	4.86078e-11	0.536368	1.45103e-07	0.482918	3.28054e-06	0.531536	1.96712e-07	0.83432	6.49617e-23
Solyc02g080145.1.1	ME1	0	Unknown protein	NA	NA	NA	NA	NA	NA	NA	0.636671	7.53755e-11	0.581494	6.62348e-09	0.47965	3.90424e-06	0.562561	2.55817e-08	0.834283	6.55206e-23
Solyc06g083590.4.1	ME1	1	ABI3	AT3G24650.1	40.85	9e-112	354	AP2/B3-like transcriptional factor family protein	Homologous to the maize transcription factor Viviparous-1. Full length ABI3 protein binds to the highly conserved RY motif [DNA motif CATGCA(TG)], present in many seed-specific promoters, and the B3 domains of this transcription factor is necessary for the specific interaction with the RY element. Transcriptional activity of ABI3 requires the B3 DNA-binding domain and an activation domain. In add…	ABA INSENSITIVE 3 (ABI3); CONTAINS InterPro DOMAIN/s: Transcriptional factor B3 (InterPro:IPR003340); BEST Arabidopsis thaliana protein match is: AP2/B3-like transcriptional factor family protein (TAIR:AT3G26790.1); Has 4494 Blast hits to 2758 proteins in 300 species: Archae - 0; Bacteria - 132; Metazoa - 1104; Fungi - 405; Plants - 1155; Viruses - 101; Other Eukaryotes - 1597 (source: NCBI BLink…	0.667943	3.90779e-12	0.680704	1.052e-12	0.616638	4.23377e-10	0.667324	4.15773e-12	0.833905	7.13476e-23
Solyc05g005130.3.1	ME2	0	Prf (AHRD V3.3 *-* Q9LLD0_SOLLC)	AT5G35450.2	27.39	4e-64	238	NA	NA	NA	0.810135	1.03478e-20	0.819406	1.62069e-21	0.719361	1.27704e-14	0.811805	7.46727e-21	0.833835	7.24913e-23
Solyc04g077740.1.1	ME1	0	hypothetical protein (AHRD V3.3 *** AT1G27461.1)	AT1G27461.1	44.9	4e-90	278	0	0	unknown protein; Has 30201 Blast hits to 17322 proteins in 780 species: Archae - 12; Bacteria - 1396; Metazoa - 17338; Fungi - 3422; Plants - 5037; Viruses - 0; Other Eukaryotes - 2996 (source: NCBI BLink).	0.53952	1.1867e-07	0.332036	0.00203139	0.253717	0.0198719	0.321616	0.00285269	0.832969	8.80835e-23
Solyc01g105200.2.1	ME2	0	Protein DA1 (AHRD V3.3 *-* A0A2I0VSM4_9ASPA)	AT5G66620.1	42.02	1e-26	106	DA1-related protein 6	0	DA1-related protein 6 (DAR6); FUNCTIONS IN: zinc ion binding; EXPRESSED IN: 13 plant structures; EXPRESSED DURING: 8 growth stages; CONTAINS InterPro DOMAIN/s: Zinc finger, LIM-type (InterPro:IPR001781), Ubiquitin interacting motif (InterPro:IPR003903), Protein of unknown function DUF3633 (InterPro:IPR022087); BEST Arabidopsis thaliana protein match is: DA1-related protein 5 (TAIR:AT5G66630.1); H…	0.813841	4.99275e-21	0.771451	8.96623e-18	0.706445	6.03429e-14	0.771764	8.53488e-18	0.83268	9.39659e-23
Solyc04g058130.3.1	ME1	0	hexokinase-2-like (AHRD V3.3 *-* XP_022894059.1)	NA	NA	NA	NA	NA	NA	NA	0.742379	6.39836e-16	0.792239	2.82619e-19	0.711076	3.4918e-14	0.780133	2.21514e-18	0.831822	1.13794e-22
Solyc03g044937.1.1	ME1	0	Retrovirus-related Pol polyprotein from transposon TNT 1-94 (AHRD V3.3 *-* A0A2K3NZR4_TRIPR)	NA	NA	NA	NA	NA	NA	NA	0.699103	1.40621e-13	0.555098	4.25908e-08	0.488128	2.47642e-06	0.564422	2.2484e-08	0.831524	1.21597e-22
Solyc02g062280.3.1	ME1	0	Unknown protein	NA	NA	NA	NA	NA	NA	NA	0.766097	2.06011e-17	0.762141	3.75651e-17	0.707276	5.47424e-14	0.759211	5.81801e-17	0.831289	1.28121e-22
Solyc05g015473.1.1	ME2	0	Unknown protein	NA	NA	NA	NA	NA	NA	NA	0.804405	3.09606e-20	0.803106	3.94923e-20	0.690916	3.50713e-13	0.791754	3.07702e-19	0.830561	1.50518e-22
Solyc01g088760.4.1	ME2	0	Cytochrome P450 (AHRD V3.3 *** A0A200RC30_9MAGN)	AT5G24910.1	44.89	4e-148	441	cytochrome P450, family 714, subfamily A, polypeptide 1	member of CYP714A	cytochrome P450, family 714, subfamily A, polypeptide 1 (CYP714A1); FUNCTIONS IN: electron carrier activity, monooxygenase activity, iron ion binding, oxygen binding, heme binding; INVOLVED IN: oxidation reduction; LOCATED IN: endomembrane system; EXPRESSED IN: 10 plant structures; EXPRESSED DURING: 4 anthesis, F mature embryo stage, petal differentiation and expansion stage, E expanded cotyledon…	0.885814	4.49343e-29	0.789238	4.76775e-19	0.670637	2.97805e-12	0.779883	2.3082e-18	0.830416	1.55403e-22
Solyc02g090790.1.1	ME10	0	Ethylene-responsive transcription factor (AHRD V3.3 *** A0A2G3D8S0_CAPCH)	AT2G33710.2	66.23	5e-27	106	Integrase-type DNA-binding superfamily protein	encodes a member of the ERF (ethylene response factor) subfamily B-4 of ERF/AP2 transcription factor family. The protein contains one AP2 domain. There are 7 members in this subfamily.	Integrase-type DNA-binding superfamily protein; CONTAINS InterPro DOMAIN/s: DNA-binding, integrase-type (InterPro:IPR016177), Pathogenesis-related transcriptional factor/ERF, DNA-binding (InterPro:IPR001471); BEST Arabidopsis thaliana protein match is: Integrase-type DNA-binding superfamily protein (TAIR:AT5G61890.1).	0.773579	6.40147e-18	0.656376	1.21593e-11	0.575796	1.00376e-08	0.66221	6.90177e-12	0.830374	1.56846e-22
Solyc09g059746.1.1	ME1	0	Unknown protein	NA	NA	NA	NA	NA	NA	NA	0.761467	4.15681e-17	0.77035	1.0659e-17	0.670617	2.984e-12	0.754458	1.1676e-16	0.829732	1.80654e-22
Solyc01g112220.4.1	ME3	0	Protein kinase superfamily protein (AHRD V3.3 *** A0A2U1KP77_ARTAN)	AT2G17220.2	73.33	0	553	Protein kinase superfamily protein	0	Protein kinase superfamily protein; FUNCTIONS IN: protein serine/threonine kinase activity, protein kinase activity, kinase activity, ATP binding; INVOLVED IN: protein amino acid phosphorylation; LOCATED IN: chloroplast; EXPRESSED IN: 22 plant structures; EXPRESSED DURING: 13 growth stages; CONTAINS InterPro DOMAIN/s: Protein kinase, ATP binding site (InterPro:IPR017441), Serine/threonine-protein…	0.749356	2.42346e-16	0.79568	1.53527e-19	0.677119	1.53112e-12	0.774726	5.32951e-18	0.82891	2.16238e-22
Solyc03g096740.4.1	ME1	0	Unknown protein	NA	NA	NA	NA	NA	NA	NA	0.820256	1.36002e-21	0.597404	1.98711e-09	0.487436	2.57141e-06	0.593361	2.71502e-09	0.827823	2.73944e-22
Solyc04g014260.2.1	ME1	0	Zinc-finger homeodomain protein 1 (AHRD V3.3 *** A0A2G3CDG4_CAPCH)	AT4G24660.1	53.3	2e-63	201	homeobox protein 22	0	homeobox protein 22 (HB22); CONTAINS InterPro DOMAIN/s: Homeobox domain, ZF-HD class (InterPro:IPR006455), ZF-HD homeobox protein, Cys/His-rich dimerisation domain (InterPro:IPR006456), Homeodomain-related (InterPro:IPR012287); BEST Arabidopsis thaliana protein match is: homeobox protein 25 (TAIR:AT5G65410.1); Has 493 Blast hits to 471 proteins in 34 species: Archae - 0; Bacteria - 0; Metazoa - 3…	0.695254	2.16911e-13	0.635236	8.5649e-11	0.554477	4.44113e-08	0.632251	1.11488e-10	0.827433	2.9814e-22
[truncated: 14,830 more rows]
