# Supplementary material for: Gene co-expression analysis of tomato seed maturation reveals tissue-specific regulatory networks and hubs associated with the acquisition of desiccation tolerance and seed vigour
Source: BMC Plant Biol. 2021 Mar 1;21:124. doi: 10.1186/s12870-021-02889-8 (PMC7923611; doi:10.1186/s12870-021-02889-8)
Supplement: Supplementary file 6 — Additional file 6: Table S5. Overrepresentation analysis of biological functions specific or common in top connected genes (MM > 0.9) in ME2 positively associated (GS > 0.85) with dormancy release (DR), germination under osmotic stress (G0.3MPa) and longevity (P50) [file 12870_2021_2889_MOESM6_ESM.xlsx]

## Sheet: Feuil1
Table S5: Overrepresentation analysis of biological functions specific or common in top connected genes (MM>0.9) in ME2 positively associated (GS>0.85) with dormancy release (DR), germination under osmotic stress (G0.3MPa) and longevity (P50)
DR, dormancy release; G-0.3MPa, germination under osmotic stress; P50, longevity (P50); MM, module membership; GS, gene significance
			DR_G0.3MPa_P50_up				DR_P50_up				DR_up
GO.ID	Term	Annotated	Significant	Expected	classicFisher	genes	Significant	Expected	classicFisher	genes	Significant	Expected	classicFisher	genes
GO:0016553	base conversion or substitution editing	166	3	0.31	0.0018	Solyc08g066730.3.1,Solyc11g065250.1.1,Solyc05g048810.4.1	NA	NA	NA	NA	NA	NA	NA	NA
GO:0035810	positive regulation of urine volume	1	1	0	0.0019	Solyc12g096660.3.1	NA	NA	NA	NA	NA	NA	NA	NA
GO:0042118	endothelial cell activation	1	1	0	0.0019	Solyc08g005970.3.1	NA	NA	NA	NA	NA	NA	NA	NA
GO:0051497	negative regulation of stress fiber assembly	1	1	0	0.0019	Solyc12g096660.3.1	NA	NA	NA	NA	NA	NA	NA	NA
GO:0060853	Notch signaling pathway involved in arterial endothelial cell fate commitment	1	1	0	0.0019	Solyc08g066730.3.1	NA	NA	NA	NA	NA	NA	NA	NA
GO:1904992	positive regulation of adenylate cyclase-inhibiting dopamine receptor signaling pathway	1	1	0	0.0019	Solyc08g005970.3.1	NA	NA	NA	NA	NA	NA	NA	NA
GO:1990744	primary miRNA methylation	1	1	0	0.0019	Solyc08g066730.3.1	NA	NA	NA	NA	NA	NA	NA	NA
GO:2001153	positive regulation of renal water transport	1	1	0	0.0019	Solyc12g096660.3.1	NA	NA	NA	NA	NA	NA	NA	NA
GO:1903679	positive regulation of cap-independent translational initiation	2	1	0	0.0038	Solyc08g066730.3.1	NA	NA	NA	NA	NA	NA	NA	NA
GO:1904792	positive regulation of shelterin complex assembly	2	1	0	0.0038	Solyc04g076360.4.1	NA	NA	NA	NA	NA	NA	NA	NA
GO:1904850	negative regulation of establishment of protein localization to telomere	2	1	0	0.0038	Solyc04g076360.4.1	NA	NA	NA	NA	NA	NA	NA	NA
GO:1904911	negative regulation of establishment of RNA localization to telomere	2	1	0	0.0038	Solyc04g076360.4.1	NA	NA	NA	NA	NA	NA	NA	NA
GO:1905839	negative regulation of telomeric D-loop disassembly	2	1	0	0.0038	Solyc04g076360.4.1	NA	NA	NA	NA	NA	NA	NA	NA
GO:0031425	chloroplast RNA processing	192	3	0.36	0.0057	Solyc03g093630.3.1,Solyc11g065250.1.1,Solyc05g010620.3.1	14	0.89	4.1e-11	Solyc01g007850.2.1,Solyc02g092310.4.1,Solyc03g119950.1.1,Solyc04g051480.1.1,Solyc09g090220.3.1,Solyc11g040060.3.1,Solyc03g115570.1.1,Solyc04g064660.1.1,Solyc05g013200.1.1,Solyc09g075170.1.1,Solyc09g090780.1.1,Solyc04g082870.1.1,Solyc10g080330.2.1,Solyc12g096510.3.1	3	0.27	0.00236	Solyc03g097850.1.1,Solyc11g067210.1.1,Solyc03g115800.1.1
GO:0019918	peptidyl-arginine methylation, to symmetrical-dimethyl arginine	3	1	0.01	0.0057	Solyc08g005970.3.1	NA	NA	NA	NA	NA	NA	NA	NA
GO:0021861	forebrain radial glial cell differentiation	3	1	0.01	0.0057	Solyc08g066730.3.1	NA	NA	NA	NA	NA	NA	NA	NA
GO:0030708	germarium-derived female germ-line cyst encapsulation	3	1	0.01	0.0057	Solyc08g066730.3.1	NA	NA	NA	NA	NA	NA	NA	NA
GO:0045694	regulation of embryo sac egg cell differentiation	3	1	0.01	0.0057	Solyc01g095790.4.1	NA	NA	NA	NA	NA	NA	NA	NA
GO:1905499	trichome papilla formation	3	1	0.01	0.0057	Solyc05g009710.4.1	NA	NA	NA	NA	NA	NA	NA	NA
GO:1905778	negative regulation of exonuclease activity	3	1	0.01	0.0057	Solyc04g076360.4.1	NA	NA	NA	NA	NA	NA	NA	NA
GO:2000221	negative regulation of pseudohyphal growth	3	1	0.01	0.0057	Solyc08g066730.3.1	NA	NA	NA	NA	NA	NA	NA	NA
GO:0010305	leaf vascular tissue pattern formation	198	3	0.37	0.0062	Solyc03g093630.3.1,Solyc11g065250.1.1,Solyc12g056995.2.1	7	0.92	3.8e-05	Solyc01g007850.2.1,Solyc02g070710.3.1,Solyc03g119950.1.1,Solyc04g051480.1.1,Solyc06g005700.1.1,Solyc09g090220.3.1,Solyc11g040060.3.1	2	0.27	0.03071	Solyc03g097850.1.1,Solyc11g067210.1.1
GO:0006382	adenosine to inosine editing	4	1	0.01	0.0075	Solyc08g066730.3.1	NA	NA	NA	NA	NA	NA	NA	NA
GO:0090365	regulation of mRNA modification	4	1	0.01	0.0075	Solyc08g066730.3.1	NA	NA	NA	NA	NA	NA	NA	NA
GO:0080156	mitochondrial mRNA modification	214	3	0.4	0.0077	Solyc03g093630.3.1,Solyc11g065250.1.1,Solyc05g010620.3.1	11	0.99	4.7e-09	Solyc01g007850.2.1,Solyc02g070710.3.1,Solyc03g119950.1.1,Solyc04g051480.1.1,Solyc09g090220.3.1,Solyc11g040060.3.1,Solyc03g115570.1.1,Solyc04g064660.1.1,Solyc05g013200.1.1,Solyc09g075170.1.1,Solyc09g090780.1.1	4	0.3	0.00021	Solyc03g097850.1.1,Solyc11g067210.1.1,Solyc03g112420.3.1,Solyc03g115800.1.1
GO:0098508	endothelial to hematopoietic transition	5	1	0.01	0.0094	Solyc08g066730.3.1	NA	NA	NA	NA	NA	NA	NA	NA
GO:0043985	histone H4-R3 methylation	6	1	0.01	0.0113	Solyc08g005970.3.1	NA	NA	NA	NA	NA	NA	NA	NA
GO:0051974	negative regulation of telomerase activity	6	1	0.01	0.0113	Solyc04g076360.4.1	NA	NA	NA	NA	NA	NA	NA	NA
GO:0090161	Golgi ribbon formation	6	1	0.01	0.0113	Solyc08g005970.3.1	NA	NA	NA	NA	NA	NA	NA	NA
GO:0071425	hematopoietic stem cell proliferation	7	1	0.01	0.0132	Solyc08g066730.3.1	NA	NA	NA	NA	NA	NA	NA	NA
GO:0080009	mRNA methylation	7	1	0.01	0.0132	Solyc08g066730.3.1	NA	NA	NA	NA	NA	NA	NA	NA
GO:2000466	negative regulation of glycogen (starch) synthase activity	7	1	0.01	0.0132	Solyc12g096660.3.1	NA	NA	NA	NA	NA	NA	NA	NA
GO:0001514	selenocysteine incorporation	8	1	0.02	0.015	Solyc10g005260.3.1	NA	NA	NA	NA	NA	NA	NA	NA
GO:0019919	peptidyl-arginine methylation, to asymmetrical-dimethyl arginine	8	1	0.02	0.015	Solyc08g005970.3.1	NA	NA	NA	NA	NA	NA	NA	NA
GO:0030237	female sex determination	8	1	0.02	0.015	Solyc08g066730.3.1	NA	NA	NA	NA	NA	NA	NA	NA
GO:0045719	negative regulation of glycogen biosynthetic process	8	1	0.02	0.015	Solyc12g096660.3.1	NA	NA	NA	NA	NA	NA	NA	NA
GO:0000381	regulation of alternative mRNA splicing, via spliceosome	103	2	0.19	0.0163	Solyc06g065300.4.1,Solyc08g066730.3.1	NA	NA	NA	NA	NA	NA	NA	NA
GO:0036166	phenotypic switching	9	1	0.02	0.0169	Solyc06g075310.4.1	NA	NA	NA	NA	NA	NA	NA	NA
GO:0006412	translation	1178	6	2.23	0.0192	Solyc08g066730.3.1,Solyc00g180440.1.1,Solyc10g005260.3.1,Solyc00g500034.1.1,Solyc00g500069.1.1,Solyc01g087730.4.1	NA	NA	NA	NA	NA	NA	NA	NA
GO:0032211	negative regulation of telomere maintenance via telomerase	11	1	0.02	0.0206	Solyc04g076360.4.1	NA	NA	NA	NA	NA	NA	NA	NA
GO:0033217	regulation of transcription from RNA polymerase II promoter in response to iron ion starvation	11	1	0.02	0.0206	Solyc11g065700.2.1	NA	NA	NA	NA	NA	NA	NA	NA
GO:0045041	protein import into mitochondrial intermembrane space	11	1	0.02	0.0206	Solyc02g068730.3.1	NA	NA	NA	NA	NA	NA	NA	NA
GO:0034644	cellular response to UV	122	2	0.23	0.0223	Solyc01g095790.4.1,Solyc08g066730.3.1	NA	NA	NA	NA	NA	NA	NA	NA
GO:0006515	protein quality control for misfolded or incompletely synthesized proteins	126	2	0.24	0.0237	Solyc00g500023.1.1,Solyc09g065790.2.1	NA	NA	NA	NA	NA	NA	NA	NA
GO:0046940	nucleoside monophosphate phosphorylation	14	1	0.03	0.0262	Solyc06g075310.4.1	NA	NA	NA	NA	NA	NA	NA	NA
GO:0033314	mitotic DNA replication checkpoint	15	1	0.03	0.028	Solyc08g005970.3.1	NA	NA	NA	NA	NA	NA	NA	NA
GO:0097065	anterior head development	15	1	0.03	0.028	Solyc01g107270.4.1	NA	NA	NA	NA	NA	NA	NA	NA
GO:0009113	purine nucleobase biosynthetic process	17	1	0.03	0.0317	Solyc01g107270.4.1	NA	NA	NA	NA	NA	NA	NA	NA
GO:0010723	positive regulation of transcription from RNA polymerase II promoter in response to iron	17	1	0.03	0.0317	Solyc11g065700.2.1	NA	NA	NA	NA	NA	NA	NA	NA
GO:0033137	negative regulation of peptidyl-serine phosphorylation	17	1	0.03	0.0317	Solyc12g096660.3.1	NA	NA	NA	NA	NA	NA	NA	NA
GO:0010087	phloem or xylem histogenesis	650	4	1.23	0.034	Solyc03g093630.3.1,Solyc08g081960.3.1,Solyc11g065250.1.1,Solyc12g096660.3.1	8	3	0.00178	Solyc01g007850.2.1,Solyc02g070710.3.1,Solyc03g119950.1.1,Solyc04g051480.1.1,Solyc06g005700.1.1,Solyc09g090220.3.1,Solyc11g040060.3.1,Solyc11g068750.2.1	NA	NA	NA	NA
GO:0044260	cellular macromolecule metabolic process	10887	25	20.58	0.0341	Solyc01g095790.4.1,Solyc05g009710.4.1,Solyc06g065300.4.1,Solyc08g005970.3.1,Solyc08g066730.3.1,Solyc08g081960.3.1,Solyc11g065700.2.1,Solyc12g056995.2.1,Solyc12g096660.3.1,Solyc00g180440.1.1,Solyc04g076360.4.1,Solyc04g081650.3.1,Solyc08g082640.2.1,Solyc10g005260.3.1,Solyc11g008850.2.1,Solyc04g010030.1.1,Solyc08g075420.4.1,Solyc11g040170.3.1,Solyc00g500034.1.1,Solyc00g500069.1.1,Solyc01g087730.4.1,…	NA	NA	NA	NA	NA	NA	NA	NA
GO:1903759	signal transduction involved in regulation of aerobic respiration	19	1	0.04	0.0353	Solyc11g065700.2.1	NA	NA	NA	NA	NA	NA	NA	NA
GO:0010588	cotyledon vascular tissue pattern formation	160	2	0.3	0.0368	Solyc03g093630.3.1,Solyc11g065250.1.1	7	0.74	9.7e-06	Solyc01g007850.2.1,Solyc02g070710.3.1,Solyc03g119950.1.1,Solyc04g051480.1.1,Solyc06g005700.1.1,Solyc09g090220.3.1,Solyc11g040060.3.1	2	0.22	0.02069	Solyc03g097850.1.1,Solyc11g067210.1.1
GO:0010206	photosystem II repair	20	1	0.04	0.0372	Solyc11g008850.2.1	NA	NA	NA	NA	NA	NA	NA	NA
GO:0010220	positive regulation of vernalization response	21	1	0.04	0.039	Solyc08g005970.3.1	NA	NA	NA	NA	NA	NA	NA	NA
GO:0060339	negative regulation of type I interferon-mediated signaling pathway	21	1	0.04	0.039	Solyc08g066730.3.1	NA	NA	NA	NA	NA	NA	NA	NA
GO:1903507	negative regulation of nucleic acid-templated transcription	1631	4	3.08	0.039	Solyc08g005970.3.1,Solyc11g065700.2.1,Solyc12g096660.3.1,Solyc08g075420.4.1	NA	NA	NA	NA	NA	NA	NA	NA
GO:0045746	negative regulation of Notch signaling pathway	22	1	0.04	0.0408	Solyc08g066730.3.1	NA	NA	NA	NA	NA	NA	NA	NA
GO:0050790	regulation of catalytic activity	1392	6	2.63	0.0419	Solyc12g056995.2.1,Solyc12g096660.3.1,Solyc04g076360.4.1,Solyc04g081650.3.1,Solyc12g099970.2.1,Solyc11g013390.3.1	7	6.43	0.01595	Solyc04g051480.1.1,Solyc06g083500.4.1,Solyc07g045510.4.1,Solyc10g078320.2.1,Solyc03g112820.4.1,Solyc11g013380.1.1,Solyc02g085210.1.1	NA	NA	NA	NA
GO:0051898	negative regulation of protein kinase B signaling	23	1	0.04	0.0426	Solyc12g096660.3.1	NA	NA	NA	NA	NA	NA	NA	NA
GO:0032780	negative regulation of ATPase activity	24	1	0.05	0.0444	Solyc12g056995.2.1	NA	NA	NA	NA	NA	NA	NA	NA
GO:0000393	spliceosomal conformational changes to generate catalytic conformation	25	1	0.05	0.0462	Solyc06g065300.4.1	NA	NA	NA	NA	NA	NA	NA	NA
GO:0042078	germ-line stem cell division	25	1	0.05	0.0462	Solyc08g005190.4.1	NA	NA	NA	NA	NA	NA	NA	NA
GO:1900865	chloroplast RNA modification	185	2	0.35	0.0478	Solyc03g093630.3.1,Solyc11g065250.1.1	13	0.86	3.4e-12	Solyc01g007850.2.1,Solyc02g070710.3.1,Solyc03g119950.1.1,Solyc04g051480.1.1,Solyc06g005700.1.1,Solyc09g090220.3.1,Solyc11g040060.3.1,Solyc03g115570.1.1,Solyc04g064660.1.1,Solyc05g013200.1.1,Solyc09g075170.1.1,Solyc09g090780.1.1,Solyc12g096510.3.1	3	0.26	0.00212	Solyc03g097850.1.1,Solyc11g067210.1.1,Solyc03g112420.3.1
GO:0006370	7-methylguanosine mRNA capping	26	1	0.05	0.048	Solyc11g040170.3.1	NA	NA	NA	NA	NA	NA	NA	NA
GO:0000086	G2/M transition of mitotic cell cycle	214	2	0.4	0.0491	Solyc08g005970.3.1,Solyc04g076360.4.1	NA	NA	NA	NA	NA	NA	NA	NA
GO:0016973	poly(A)+ mRNA export from nucleus	27	1	0.05	0.0498	Solyc05g055130.1.1	NA	NA	NA	NA	NA	NA	NA	NA
GO:0031116	positive regulation of microtubule polymerization	27	1	0.05	0.0498	Solyc04g076360.4.1	NA	NA	NA	NA	NA	NA	NA	NA
GO:0031426	polycistronic mRNA processing	27	1	0.05	0.0498	Solyc03g093630.3.1	NA	NA	NA	NA	NA	NA	NA	NA
GO:0046627	negative regulation of insulin receptor signaling pathway	27	1	0.05	0.0498	Solyc12g096660.3.1	NA	NA	NA	NA	NA	NA	NA	NA
GO:0016554	cytidine to uridine editing	161	NA	NA	NA	NA	8	0.74	8.4e-07	Solyc01g007850.2.1,Solyc04g051480.1.1,Solyc11g040060.3.1,Solyc03g115570.1.1,Solyc05g013200.1.1,Solyc09g075170.1.1,Solyc09g090780.1.1,Solyc12g096510.3.1	3	0.22	0.00143	Solyc03g097850.1.1,Solyc11g067210.1.1,Solyc03g115800.1.1
GO:0042793	plastid transcription	18	NA	NA	NA	NA	4	0.08	1.3e-06	Solyc02g092310.4.1,Solyc02g092320.2.1,Solyc03g113630.3.1,Solyc04g009720.1.1	NA	NA	NA	NA
GO:0016556	mRNA modification	302	NA	NA	NA	NA	17	1.4	1.9e-06	Solyc01g007850.2.1,Solyc02g070710.3.1,Solyc03g119950.1.1,Solyc04g051480.1.1,Solyc06g005700.1.1,Solyc07g045510.4.1,Solyc09g090220.3.1,Solyc11g040060.3.1,Solyc12g099620.1.1,Solyc03g115570.1.1,Solyc04g064660.1.1,Solyc05g013200.1.1,Solyc09g075170.1.1,Solyc09g090780.1.1,Solyc04g005770.3.1,Solyc05g046280.3.1,Solyc12g096510.3.1	NA	NA	NA	NA
GO:0000963	mitochondrial RNA processing	108	NA	NA	NA	NA	6	0.5	0.00011	Solyc01g007850.2.1,Solyc04g051480.1.1,Solyc11g040060.3.1,Solyc02g086600.3.1,Solyc03g115570.1.1,Solyc05g013200.1.1	4	0.15	1.5e-05	Solyc03g097850.1.1,Solyc11g067210.1.1,Solyc03g115800.1.1,Solyc03g116560.1.1
GO:0010051	xylem and phloem pattern formation	507	NA	NA	NA	NA	14	2.34	0.00016	Solyc01g007850.2.1,Solyc02g070710.3.1,Solyc03g117400.4.1,Solyc03g119950.1.1,Solyc04g051480.1.1,Solyc06g005700.1.1,Solyc07g045510.4.1,Solyc09g090220.3.1,Solyc11g040060.3.1,Solyc12g099620.1.1,Solyc09g090780.1.1,Solyc04g005770.3.1,Solyc04g082870.1.1,Solyc05g046280.3.1	NA	NA	NA	NA
GO:0048366	leaf development	1853	NA	NA	NA	NA	16	8.56	0.00038	Solyc01g007850.2.1,Solyc02g070710.3.1,Solyc03g119950.1.1,Solyc04g051480.1.1,Solyc06g005700.1.1,Solyc07g045510.4.1,Solyc09g090220.3.1,Solyc10g009280.4.1,Solyc11g040060.3.1,Solyc11g068750.2.1,Solyc12g099620.1.1,Solyc09g090780.1.1,Solyc04g005770.3.1,Solyc04g082870.1.1,Solyc05g046280.3.1,Solyc04g009720.1.1	NA	NA	NA	NA
GO:0006390	mitochondrial transcription	7	NA	NA	NA	NA	2	0.03	0.00044	Solyc02g089330.3.1,Solyc02g089340.4.1	NA	NA	NA	NA
GO:0006396	RNA processing	1910	NA	NA	NA	NA	39	8.83	0.00049	Solyc01g007850.2.1,Solyc02g070710.3.1,Solyc02g092310.4.1,Solyc03g119950.1.1,Solyc04g051480.1.1,Solyc07g042970.4.1,Solyc07g045510.4.1,Solyc09g090220.3.1,Solyc10g006200.4.1,Solyc10g006210.3.1,Solyc11g040060.3.1,Solyc11g068750.2.1,Solyc12g096230.2.1,Solyc12g099620.1.1,Solyc11g066280.3.1,Solyc11g072320.3.1,Solyc02g086600.3.1,Solyc03g115570.1.1,Solyc04g064660.1.1,Solyc05g013200.1.1,Solyc09g075170.1.1,…	12	2.65	0.00044	Solyc03g097850.1.1,Solyc09g066120.4.1,Solyc11g067210.1.1,Solyc02g077280.4.1,Solyc03g112420.3.1,Solyc03g115800.1.1,Solyc03g116560.1.1,Solyc05g010780.1.1,Solyc07g054460.4.1,Solyc03g113140.3.1,Solyc04g009220.2.1,Solyc05g012250.3.1
GO:0010239	chloroplast mRNA processing	10	NA	NA	NA	NA	2	0.05	0.00093	Solyc02g092310.4.1,Solyc10g080330.2.1	NA	NA	NA	NA
GO:0010599	production of lsiRNA involved in RNA interference	13	NA	NA	NA	NA	2	0.06	0.0016	Solyc10g006200.4.1,Solyc10g006210.3.1	NA	NA	NA	NA
GO:0072702	response to methyl methanesulfonate	1	NA	NA	NA	NA	1	0	0.00462	Solyc07g042970.4.1	NA	NA	NA	NA
GO:0010267	production of ta-siRNAs involved in RNA interference	78	NA	NA	NA	NA	3	0.36	0.00568	Solyc10g006200.4.1,Solyc10g006210.3.1,Solyc11g068750.2.1	NA	NA	NA	NA
GO:0019287	isopentenyl diphosphate biosynthetic process, mevalonate pathway	27	NA	NA	NA	NA	2	0.12	0.00689	Solyc04g051480.1.1,Solyc07g045510.4.1	NA	NA	NA	NA
GO:0019288	isopentenyl diphosphate biosynthetic process, methylerythritol 4-phosphate pathway	28	NA	NA	NA	NA	2	0.13	0.0074	Solyc04g051480.1.1,Solyc07g045510.4.1	NA	NA	NA	NA
GO:0034613	cellular protein localization	1927	NA	NA	NA	NA	8	8.91	0.01161	Solyc04g077310.3.1,Solyc07g042970.4.1,Solyc04g077300.3.1,Solyc12g096810.2.1,Solyc01g097200.1.1,Solyc11g008020.2.1,Solyc07g008760.4.1,Solyc07g017530.4.1	NA	NA	NA	NA
GO:0000958	mitochondrial mRNA catabolic process	7	NA	NA	NA	NA	2	0.03	0.01368	Solyc12g099620.1.1,Solyc02g086600.3.1	NA	NA	NA	NA
GO:0099093	calcium export from the mitochondrion	3	NA	NA	NA	NA	1	0.01	0.0138	Solyc12g096810.2.1	NA	NA	NA	NA
GO:0002230	positive regulation of defense response to virus by host	40	NA	NA	NA	NA	2	0.18	0.01473	Solyc10g081760.3.1,Solyc11g068750.2.1	NA	NA	NA	NA
GO:0051214	RNA virus induced gene silencing	41	NA	NA	NA	NA	2	0.19	0.01543	Solyc10g006200.4.1,Solyc10g006210.3.1	NA	NA	NA	NA
GO:0010050	vegetative phase change	42	NA	NA	NA	NA	2	0.19	0.01616	Solyc10g006200.4.1,Solyc10g006210.3.1	NA	NA	NA	NA
GO:0051562	negative regulation of mitochondrial calcium ion concentration	4	NA	NA	NA	NA	1	0.02	0.01836	Solyc12g096810.2.1	NA	NA	NA	NA
GO:1905639	positive regulation of mitochondrial mRNA catabolic process	4	NA	NA	NA	NA	1	0.02	0.01836	Solyc12g099620.1.1	NA	NA	NA	NA
GO:0006364	rRNA processing	408	NA	NA	NA	NA	7	1.89	0.02132	Solyc11g066280.3.1,Solyc11g072320.3.1,Solyc02g086600.3.1,Solyc03g112820.4.1,Solyc05g010470.4.1,Solyc06g068050.3.1,Solyc09g075030.3.1	NA	NA	NA	NA
GO:0009658	chloroplast organization	468	NA	NA	NA	NA	6	2.16	0.02163	Solyc02g092310.4.1,Solyc03g119950.1.1,Solyc04g051480.1.1,Solyc02g079730.4.1,Solyc02g092320.2.1,Solyc10g080330.2.1	NA	NA	NA	NA
GO:0032981	mitochondrial respiratory chain complex I assembly	50	NA	NA	NA	NA	2	0.23	0.02245	Solyc07g042970.4.1,Solyc00g500184.1.1	NA	NA	NA	NA
GO:0000965	mitochondrial RNA 3'-end processing	5	NA	NA	NA	NA	1	0.02	0.0229	Solyc02g086600.3.1	NA	NA	NA	NA
GO:0005997	xylulose metabolic process	5	NA	NA	NA	NA	1	0.02	0.0229	Solyc04g077030.3.1	NA	NA	NA	NA
GO:0030007	cellular potassium ion homeostasis	53	NA	NA	NA	NA	2	0.24	0.02503	Solyc12g096810.2.1,Solyc02g071140.3.1	NA	NA	NA	NA
GO:0030322	stabilization of membrane potential	6	NA	NA	NA	NA	1	0.03	0.02741	Solyc02g071140.3.1	NA	NA	NA	NA
GO:0032979	protein insertion into mitochondrial inner membrane from matrix side	6	NA	NA	NA	NA	1	0.03	0.02741	Solyc12g096810.2.1	NA	NA	NA	NA
GO:0034244	negative regulation of transcription elongation from RNA polymerase II promoter	6	NA	NA	NA	NA	1	0.03	0.02741	Solyc01g008260.4.1	NA	NA	NA	NA
GO:0070131	positive regulation of mitochondrial translation	6	NA	NA	NA	NA	1	0.03	0.02741	Solyc12g096810.2.1	NA	NA	NA	NA
GO:0097150	neuronal stem cell population maintenance	6	NA	NA	NA	NA	1	0.03	0.02741	Solyc10g009280.4.1	NA	NA	NA	NA
GO:0070981	L-asparagine biosynthetic process	7	NA	NA	NA	NA	1	0.03	0.03191	Solyc05g012200.3.1	NA	NA	NA	NA
GO:1903007	positive regulation of Lys63-specific deubiquitinase activity	8	NA	NA	NA	NA	1	0.04	0.03639	Solyc10g078320.2.1	1	0.01	0.01104	Solyc05g012190.3.1
GO:0010216	maintenance of DNA methylation	68	NA	NA	NA	NA	2	0.31	0.03957	Solyc10g006200.4.1,Solyc10g006210.3.1	NA	NA	NA	NA
GO:0032543	mitochondrial translation	85	NA	NA	NA	NA	3	0.39	0.04001	Solyc12g096810.2.1,Solyc00g500035.1.1,Solyc00g500036.1.1	NA	NA	NA	NA
GO:0006189	'de novo' IMP biosynthetic process	9	NA	NA	NA	NA	1	0.04	0.04084	Solyc11g012100.2.1	NA	NA	NA	NA
GO:1900069	regulation of cellular hyperosmotic salinity response	9	NA	NA	NA	NA	1	0.04	0.04084	Solyc12g096810.2.1	NA	NA	NA	NA
GO:0060465	pharynx development	10	NA	NA	NA	NA	1	0.05	0.04528	Solyc10g006770.4.1	NA	NA	NA	NA
GO:2000039	regulation of trichome morphogenesis	10	NA	NA	NA	NA	1	0.05	0.04528	Solyc11g068750.2.1	NA	NA	NA	NA
GO:0042273	ribosomal large subunit biogenesis	161	NA	NA	NA	NA	4	0.74	0.04709	Solyc00g500254.1.1,Solyc00g500362.1.1,Solyc10g078320.2.1,Solyc09g075030.3.1	NA	NA	NA	NA
GO:0070842	aggresome assembly	11	NA	NA	NA	NA	1	0.05	0.04969	Solyc10g078320.2.1	1	0.02	0.01515	Solyc05g012190.3.1
GO:1900103	positive regulation of endoplasmic reticulum unfolded protein response	11	NA	NA	NA	NA	1	0.05	0.04969	Solyc11g068750.2.1	NA	NA	NA	NA
GO:1901672	positive regulation of systemic acquired resistance	11	NA	NA	NA	NA	1	0.05	0.04969	Solyc10g081760.3.1	NA	NA	NA	NA
GO:0050935	iridophore differentiation	1	NA	NA	NA	NA	NA	NA	NA	NA	1	0	0.00139	Solyc03g098640.4.1
GO:0000771	agglutination involved in conjugation	2	NA	NA	NA	NA	NA	NA	NA	NA	1	0	0.00277	Solyc09g090445.1.1
GO:0044409	entry into host	33	NA	NA	NA	NA	NA	NA	NA	NA	2	0.05	0.00403	Solyc05g012190.3.1,Solyc11g005660.2.1
GO:0001878	response to yeast	5	NA	NA	NA	NA	NA	NA	NA	NA	1	0.01	0.00691	Solyc11g005660.2.1
GO:0009847	spore germination	5	NA	NA	NA	NA	NA	NA	NA	NA	1	0.01	0.00691	Solyc11g005660.2.1
GO:0034414	tRNA 3'-trailer cleavage, endonucleolytic	5	NA	NA	NA	NA	NA	NA	NA	NA	1	0.01	0.00691	Solyc03g113140.3.1
GO:0035617	stress granule disassembly	12	NA	NA	NA	NA	NA	NA	NA	NA	1	0.02	0.01652	Solyc05g012190.3.1
GO:0048579	negative regulation of long-day photoperiodism, flowering	147	NA	NA	NA	NA	NA	NA	NA	NA	2	0.2	0.01765	Solyc04g009520.3.1,Solyc09g066120.4.1
GO:0046598	positive regulation of viral entry into host cell	13	NA	NA	NA	NA	NA	NA	NA	NA	1	0.02	0.01788	Solyc05g012190.3.1
GO:1904780	negative regulation of protein localization to centrosome	13	NA	NA	NA	NA	NA	NA	NA	NA	1	0.02	0.01788	Solyc05g012190.3.1
GO:0032510	endosome to lysosome transport via multivesicular body sorting pathway	14	NA	NA	NA	NA	NA	NA	NA	NA	1	0.02	0.01924	Solyc05g012190.3.1
GO:1903862	positive regulation of oxidative phosphorylation	15	NA	NA	NA	NA	NA	NA	NA	NA	1	0.02	0.0206	Solyc05g012190.3.1
GO:0071481	cellular response to X-ray	16	NA	NA	NA	NA	NA	NA	NA	NA	1	0.02	0.02196	Solyc01g091430.2.1
GO:0072537	fibroblast activation	16	NA	NA	NA	NA	NA	NA	NA	NA	1	0.02	0.02196	Solyc11g005660.2.1
GO:0045880	positive regulation of smoothened signaling pathway	17	NA	NA	NA	NA	NA	NA	NA	NA	1	0.02	0.02332	Solyc11g005660.2.1
GO:0048102	autophagic cell death	17	NA	NA	NA	NA	NA	NA	NA	NA	1	0.02	0.02332	Solyc11g005660.2.1
GO:0010321	regulation of vegetative phase change	18	NA	NA	NA	NA	NA	NA	NA	NA	1	0.02	0.02467	Solyc04g072200.3.1
GO:2001171	positive regulation of ATP biosynthetic process	18	NA	NA	NA	NA	NA	NA	NA	NA	1	0.02	0.02467	Solyc05g012190.3.1
GO:0000055	ribosomal large subunit export from nucleus	20	NA	NA	NA	NA	NA	NA	NA	NA	1	0.03	0.02738	Solyc11g005635.1.1
GO:0010020	chloroplast fission	20	NA	NA	NA	NA	NA	NA	NA	NA	1	0.03	0.02738	Solyc08g081170.4.1
GO:0051016	barbed-end actin filament capping	20	NA	NA	NA	NA	NA	NA	NA	NA	1	0.03	0.02738	Solyc07g052880.4.1
GO:0001522	pseudouridine synthesis	23	NA	NA	NA	NA	NA	NA	NA	NA	1	0.03	0.03142	Solyc07g054460.4.1
GO:0071423	malate transmembrane transport	25	NA	NA	NA	NA	NA	NA	NA	NA	1	0.03	0.03411	Solyc06g061100.4.1
GO:0035434	copper ion transmembrane transport	26	NA	NA	NA	NA	NA	NA	NA	NA	1	0.04	0.03545	Solyc03g032030.4.1
GO:0071712	ER-associated misfolded protein catabolic process	27	NA	NA	NA	NA	NA	NA	NA	NA	1	0.04	0.03679	Solyc05g012190.3.1
GO:0009299	mRNA transcription	28	NA	NA	NA	NA	NA	NA	NA	NA	1	0.04	0.03813	Solyc09g066120.4.1
GO:0034214	protein hexamerization	35	NA	NA	NA	NA	NA	NA	NA	NA	1	0.05	0.04743	Solyc05g012190.3.1
GO:1903715	regulation of aerobic respiration	36	NA	NA	NA	NA	NA	NA	NA	NA	1	0.05	0.04876	Solyc05g012190.3.1
