# Supplementary material for: Gene co-expression analysis of tomato seed maturation reveals tissue-specific regulatory networks and hubs associated with the acquisition of desiccation tolerance and seed vigour
Source: BMC Plant Biol. 2021 Mar 1;21:124. doi: 10.1186/s12870-021-02889-8 (PMC7923611; doi:10.1186/s12870-021-02889-8)
Supplement: Supplementary file 7 — Additional file 7: Table S6. Overrepresentation analysis of biological functions in specific or common genes positively associated with dormancy release (DR), germination under osmotic stress (G0.3MPa) and longevity (P50) in ME4. [file 12870_2021_2889_MOESM7_ESM.xlsx]

## Sheet: Feuil1
Table S6: Overrepresentation analysis of biological functions in specifical or common genes positively associated with dormancy release (DR), germination under osmotic stress (G0.3MPa) and longevity (P50) in ME4
DR, dormancy release; G-0.3MPa, germination under osmotic stress; P50, longevity (P50)
			DR_G0.3MPa_P50				DR_P50				DR				G0.3MPa				P50
GO.ID	Term	Annotated	Significant	Expected	classicFisher	genes	Significant	Expected	classicFisher	genes	Significant	Expected	classicFisher	genes	Significant	Expected	classicFisher	genes	Significant	Expected	classicFisher	genes
GO:0010104	regulation of ethylene-activated signaling pathway	175	3	0.5	0.01026	Solyc12g088010.2.1,Solyc03g096630.1.1,Solyc04g054840.1.1	NA	NA	NA	NA	NA	NA	NA	NA	1	0.1	0.01026	Solyc07g056580.3.1	NA	NA	NA	NA
GO:0009311	oligosaccharide metabolic process	276	4	0.79	0.01807	Solyc10g008700.3.1,Solyc09g014710.4.1,Solyc10g076530.2.1,Solyc10g076550.1.1	4	0.79	0.01807	Solyc12g005890.3.1,Solyc04g009680.2.1	NA	NA	NA	NA	1	0.16	0.01807	Solyc07g052300.3.1	NA	NA	NA	NA
GO:0009826	unidimensional cell growth	1410	9	4.03	0.02339	Solyc04g056500.3.1,Solyc06g076000.1.1,Solyc08g007900.3.1,Solyc11g010370.1.1,Solyc12g005400.3.1,Solyc12g088010.2.1,Solyc09g014710.4.1,Solyc10g076530.2.1,Solyc10g076550.1.1	9	4.03	0.02339	Solyc06g063330.3.1,Solyc09g091080.4.1,Solyc12g005890.3.1,Solyc12g006050.2.1	NA	NA	NA	NA	1	0.83	0.02339	Solyc07g052300.3.1	NA	NA	NA	NA
GO:0050832	defense response to fungus	1594	10	4.55	0.02899	Solyc02g093410.4.1,Solyc12g007320.1.1,Solyc03g096630.1.1,Solyc04g054840.1.1,Solyc09g014710.4.1,Solyc10g076530.2.1,Solyc10g076550.1.1,Solyc05g005870.3.1,Solyc01g005730.3.1,Solyc12g005230.3.1	10	4.55	0.02899	Solyc10g054520.1.1,Solyc10g078190.2.1,Solyc02g055530.4.1,Solyc02g055540.1.1,Solyc09g042300.2.1,Solyc01g108750.2.1,Solyc02g032950.3.1,Solyc02g065240.3.1,Solyc07g051840.4.1,Solyc09g092410.4.1,Solyc07g008640.3.1	NA	NA	NA	NA	1	0.94	0.02899	Solyc08g080670.1.1	NA	NA	NA	NA
GO:0048527	lateral root development	776	6	2.22	0.03091	Solyc02g090410.4.1,Solyc10g008700.3.1,Solyc09g014710.4.1,Solyc10g076530.2.1,Solyc10g076550.1.1,Solyc02g065090.4.1	6	2.22	0.03091	Solyc01g109460.3.1	NA	NA	NA	NA	1	0.46	0.03091	Solyc06g062880.2.1	NA	NA	NA	NA
GO:0000724	double-strand break repair via homologous recombination	244	3	0.7	0.03275	Solyc01g105520.3.1,Solyc01g105530.3.1,Solyc07g041430.3.1	3	0.7	0.03275	Solyc05g017795.1.1,Solyc01g015060.1.1,Solyc06g005550.3.1,Solyc07g064540.3.1,Solyc07g041440.3.1,Solyc03g083120.3.1	NA	NA	NA	NA	1	0.14	0.03275	Solyc02g061720.3.1	NA	NA	NA	NA
GO:0010942	positive regulation of cell death	508	3	1.45	0.03651	Solyc02g093410.4.1,Solyc06g009960.3.1,Solyc12g005230.3.1	3	1.45	0.03651	Solyc01g009920.3.1,Solyc10g078190.2.1,Solyc12g005890.3.1,Solyc06g082640.3.1	NA	NA	NA	NA	1	0.3	0.03651	Solyc07g052300.3.1	NA	NA	NA	NA
GO:0052544	defense response by callose deposition in cell wall	115	2	0.33	0.04288	Solyc10g008700.3.1,Solyc01g010490.4.1	2	0.33	0.04288	Solyc02g055530.4.1,Solyc02g055540.1.1,Solyc09g042300.2.1	NA	NA	NA	NA	1	0.07	0.04288	Solyc07g056580.3.1	NA	NA	NA	NA
GO:0071704	organic substance metabolic process	17325	49	49.5	0.04348	Solyc01g098820.3.1,Solyc01g105520.3.1,Solyc01g105530.3.1,Solyc02g086580.4.1,Solyc02g090410.4.1,Solyc02g093410.4.1,Solyc06g074320.3.1,Solyc06g076000.1.1,Solyc07g006800.1.1,Solyc08g007900.3.1,Solyc09g018170.4.1,Solyc10g008700.3.1,Solyc10g085050.3.1,Solyc12g007320.1.1,Solyc03g096630.1.1,Solyc04g054840.1.1,Solyc01g010490.4.1,Solyc12g044690.3.1,Solyc08g062600.3.1,Solyc07g041430.3.1,Solyc09g014710.4.1,…	49	49.5	0.04348	Solyc01g009920.3.1,Solyc01g094120.3.1,Solyc01g094130.2.1,Solyc02g073570.1.1,Solyc02g084930.3.1,Solyc02g094290.1.1,Solyc03g045030.2.1,Solyc03g071750.3.1,Solyc03g096760.1.1,Solyc03g096770.1.1,Solyc04g081020.3.1,Solyc05g017795.1.1,Solyc06g005130.3.1,Solyc06g007970.3.1,Solyc06g063330.3.1,Solyc08g008380.4.1,Solyc09g091080.4.1,Solyc10g009350.4.1,Solyc10g055570.3.1,Solyc10g055580.2.1,Solyc10g078190.2.1,…	NA	NA	NA	NA	10	10.19	0.04348	Solyc07g052300.3.1,Solyc02g061720.3.1,Solyc00g011560.1.1,Solyc07g056580.3.1,Solyc02g060570.1.1,Solyc08g080670.1.1,Solyc07g150133.1.1,Solyc08g014393.1.1,Solyc02g084031.1.1,Solyc00g500096.1.1	NA	NA	NA	NA
GO:0016567	protein ubiquitination	1148	7	3.28	0.04506	Solyc01g098820.3.1,Solyc12g007320.1.1,Solyc10g081790.1.1,Solyc10g009450.1.1,Solyc10g009460.1.1,Solyc06g051140.4.1,Solyc09g012020.1.1	7	3.28	0.04506	Solyc05g017795.1.1,Solyc10g055570.3.1,Solyc10g055580.2.1,Solyc07g064540.3.1,Solyc07g041440.3.1,Solyc04g005870.1.1	NA	NA	NA	NA	1	0.68	0.04506	Solyc00g011560.1.1	NA	NA	NA	NA
GO:0009626	plant-type hypersensitive response	348	6	0.99	0.00048	Solyc03g033820.1.1,Solyc12g005400.3.1,Solyc02g065090.4.1,Solyc10g009450.1.1,Solyc10g009460.1.1,Solyc12g005230.3.1	6	0.99	0.00048	Solyc01g009920.3.1,Solyc12g005890.3.1	NA	NA	NA	NA	NA	NA	NA	NA	NA	NA	NA	NA
GO:0032508	DNA duplex unwinding	111	3	0.32	0.00397	Solyc01g105520.3.1,Solyc01g105530.3.1,Solyc02g086580.4.1	3	0.32	0.00397	Solyc05g017795.1.1	NA	NA	NA	NA	NA	NA	NA	NA	NA	NA	NA	NA
GO:0010082	regulation of root meristem growth	119	3	0.34	0.00482	Solyc03g083810.4.1,Solyc07g042317.1.1,Solyc12g044693.1.1	3	0.34	0.00482	Solyc05g024385.1.1,Solyc04g071530.2.1,Solyc07g019497.2.1	NA	NA	NA	NA	NA	NA	NA	NA	1	0.04	0.03931	Solyc10g018425.1.1
GO:0009615	response to virus	466	4	1.33	0.01098	Solyc09g014710.4.1,Solyc10g076530.2.1,Solyc10g076550.1.1,Solyc02g065090.4.1	4	1.33	0.01098	Solyc01g009920.3.1	NA	NA	NA	NA	NA	NA	NA	NA	NA	NA	NA	NA
GO:0046942	carboxylic acid transport	458	4	1.31	0.01538	Solyc05g055330.3.1,Solyc05g005870.3.1,Solyc06g071330.4.1,Solyc11g010690.3.1	4	1.31	0.01538	Solyc12g006050.2.1,Solyc02g055530.4.1,Solyc02g093700.3.1,Solyc02g044050.1.1	NA	NA	NA	NA	NA	NA	NA	NA	NA	NA	NA	NA
GO:0036298	recombinational interstrand cross-link repair	3	2	0.01	2.4e-05	Solyc01g105520.3.1,Solyc01g105530.3.1	NA	NA	NA	NA	NA	NA	NA	NA	NA	NA	NA	NA	NA	NA	NA	NA
GO:0070716	mismatch repair involved in maintenance of fidelity involved in DNA-dependent DNA replication	4	2	0.01	4.8e-05	Solyc01g105520.3.1,Solyc01g105530.3.1	NA	NA	NA	NA	NA	NA	NA	NA	NA	NA	NA	NA	NA	NA	NA	NA
GO:1900994	(-)-secologanin biosynthetic process	33	3	0.09	0.00011	Solyc04g074360.3.1,Solyc04g074380.4.1,Solyc04g074390.3.1	NA	NA	NA	NA	NA	NA	NA	NA	NA	NA	NA	NA	NA	NA	NA	NA
GO:0035344	hypoxanthine transport	13	2	0.04	0.00061	Solyc06g071330.4.1,Solyc11g010690.3.1	NA	NA	NA	NA	NA	NA	NA	NA	NA	NA	NA	NA	NA	NA	NA	NA
GO:0098702	adenine import across plasma membrane	13	2	0.04	0.00061	Solyc06g071330.4.1,Solyc11g010690.3.1	NA	NA	NA	NA	NA	NA	NA	NA	NA	NA	NA	NA	NA	NA	NA	NA
GO:0098710	guanine import across plasma membrane	13	2	0.04	0.00061	Solyc06g071330.4.1,Solyc11g010690.3.1	NA	NA	NA	NA	NA	NA	NA	NA	NA	NA	NA	NA	NA	NA	NA	NA
GO:0098721	uracil import across plasma membrane	13	2	0.04	0.00061	Solyc06g071330.4.1,Solyc11g010690.3.1	NA	NA	NA	NA	NA	NA	NA	NA	NA	NA	NA	NA	NA	NA	NA	NA
GO:0009871	jasmonic acid and ethylene-dependent systemic resistance, ethylene mediated signaling pathway	23	2	0.07	0.00196	Solyc03g096630.1.1,Solyc04g054840.1.1	NA	NA	NA	NA	NA	NA	NA	NA	NA	NA	NA	NA	NA	NA	NA	NA
GO:2000082	regulation of L-ascorbic acid biosynthetic process	27	2	0.08	0.0027	Solyc03g096630.1.1,Solyc04g054840.1.1	NA	NA	NA	NA	NA	NA	NA	NA	NA	NA	NA	NA	NA	NA	NA	NA
GO:0006270	DNA replication initiation	45	2	0.13	0.00736	Solyc01g105520.3.1,Solyc01g105530.3.1	NA	NA	NA	NA	NA	NA	NA	NA	NA	NA	NA	NA	NA	NA	NA	NA
GO:1903034	regulation of response to wounding	46	2	0.13	0.00768	Solyc03g096630.1.1,Solyc04g054840.1.1	NA	NA	NA	NA	NA	NA	NA	NA	NA	NA	NA	NA	NA	NA	NA	NA
GO:0051182	coenzyme transport	48	2	0.14	0.00834	Solyc06g071330.4.1,Solyc11g010690.3.1	NA	NA	NA	NA	NA	NA	NA	NA	NA	NA	NA	NA	NA	NA	NA	NA
GO:1900022	regulation of D-erythro-sphingosine kinase activity	4	1	0.01	0.01138	Solyc06g009960.3.1	NA	NA	NA	NA	NA	NA	NA	NA	NA	NA	NA	NA	NA	NA	NA	NA
GO:0000162	tryptophan biosynthetic process	60	2	0.17	0.0128	Solyc10g008700.3.1,Solyc01g010490.4.1	NA	NA	NA	NA	NA	NA	NA	NA	NA	NA	NA	NA	NA	NA	NA	NA
GO:0071168	protein localization to chromatin	62	2	0.18	0.01362	Solyc01g105520.3.1,Solyc01g105530.3.1	NA	NA	NA	NA	NA	NA	NA	NA	NA	NA	NA	NA	NA	NA	NA	NA
GO:0035884	arabinan biosynthetic process	5	1	0.01	0.0142	Solyc08g062600.3.1	NA	NA	NA	NA	NA	NA	NA	NA	NA	NA	NA	NA	NA	NA	NA	NA
GO:0051180	vitamin transport	67	2	0.19	0.01578	Solyc06g071330.4.1,Solyc11g010690.3.1	NA	NA	NA	NA	NA	NA	NA	NA	NA	NA	NA	NA	NA	NA	NA	NA
GO:0009759	indole glucosinolate biosynthetic process	69	2	0.2	0.01668	Solyc10g008700.3.1,Solyc01g010490.4.1	NA	NA	NA	NA	NA	NA	NA	NA	NA	NA	NA	NA	NA	NA	NA	NA
GO:0002741	positive regulation of cytokine secretion involved in immune response	6	1	0.02	0.01702	Solyc12g044690.3.1	NA	NA	NA	NA	NA	NA	NA	NA	NA	NA	NA	NA	NA	NA	NA	NA
GO:0009947	centrolateral axis specification	6	1	0.02	0.01702	Solyc06g076000.1.1	NA	NA	NA	NA	NA	NA	NA	NA	NA	NA	NA	NA	NA	NA	NA	NA
GO:0010759	positive regulation of macrophage chemotaxis	6	1	0.02	0.01702	Solyc12g044690.3.1	NA	NA	NA	NA	NA	NA	NA	NA	NA	NA	NA	NA	NA	NA	NA	NA
GO:0043032	positive regulation of macrophage activation	6	1	0.02	0.01702	Solyc12g044690.3.1	NA	NA	NA	NA	NA	NA	NA	NA	NA	NA	NA	NA	NA	NA	NA	NA
GO:2000185	regulation of phosphate transmembrane transport	6	1	0.02	0.01702	Solyc06g051140.4.1	NA	NA	NA	NA	NA	NA	NA	NA	NA	NA	NA	NA	NA	NA	NA	NA
GO:0006430	lysyl-tRNA aminoacylation	7	1	0.02	0.01983	Solyc12g044690.3.1	NA	NA	NA	NA	NA	NA	NA	NA	NA	NA	NA	NA	NA	NA	NA	NA
GO:0051097	negative regulation of helicase activity	7	1	0.02	0.01983	Solyc01g105520.3.1	NA	NA	NA	NA	NA	NA	NA	NA	NA	NA	NA	NA	NA	NA	NA	NA
GO:0080166	stomium development	7	1	0.02	0.01983	Solyc06g076000.1.1	NA	NA	NA	NA	NA	NA	NA	NA	NA	NA	NA	NA	NA	NA	NA	NA
GO:1905050	positive regulation of metallopeptidase activity	7	1	0.02	0.01983	Solyc12g044690.3.1	NA	NA	NA	NA	NA	NA	NA	NA	NA	NA	NA	NA	NA	NA	NA	NA
GO:0002276	basophil activation involved in immune response	8	1	0.02	0.02263	Solyc12g044690.3.1	NA	NA	NA	NA	NA	NA	NA	NA	NA	NA	NA	NA	NA	NA	NA	NA
GO:0015966	diadenosine tetraphosphate biosynthetic process	8	1	0.02	0.02263	Solyc12g044690.3.1	NA	NA	NA	NA	NA	NA	NA	NA	NA	NA	NA	NA	NA	NA	NA	NA
GO:0048314	embryo sac morphogenesis	9	1	0.03	0.02543	Solyc06g076000.1.1	NA	NA	NA	NA	NA	NA	NA	NA	NA	NA	NA	NA	NA	NA	NA	NA
GO:1901001	negative regulation of response to salt stress	89	2	0.25	0.02685	Solyc03g096630.1.1,Solyc04g054840.1.1	NA	NA	NA	NA	NA	NA	NA	NA	NA	NA	NA	NA	NA	NA	NA	NA
GO:0010865	stipule development	10	1	0.03	0.02821	Solyc06g076000.1.1	NA	NA	NA	NA	NA	NA	NA	NA	NA	NA	NA	NA	NA	NA	NA	NA
GO:0048805	imaginal disc-derived genitalia morphogenesis	12	1	0.03	0.03376	Solyc02g093410.4.1	NA	NA	NA	NA	NA	NA	NA	NA	NA	NA	NA	NA	NA	NA	NA	NA
GO:1900017	positive regulation of cytokine production involved in inflammatory response	12	1	0.03	0.03376	Solyc12g044690.3.1	NA	NA	NA	NA	NA	NA	NA	NA	NA	NA	NA	NA	NA	NA	NA	NA
GO:1902459	positive regulation of stem cell population maintenance	12	1	0.03	0.03376	Solyc06g076000.1.1	NA	NA	NA	NA	NA	NA	NA	NA	NA	NA	NA	NA	NA	NA	NA	NA
GO:0006814	sodium ion transport	103	2	0.29	0.03511	Solyc06g071330.4.1,Solyc11g010690.3.1	NA	NA	NA	NA	NA	NA	NA	NA	NA	NA	NA	NA	NA	NA	NA	NA
GO:0071588	hydrogen peroxide mediated signaling pathway	16	1	0.05	0.04476	Solyc06g074320.3.1	NA	NA	NA	NA	NA	NA	NA	NA	NA	NA	NA	NA	NA	NA	NA	NA
GO:0080157	regulation of plant-type cell wall organization or biogenesis	16	1	0.05	0.04476	Solyc10g085050.3.1	NA	NA	NA	NA	NA	NA	NA	NA	NA	NA	NA	NA	NA	NA	NA	NA
GO:0000187	activation of MAPK activity	118	2	0.34	0.04491	Solyc02g093410.4.1,Solyc12g044690.3.1	NA	NA	NA	NA	NA	NA	NA	NA	NA	NA	NA	NA	NA	NA	NA	NA
GO:0007391	dorsal closure	17	1	0.05	0.04749	Solyc02g093410.4.1	NA	NA	NA	NA	NA	NA	NA	NA	NA	NA	NA	NA	NA	NA	NA	NA
GO:0009607	response to biotic stimulus	5600	NA	NA	NA	NA	NA	NA	NA	NA	4	2.82	0.0448	Solyc07g056580.3.1,Solyc08g080670.1.1	NA	NA	NA	NA	NA	NA	NA	NA
GO:0006427	histidyl-tRNA aminoacylation	4	NA	NA	NA	NA	NA	NA	NA	NA	NA	NA	NA	NA	NA	NA	NA	NA	1	0	0.00134	Solyc01g057705.1.1
GO:0010043	response to zinc ion	120	NA	NA	NA	NA	NA	NA	NA	NA	NA	NA	NA	NA	NA	NA	NA	NA	1	0.04	0.03964	Solyc01g100490.4.1
GO:0010112	regulation of systemic acquired resistance	72	NA	NA	NA	NA	NA	NA	NA	NA	NA	NA	NA	NA	NA	NA	NA	NA	1	0.02	0.02395	Solyc07g063850.3.1
GO:0010233	phloem transport	120	NA	NA	NA	NA	NA	NA	NA	NA	NA	NA	NA	NA	NA	NA	NA	NA	1	0.04	0.03964	Solyc01g100490.4.1
GO:0010249	auxin conjugate metabolic process	13	NA	NA	NA	NA	NA	NA	NA	NA	NA	NA	NA	NA	NA	NA	NA	NA	1	0	0.00436	Solyc07g063850.3.1
GO:0010252	auxin homeostasis	110	NA	NA	NA	NA	NA	NA	NA	NA	NA	NA	NA	NA	NA	NA	NA	NA	1	0.04	0.03639	Solyc07g063850.3.1
GO:0016046	detection of fungus	21	NA	NA	NA	NA	NA	NA	NA	NA	NA	NA	NA	NA	NA	NA	NA	NA	1	0.01	0.00704	Solyc07g063850.3.1
GO:0018874	benzoate metabolic process	45	NA	NA	NA	NA	NA	NA	NA	NA	NA	NA	NA	NA	NA	NA	NA	NA	1	0.02	0.01503	Solyc07g063850.3.1
GO:0030418	nicotianamine biosynthetic process	1	NA	NA	NA	NA	NA	NA	NA	NA	NA	NA	NA	NA	NA	NA	NA	NA	1	0	0.00034	Solyc01g100490.4.1
GO:0034052	positive regulation of plant-type hypersensitive response	35	NA	NA	NA	NA	NA	NA	NA	NA	NA	NA	NA	NA	NA	NA	NA	NA	1	0.01	0.01171	Solyc07g063850.3.1
GO:0080113	regulation of seed growth	79	NA	NA	NA	NA	NA	NA	NA	NA	NA	NA	NA	NA	NA	NA	NA	NA	1	0.03	0.02625	Solyc04g007000.2.1
GO:0080163	regulation of protein serine/threonine phosphatase activity	16	NA	NA	NA	NA	NA	NA	NA	NA	NA	NA	NA	NA	NA	NA	NA	NA	1	0.01	0.00537	Solyc09g015380.1.1
GO:1901183	positive regulation of camalexin biosynthetic process	32	NA	NA	NA	NA	NA	NA	NA	NA	NA	NA	NA	NA	NA	NA	NA	NA	1	0.01	0.01071	Solyc07g063850.3.1
GO:1901371	regulation of leaf morphogenesis	97	NA	NA	NA	NA	NA	NA	NA	NA	NA	NA	NA	NA	NA	NA	NA	NA	1	0.03	0.03215	Solyc04g007000.2.1
GO:1902584	positive regulation of response to water deprivation	124	NA	NA	NA	NA	NA	NA	NA	NA	NA	NA	NA	NA	NA	NA	NA	NA	1	0.04	0.04093	Solyc09g015380.1.1
GO:1905183	negative regulation of protein serine/threonine phosphatase activity	15	NA	NA	NA	NA	NA	NA	NA	NA	NA	NA	NA	NA	NA	NA	NA	NA	1	0.01	0.00503	Solyc09g015380.1.1
